# Supplementary material for: Single-cell analyses implicate ascites in remodeling the ecosystems of primary and metastatic tumors in ovarian cancer
Source: Nat Cancer. 2023 Jul 24;4(8):1138–56. doi: 10.1038/s43018-023-00599-8 (PMC10447252; doi:10.1038/s43018-023-00599-8)
Supplement: Supplementary file 2 — Characteristics of patients and specimens included in our study. [file 43018_2023_599_MOESM2_ESM.xlsx]

## Sheet: Supplementary Table 1
Supplementary Table 1. Characteristics of patients and specimens included in our study.
Patient ID	Sequencing platform	Number of samples collected	Tissue samples obtained	Histology type	Age	Disease stage at time of sampling	Clinical status at time of sampling	Tretment status when sampling	Upfront treatments (surgery or neoadjuvant chemotherapy)	Treatment after debulking surgery (sampling)	Response to chemotherapy
HGSOC1	10X Genomics	4	primary ovarian tumour, omentum metastatic tumour, ascites , peripheral blood	HGSOC	57	Ⅲc	Diagnosis	Treatment-naïve	No treatment	Platinum-base chemotherapy	Sensitive	for single-cell sequencing
HGSOC2	10X Genomics	4	primary ovarian tumour, pelvic lymph node, ascites , peripheral blood	HGSOC	43	Ⅱb	Diagnosis	Treatment-naïve	No treatment	Platinum-base chemotherapy	Sensitive
HGSOC3	10X Genomics	5	primary ovarian tumour, omentum metastatic tumour, pelvic lymph node, ascites , peripheral blood	HGSOC	68	Ⅲc	Diagnosis	Treatment-naïve	No treatment	Platinum-base chemotherapy	Resistant
HGSOC4	10X Genomics	4	primary ovarian tumour, omentum metastatic tumour, pelvic lymph node, peripheral blood	HGSOC	71	Ⅲc	Diagnosis	Treatment-naïve	No treatment	Platinum-base chemotherapy	Sensitive
HGSOC5	10X Genomics	2	primary ovarian tumour, ascites	HGSOC	50	Ⅲc	Diagnosis	Treatment-naïve	No treatment	Platinum-base chemotherapy	Sensitive
HGSOC6	10X Genomics	5	primary ovarian tumour, omentum metastatic tumour, pelvic lymph node, ascites , peripheral blood	HGSOC	67	Ⅲc	Diagnosis	Treatment-naïve	No treatment	Platinum-base chemotherapy	Resistant
HGSOC7	10X Genomics	1	primary ovarian tumour	HGSOC	47	Ⅲc	Diagnosis	Treatment-naïve	No treatment	Platinum-base chemotherapy	Resistant
OCCC1	10X Genomics	1	ascites	OCCC	68	Ⅲc	Diagnosis	Treatment-naïve	No treatment	Platinum-base chemotherapy	Sensitive
UOC1	10X Genomics	1	primary ovarian tumour	UOC	82	Ⅲc	Diagnosis/Initial treatment	After neoadjuvant chemotherapy	Neoadjuvant chemotherapy	Did not receive chemotherapy	/
ECO1	10X Genomics	5	primary ovarian tumour, omentum metastatic tumour, pelvic lymph node, ascites , peripheral blood	ECO	46	Ⅵ	Diagnosis	Treatment-naïve	No treatment	Platinum-base chemotherapy and radiotherapy	Resistant
HGSOC8	10X Genomics	2	primary ovarian tumour, ascites	HGSOC	63	Ⅲc	Diagnosis	Treatment-naïve	No treatment	Platinum-base chemotherapy	Sensitive
HGSOC9	10X Genomics	2	primary ovarian tumour, ascites	HGSOC	48	Ⅲc	Diagnosis	Treatment-naïve	No treatment	Platinum-base chemotherapy	Sensitive
HGSOC10	10X Genomics	2	primary ovarian tumour, ascites	HGSOC	66	Ⅲc	Diagnosis	Treatment-naïve	No treatment	Platinum-base chemotherapy	Sensitive
C1	10X Genomics	1	primary ovarian tumour	Carcinosarcoma	61	Ⅲc	Diagnosis	Treatment-naïve	No treatment	Platinum-base chemotherapy	Sensitive
HGSOC11	/	3	primary ovarian tumour, omentum metastatic tumour, ascites	HGSOC	67	Ⅲc	Diagnosis	Treatment-naïve	No treatment	/	/	for flow cytometry validation
HGSOC12	/	3	primary ovarian tumour, omentum metastatic tumour, ascites	HGSOC	76	Ⅲc	Diagnosis	Treatment-naïve	No treatment	/	/
HGSOC13	/	3	primary ovarian tumour, omentum metastatic tumour, ascites	HGSOC	64	Ⅲc	Diagnosis	Treatment-naïve	No treatment	/	/
HGSOC14	/	3	primary ovarian tumour, omentum metastatic tumour, ascites	HGSOC	54	Ⅲc	Diagnosis	Treatment-naïve	No treatment	/	/
HGSOC15	/	3	primary ovarian tumour, omentum metastatic tumour, ascites	HGSOC	61	Ⅲc	Diagnosis	Treatment-naïve	No treatment	/	/
Abbreviation
HGSOC: High-grade serous ovarian cancer
OCCC: Ovarian clear cell carcinomas
UOC: Undifferentiated ovarian cancer
ECO: Endometrioid carcinoma of the ovary
Definition of response to chemotherapy (The patients received upfront debulking surgery followed by at least six courses of platinum-based chemotherapy)
Platinum resistance: Progression within 6 months after the last treatment course
Platinum sensitive: Keep disease stable (no progression) within 6 months after the last treatment course

## Sheet: Supplementary Table 2
Supplementary Table 2. List of Signature Genes Expressed in Major Cell Clusters in HGSOC.
Celltype	Marker gene
B cells	CD79A,MS4A1,SDC1,CD19
CD4+ T cells	CD3D, CD4
CD8+ T cells	CD3D, CD8A
NK	NCAM1,NKG7
Monocyte	CD14
Macrophage	CD86, HLA-DRA
DC	CD14-, HLA-DRA
Fibroblast	ACTA2, PDGFRA, COL1A2
Mesothelial cells	MSLN, UPK3B, WT1
Other stromal cells	CSPG4, TRPC6, PDGFRB
Endothelial cells	PECAM1
Epithelial cells(Cancer cells)	EPCAM
HSC	CD34,KIT
Proliferative cells	MKI67

## Sheet: Supplementary Table 3
Supplementary Table 3. Summary of cell numbers in different tissues for major clusters.
HGSOC	Cell types	Tissues
		Primary Tumor	Metastatic Tumor	Lymph Node	Ascites	PBMC	Total number
	Cancer cells	24849	6774	60	836	10	32529
	Endothelial cells	599	262	443	0	0	1304
	Lymphoid cells	6474	7437	25112	21108	18928	79059
	Myeloid cells	8015	5206	617	15758	9382	38978
	Platelet	0	0	0	0	0	0
	Stromal cells	5209	1882	217	504	0	7812
	Total number	45146	21561	26449	38206	28320	159682
UOC1	Cell types	Tissues
		Primary Tumor	Metastatic Tumor	Lymph Node	Ascites	PBMC	Total number
	Cancer cells	11	0	0	0	0	11
	Endothelial cells	35	0	0	0	0	35
	Lymphoid cells	3435	0	0	0	0	3435
	Myeloid cells	100	0	0	0	0	100
	Platelet	0	0	0	0	0	0
	Stromal cells	41	0	0	0	0	41
	Total number	3622	0	0	0	0	3622
ECO1	Cell types	Tissues
		Primary Tumor	Metastatic Tumor	Lymph Node	Ascites	PBMC	Total number
	Cancer cells	4613	3921	0	108	0	8642
	Endothelial cells	782	1058	144	0	0	1984
	Lymphoid cells	188	2717	13887	117	5309	22218
	Myeloid cells	353	381	292	11078	1872	13976
	Platelet	0	0	0	0	0	0
	Stromal cells	2863	2449	202	247	0	5761
	Total number	8799	10526	14525	11550	7181	52581
OCCC1	Cell types	Tissues
		Primary Tumor	Metastatic Tumor	Lymph Node	Ascites	PBMC	Total number
	Cancer cells	0	0	0	500	0	500
	Endothelial cells	0	0	0	0	0	0
	Lymphoid cells	0	0	0	2471	0	2471
	Myeloid cells	0	0	0	682	0	682
	Platelet	0	0	0	0	0	0
	Stromal cells	0	0	0	90	0	90
	Total number	0	0	0	3743	0	3743
C1	Cell types	Tissues
		Primary Tumor	Metastatic Tumor	Lymph Node	Ascites	PBMC	Total number
	Cancer cells	3123	0	0	0	0	3123
	Endothelial cells	23	0	0	0	0	23
	Lymphoid cells	354	0	0	0	0	354
	Myeloid cells	206	0	0	0	0	206
	Platelet	0	0	0	0	0	0
	Stromal cells	29	0	0	0	0	29
	Total number	3735	0	0	0	0	3735

## Sheet: Supplementary Table 4
Supplementary Table 4. List of Signature Genes Expressed in T Cell Clusters in HGSOC.
Celltype	Marker gene
T01_CD4-CCR7	CD4,CCR7,SELL,LEF1,TCF7
T02_CD4-ANXA1	CD4,CCR7,SELL,IL7R,ANXA1,ANXA2,S1PR1
T03_CD4-FOXP3	CD4,FOXP3,CTLA4,IL2RA,TNFRSF9
T04_CD4-CX3CR1	CD4,CX3CR1,KLRG1,GNLY,FGFBP2
T05_CD4-CXCL13	CD4,HAVCR2,PDCD1,GZMB,ITGAE,CXCL13
T06_CD8-CCR7	CD8A,CCR7,SELL,LEF1,TCF7
T07_CD8-ANXA2	CD8A,CCR7,ANXA2,ANXA1,CREM
T08_CD8-GZMK	CD8A,GZMK,CCL4
T09_CD8-CX3CR1	CD8A,CX3CR1,KLRG1,GNLY, FCGR3A,FGFBP2,GZMH
T10_CD8-HAVCR2	CD8A,HAVCR2,PDCD1,GZMB,ITGAE,CXCL13,TNFRSF9
T11_CD8-SLC4A10	CD8A,SLC4A10,KLRB1,ZBTB16,NCR3
T12_CD8-TRDV2	CD8A,TRDV2

## Sheet: Supplementary Table 5
Supplementary Table 5. Distribution of cell subclusters in different tissues and individual HGSOC patient.
Subclusters distributed in subtype_tissue
	Primary Tumor	Metastatic Tumor	Lymph Node	Ascites	PBMC	Total
B01_NaiveB-CD72	10	81	3882	975	1691	6639
B02_FollicularB-MS4A1	98	211	4400	326	491	5526
B03_PlasmaB-SDC1	286	973	1290	58	807	3414
E01_ENDO-CCL14	1	3	218	0	0	222
E02_ENDO-IL13RA1	399	184	3	0	0	586
E03_ENDO-KIT	4	5	0	0	0	9
E04_ENDO-MKI67	34	17	1	0	0	52
E05_ENDO-SERPINE2	13	4	54	0	0	71
E06_ENDO-VCAM1	101	42	16	0	0	159
E07_Lymphatic-PDPN	28	2	2	0	0	32
E08_Lymphatic-PLAT	5	0	145	0	0	150
EP01	4687	0	0	6	0	4693
EP03	602	1176	1	10	0	1789
EP04	1749	1	0	0	0	1750
EP05	1623	5	1	47	0	1676
EP06	1609	0	0	0	0	1609
EP07	1088	0	0	455	0	1543
EP08	1305	44	0	2	0	1351
EP09	1392	4	0	1	0	1397
EP11	1045	1	0	0	0	1046
EP12	950	1	0	1	0	952
EP13	0	540	6	0	0	546
EP16	3346	19	3	262	2	3632
EP18	1964	1224	0	2	0	3190
EP19	698	2192	0	13	0	2903
EP21	963	1272	0	9	1	2245
EP22	1828	295	49	28	7	2207
HSC	2	1	16	36	41	96
M01_DC-CD1C	18	5	14	2294	292	2623
M02_DC-CLEC9A	6	1	7	345	8	367
M03_DC-LAMP3	242	367	63	74	0	746
M04_DC-LGALS2	13	50	421	91	31	606
M05_Mono-CD14	8	1	9	140	7907	8065
M06_Mono-FCGR3A	2	0	1	26	1110	1139
M07_Macro-EREG	896	720	53	0	2	1671
M08_Macro-FN1	27	32	1	1699	0	1759
M09_Macro-FABP5	169	53	15	7118	5	7360
M10_Macro-C1QA	78	1137	6	16	0	1237
M11_Macro-VCAN	57	4	1	2750	26	2838
M12_Macro-C3	5146	2056	6	39	0	7247
M13_Proliferative-Macro-C3	1274	723	2	5	0	2004
M14_Macro-FOLR2	10	37	0	715	0	762
M15_Proliferative-Macro-FOLR2	69	20	18	446	1	554
N01_NK-XCL1	1016	341	446	1518	98	3419
N02_NK-FCGR3A	79	113	73	2110	1640	4015
Proliferative cells	496	392	370	326	305	1889
S01_CAF-C3	619	211	1	0	0	831
S02_CAF-COL15A1	20	13	2	0	0	35
S03_CAF-CXCL10	1050	219	0	0	0	1269
S04_CAF-MKI67	207	64	0	0	0	271
S05_CAF-MME	1005	686	0	0	0	1691
S06_CAF-TNXB	11	0	1	0	0	12
S07_CAF-TWIST1	398	46	0	0	0	444
S08_CAF-VEGFA	185	19	0	5	0	209
S09_Fibrocyte-CD34	8	0	63	0	0	71
S10_MC-CXCL10	364	17	0	0	0	381
S11_MC-DES	19	33	0	450	0	502
S12_MC-MKI67	5	7	0	42	0	54
S13_MC-VCAN	52	194	0	7	0	253
S14_Pericyte-CCL21	134	36	45	0	0	215
S15_Pericyte-IL6	670	240	5	0	0	915
S16_Pericyte-MKI67	91	20	1	0	0	112
S18_Pericyte-TRPC6	313	47	3	0	0	363
S19_SMC-IL6	20	5	87	0	0	112
S20_SMC-ELN	38	25	9	0	0	72
T01_CD4-CCR7	12	27	3048	775	5425	9287
T02_CD4-ANXA1	228	318	7442	5267	3888	17143
T03_CD4-FOXP3	1445	1039	1413	993	538	5428
T04_CD4-CX3CR1	6	1	4	256	404	671
T05_CD4-CXCL13	71	306	106	2	0	485
T06_CD8-CCR7	11	15	1001	343	899	2269
T07_CD8-ANXA2	501	1100	4	1	1	1607
T08_CD8-GZMK	1325	492	1495	4347	768	8427
T09_CD8-CX3CR1	76	39	39	2057	1336	3547
T10_CD8-HAVCR2	755	1953	49	556	0	3313
T11_CD8-SLC4A10	12	0	1	899	337	1249
T12_CD8-TRDV2	45	35	33	263	259	635
Total	45146	21561	26449	38206	28320	159682
Subclusters distributed in subtype_patient
	HGSOC1	HGSOC2	HGSOC3	HGSOC4	HGSOC5	HGSOC6	HGSOC7	HGSOC8	HGSOC9	HGSOC10	ECO1	UOC1	OCCC1	C1	Total
B01_NaiveB-CD72	1132	3175	866	517	57	811	2	15	23	41	0	0	0	0	6639
B02_FollicularB-MS4A1	387	2138	1055	755	40	1082	3	25	12	29	0	0	0	0	5526
B03_PlasmaB-SDC1	223	1801	156	64	0	1000	4	122	28	16	0	0	0	0	3414
E01_ENDO-CCL14	0	170	2	4	0	46	0	0	0	0	0	0	0	0	222
E02_ENDO-IL13RA1	104	5	222	81	0	105	14	23	1	31	0	0	0	0	586
E03_ENDO-KIT	2	0	2	1	1	1	0	1	0	1	0	0	0	0	9
E04_ENDO-MKI67	6	0	24	10	0	9	1	0	0	2	0	0	0	0	52
E05_ENDO-SERPINE2	3	33	8	11	0	15	0	1	0	0	0	0	0	0	71
E06_ENDO-VCAM1	19	6	25	85	2	14	0	5	1	2	0	0	0	0	159
E07_Lymphatic-PDPN	0	0	3	27	0	2	0	0	0	0	0	0	0	0	32
E08_Lymphatic-PLAT	0	49	34	12	0	55	0	0	0	0	0	0	0	0	150
EP01	2	4675	0	2	2	0	1	1	4	6	0	0	0	0	4693
EP03	1771	1	5	1	1	0	4	0	4	2	0	0	0	0	1789
EP04	0	1	0	1748	0	0	1	0	0	0	0	0	0	0	1750
EP05	1	2	5	0	2	12	1	0	0	1653	0	0	0	0	1676
EP06	0	1606	0	0	0	0	0	0	3	0	0	0	0	0	1609
EP07	1	0	0	0	0	0	0	1539	3	0	0	0	0	0	1543
EP08	60	36	10	26	10	0	0	0	1205	4	0	0	0	0	1351
EP09	0	1380	4	5	0	0	1	1	4	2	0	0	0	0	1397
EP11	0	0	0	1046	0	0	0	0	0	0	0	0	0	0	1046
EP12	0	0	1	0	1	1	946	0	2	1	0	0	0	0	952
EP13	0	0	0	546	0	0	0	0	0	0	0	0	0	0	546
EP16	2	9	10	12	3527	20	14	17	10	11	0	0	0	0	3632
EP18	3189	0	0	1	0	0	0	0	0	0	0	0	0	0	3190
EP19	2893	0	5	1	1	0	0	2	1	0	0	0	0	0	2903
EP21	1	0	2231	9	2	0	0	0	0	2	0	0	0	0	2245
EP22	5	0	3	2	17	2122	1	1	1	55	0	0	0	0	2207
HSC	13	34	20	4	0	18	0	2	4	1	0	0	0	0	96
M01_DC-CD1C	494	1317	343	21	122	154	0	29	86	57	0	0	0	0	2623
M02_DC-CLEC9A	108	14	40	1	58	14	0	35	59	38	0	0	0	0	367
M03_DC-LAMP3	241	57	113	122	9	126	46	5	13	14	0	0	0	0	746
M04_DC-LGALS2	69	393	37	49	1	33	0	5	4	15	0	0	0	0	606
M05_Mono-CD14	1231	3112	2190	691	3	782	0	24	7	25	0	0	0	0	8065
M06_Mono-FCGR3A	295	172	479	53	2	129	0	3	4	2	0	0	0	0	1139
M07_Macro-EREG	729	229	384	48	5	95	82	1	53	45	0	0	0	0	1671
M08_Macro-FN1	44	120	7	3	1045	111	2	335	69	23	0	0	0	0	1759
M09_Macro-FABP5	137	3932	87	11	114	357	5	417	2225	75	0	0	0	0	7360
M10_Macro-C1QA	6	2	7	2	7	1139	40	9	11	14	0	0	0	0	1237
M11_Macro-VCAN	311	472	206	1	315	206	0	300	965	62	0	0	0	0	2838
M12_Macro-C3	1043	314	2402	627	41	627	815	27	826	525	0	0	0	0	7247
M13_Proliferative-Macro-C3	545	87	650	253	7	101	179	4	59	119	0	0	0	0	2004
M14_Macro-FOLR2	3	531	0	5	49	39	0	14	110	11	0	0	0	0	762
M15_Proliferative-Macro-FOLR2	26	292	12	18	16	33	8	18	117	14	0	0	0	0	554
N01_NK-XCL1	514	487	286	189	97	578	43	494	417	314	0	0	0	0	3419
N02_NK-FCGR3A	773	450	271	493	144	626	3	724	76	455	0	0	0	0	4015
Proliferative cells	310	471	343	95	23	326	44	102	100	75	0	0	0	0	1889
S01_CAF-C3	276	11	180	77	0	35	8	86	0	158	0	0	0	0	831
S02_CAF-COL15A1	5	0	12	9	0	5	0	1	0	3	0	0	0	0	35
S03_CAF-CXCL10	24	44	1158	12	0	10	15	1	0	5	0	0	0	0	1269
S04_CAF-MKI67	6	5	138	37	0	11	54	9	0	11	0	0	0	0	271
S05_CAF-MME	42	85	176	619	0	383	46	192	0	148	0	0	0	0	1691
S06_CAF-TNXB	1	0	2	2	0	0	0	0	1	6	0	0	0	0	12
S07_CAF-TWIST1	56	6	3	1	0	3	365	0	0	10	0	0	0	0	444
S08_CAF-VEGFA	0	3	63	6	2	15	26	30	0	64	0	0	0	0	209
S09_Fibrocyte-CD34	0	4	35	8	0	24	0	0	0	0	0	0	0	0	71
S10_MC-CXCL10	5	0	330	2	0	14	0	0	0	30	0	0	0	0	381
S11_MC-DES	3	0	10	2	146	41	0	66	164	70	0	0	0	0	502
S12_MC-MKI67	0	1	5	0	5	9	1	11	20	2	0	0	0	0	54
S13_MC-VCAN	1	1	1	0	1	194	13	13	2	27	0	0	0	0	253
S14_Pericyte-CCL21	44	32	58	48	0	19	2	5	0	7	0	0	0	0	215
S15_Pericyte-IL6	202	15	435	97	0	91	54	2	0	19	0	0	0	0	915
S16_Pericyte-MKI67	9	2	51	6	0	18	11	6	0	9	0	0	0	0	112
S18_Pericyte-TRPC6	16	25	57	30	0	45	6	108	0	76	0	0	0	0	363
S19_SMC-IL6	0	26	50	27	0	9	0	0	0	0	0	0	0	0	112
S20_SMC-ELN	22	8	17	21	0	1	0	1	0	2	0	0	0	0	72
T01_CD4-CCR7	2978	3170	1102	928	41	1029	0	20	3	16	0	0	0	0	9287
T02_CD4-ANXA1	2344	3244	5268	2520	316	2640	11	255	269	276	0	0	0	0	17143
T03_CD4-FOXP3	1178	516	1344	1033	69	638	49	291	160	150	0	0	0	0	5428
T04_CD4-CX3CR1	109	10	371	43	11	60	1	44	6	16	0	0	0	0	671
T05_CD4-CXCL13	147	11	40	36	0	234	2	8	4	3	0	0	0	0	485
T06_CD8-CCR7	287	1040	265	262	22	333	1	10	15	34	0	0	0	0	2269
T07_CD8-ANXA2	36	3	910	465	1	103	4	13	5	67	0	0	0	0	1607
T08_CD8-GZMK	1476	990	1802	1085	408	1128	18	755	292	473	0	0	0	0	8427
T09_CD8-CX3CR1	988	84	1238	106	82	457	4	284	43	261	0	0	0	0	3547
T10_CD8-HAVCR2	713	43	268	129	12	1721	16	69	245	97	0	0	0	0	3313
T11_CD8-SLC4A10	267	690	32	16	86	66	1	18	13	60	0	0	0	0	1249
T12_CD8-TRDV2	161	170	86	67	17	45	0	30	46	13	0	0	0	0	635
Total	28096	37813	28058	15346	6943	20176	2968	6631	7795	5856	0	0	0	0	159682
Subclusters distributed in subtype_sample
	HGSOC1_AS	HGSOC1_BC	HGSOC1_MT	HGSOC1_PT	HGSOC10_AS	HGSOC10_PT	HGSOC2_AS	HGSOC2_BC	HGSOC2_LN	HGSOC2_PT	HGSOC3_AS	HGSOC3_BC	HGSOC3_LN	HGSOC3_MT	HGSOC3_PT	HGSOC4_BC	HGSOC4_LN	HGSOC4_MT	HGSOC4_PT	HGSOC5_AS	HGSOC5_PT	HGSOC6_AS	HGSOC6_BC	HGSOC6_LN	HGSOC6_MT	HGSOC6_PT	HGSOC7_PT	HGSOC8_AS	HGSOC8_PT	HGSOC9_AS	HGSOC9_PT	Total
B01_NaiveB-CD72	382	736	14	0	41	0	254	322	2599	0	125	278	461	2	0	249	265	0	3	57	0	83	106	557	65	0	2	11	4	22	1	6639
B02_FollicularB-MS4A1	98	165	89	35	29	0	43	158	1906	31	49	94	877	28	7	42	697	9	7	40	0	45	32	920	85	0	3	11	14	11	1	5526
B03_PlasmaB-SDC1	10	55	95	63	6	10	13	722	1043	23	5	18	92	29	12	8	17	12	27	0	0	5	4	138	837	16	4	1	121	18	10	3414
E01_ENDO-CCL14	0	0	0	0	0	0	0	0	170	0	0	0	2	0	0	0	3	0	1	0	0	0	0	43	3	0	0	0	0	0	0	222
E02_ENDO-IL13RA1	0	0	63	41	0	31	0	0	0	5	0	0	0	73	149	0	0	45	36	0	0	0	0	3	3	99	14	0	23	0	1	586
E03_ENDO-KIT	0	0	2	0	0	1	0	0	0	0	0	0	0	2	0	0	0	1	0	0	1	0	0	0	0	1	0	0	1	0	0	9
E04_ENDO-MKI67	0	0	4	2	0	2	0	0	0	0	0	0	0	5	19	0	0	8	2	0	0	0	0	1	0	8	1	0	0	0	0	52
E05_ENDO-SERPINE2	0	0	0	3	0	0	0	0	32	1	0	0	6	2	0	0	3	0	8	0	0	0	0	13	2	0	0	0	1	0	0	71
E06_ENDO-VCAM1	0	0	15	4	0	2	0	0	1	5	0	0	3	17	5	0	0	8	77	0	2	0	0	12	2	0	0	0	5	0	1	159
E07_Lymphatic-PDPN	0	0	0	0	0	0	0	0	0	0	0	0	0	2	1	0	0	0	27	0	0	0	0	2	0	0	0	0	0	0	0	32
E08_Lymphatic-PLAT	0	0	0	0	0	0	0	0	49	0	0	0	34	0	0	0	7	0	5	0	0	0	0	55	0	0	0	0	0	0	0	150
EP01	0	0	0	2	2	4	1	0	0	4674	0	0	0	0	0	0	0	0	2	2	0	0	0	0	0	0	1	0	1	1	3	4693
EP03	9	0	1171	591	1	1	0	0	0	1	0	0	0	5	0	0	1	0	0	0	1	0	0	0	0	0	4	0	0	0	4	1789
EP04	0	0	0	0	0	0	0	0	0	1	0	0	0	0	0	0	0	1	1747	0	0	0	0	0	0	0	1	0	0	0	0	1750
EP05	0	0	1	0	46	1607	0	0	0	2	0	0	0	3	2	0	0	0	0	1	1	0	0	1	1	10	1	0	0	0	0	1676
EP06	0	0	0	0	0	0	0	0	0	1606	0	0	0	0	0	0	0	0	0	0	0	0	0	0	0	0	0	0	0	0	3	1609
EP07	0	0	0	1	0	0	0	0	0	0	0	0	0	0	0	0	0	0	0	0	0	0	0	0	0	0	0	454	1085	1	2	1543
EP08	0	0	35	25	0	4	0	0	0	36	0	0	0	9	1	0	0	0	26	0	10	0	0	0	0	0	0	0	0	2	1203	1351
EP09	0	0	0	0	0	2	0	0	0	1380	0	0	0	3	1	0	0	1	4	0	0	0	0	0	0	0	1	1	0	0	4	1397
EP11	0	0	0	0	0	0	0	0	0	0	0	0	0	0	0	0	0	1	1045	0	0	0	0	0	0	0	0	0	0	0	0	1046
EP12	0	0	0	0	0	1	0	0	0	0	0	0	0	0	1	0	0	0	0	1	0	0	0	0	1	0	946	0	0	0	2	952
EP13	0	0	0	0	0	0	0	0	0	0	0	0	0	0	0	0	6	540	0	0	0	0	0	0	0	0	0	0	0	0	0	546
EP16	0	0	0	2	0	11	0	0	0	9	0	1	0	8	1	0	1	4	7	248	3279	0	1	2	7	10	14	12	5	2	8	3632
EP18	2	0	1224	1963	0	0	0	0	0	0	0	0	0	0	0	0	0	0	1	0	0	0	0	0	0	0	0	0	0	0	0	3190
EP19	11	0	2189	693	0	0	0	0	0	0	0	0	0	3	2	0	0	0	1	1	0	0	0	0	0	0	0	1	1	0	1	2903
EP21	0	0	0	1	0	2	0	0	0	0	9	1	0	1272	949	0	0	0	9	0	2	0	0	0	0	0	0	0	0	0	0	2245
EP22	0	0	2	3	1	54	0	0	0	0	0	1	0	0	2	0	0	1	1	14	3	11	6	49	292	1764	1	1	0	1	0	2207
HSC	4	8	0	1	1	0	10	21	3	0	11	4	5	0	0	2	2	0	0	0	0	5	6	6	1	0	0	1	1	4	0	96
M01_DC-CD1C	436	57	1	0	56	1	1190	124	3	0	274	66	3	0	0	13	2	4	2	122	0	116	32	6	0	0	0	18	11	82	4	2623
M02_DC-CLEC9A	107	1	0	0	38	0	8	3	3	0	35	2	3	0	0	1	0	0	0	58	0	11	1	1	1	0	0	29	6	59	0	367
M03_DC-LAMP3	6	0	148	87	5	9	28	0	3	26	4	0	34	49	26	0	6	79	37	8	1	8	0	20	91	7	46	4	1	11	2	746
M04_DC-LGALS2	13	19	36	1	13	2	51	5	335	2	6	2	25	3	1	3	39	6	1	1	0	4	2	22	5	0	0	1	4	2	2	606
M05_Mono-CD14	14	1217	0	0	23	2	43	3064	5	0	27	2160	3	0	0	689	1	1	0	3	0	5	777	0	0	0	0	18	6	7	0	8065
M06_Mono-FCGR3A	1	294	0	0	2	0	1	170	1	0	15	464	0	0	0	53	0	0	0	2	0	0	129	0	0	0	0	1	2	4	0	1139
M07_Macro-EREG	0	0	506	223	0	45	0	1	32	196	0	0	15	116	253	0	0	39	9	0	5	0	1	6	59	29	82	0	1	0	53	1671
M08_Macro-FN1	39	0	1	4	20	3	116	0	0	4	5	0	0	1	1	0	0	1	2	1044	1	79	0	1	29	2	2	327	8	69	0	1759
M09_Macro-FABP5	113	2	21	1	61	14	3929	1	1	1	69	1	6	10	1	0	0	1	10	99	15	326	1	8	21	1	5	401	16	2120	105	7360
M10_Macro-C1QA	1	0	2	3	2	12	0	0	2	0	0	0	0	2	5	0	0	0	2	7	0	0	0	4	1133	2	40	6	3	0	11	1237
M11_Macro-VCAN	296	14	1	0	61	1	468	4	0	0	199	5	0	2	0	1	0	0	0	315	0	202	2	1	1	0	0	267	33	942	23	2838
M12_Macro-C3	4	0	287	752	1	524	12	0	0	302	2	0	4	1236	1160	0	0	467	160	6	35	1	0	2	66	558	815	9	18	4	822	7247
M13_Proliferative-Macro-C3	0	0	221	324	0	119	0	0	0	87	0	0	0	283	367	0	0	206	47	0	7	1	0	2	13	85	179	0	4	4	55	2004
M14_Macro-FOLR2	2	0	1	0	5	6	531	0	0	0	0	0	0	0	0	0	0	3	2	49	0	4	0	0	33	2	0	14	0	110	0	762
M15_Proliferative-Macro-FOLR2	9	0	6	11	1	13	277	1	9	5	5	0	1	6	0	0	1	7	10	15	1	19	0	7	1	6	8	8	10	112	5	554
N01_NK-XCL1	415	32	40	27	275	39	185	45	206	51	45	4	126	65	46	8	52	30	99	95	2	279	9	62	206	22	43	118	376	106	311	3419
N02_NK-FCGR3A	281	469	20	3	445	10	174	248	20	8	175	80	9	5	2	369	34	72	18	144	0	123	474	10	16	3	3	694	30	74	2	4015
Proliferative cells	103	54	99	54	51	24	29	173	232	37	26	26	49	123	119	17	7	34	37	15	8	49	35	82	136	24	44	6	96	47	53	1889
S01_CAF-C3	0	0	29	247	0	158	0	0	0	11	0	0	1	146	33	0	0	18	59	0	0	0	0	0	18	17	8	0	86	0	0	831
S02_CAF-COL15A1	0	0	0	5	0	3	0	0	0	0	0	0	0	11	1	0	1	1	7	0	0	0	0	1	1	3	0	0	1	0	0	35
S03_CAF-CXCL10	0	0	16	8	0	5	0	0	0	44	0	0	0	194	964	0	0	8	4	0	0	0	0	0	1	9	15	0	1	0	0	1269
S04_CAF-MKI67	0	0	6	0	0	11	0	0	0	5	0	0	0	20	118	0	0	37	0	0	0	0	0	0	1	10	54	0	9	0	0	271
S05_CAF-MME	0	0	13	29	0	148	0	0	0	85	0	0	0	61	115	0	0	608	11	0	0	0	0	0	4	379	46	0	192	0	0	1691
S06_CAF-TNXB	0	0	0	1	0	6	0	0	0	0	0	0	1	0	1	0	0	0	2	0	0	0	0	0	0	0	0	0	0	0	1	12
S07_CAF-TWIST1	0	0	43	13	0	10	0	0	0	6	0	0	0	2	1	0	0	1	0	0	0	0	0	0	0	3	365	0	0	0	0	444
S08_CAF-VEGFA	0	0	0	0	0	64	2	0	0	1	0	0	0	7	56	0	0	6	0	1	1	0	0	0	6	9	26	2	28	0	0	209
S09_Fibrocyte-CD34	0	0	0	0	0	0	0	0	4	0	0	0	35	0	0	0	0	0	8	0	0	0	0	24	0	0	0	0	0	0	0	71
S10_MC-CXCL10	0	0	0	5	0	30	0	0	0	0	0	0	0	8	322	0	0	2	0	0	0	0	0	0	7	7	0	0	0	0	0	381
S11_MC-DES	3	0	0	0	66	4	0	0	0	0	10	0	0	0	0	0	0	2	0	146	0	10	0	0	31	0	0	51	15	164	0	502
S12_MC-MKI67	0	0	0	0	2	0	1	0	0	0	1	0	0	0	4	0	0	0	0	5	0	2	0	0	7	0	1	11	0	20	0	54
S13_MC-VCAN	0	0	0	1	0	27	1	0	0	0	0	0	0	1	0	0	0	0	0	1	0	0	0	0	193	1	13	3	10	2	0	253
S14_Pericyte-CCL21	0	0	14	30	0	7	0	0	30	2	0	0	4	19	35	0	0	1	47	0	0	0	0	11	2	6	2	0	5	0	0	215
S15_Pericyte-IL6	0	0	102	100	0	19	0	0	0	15	0	0	0	111	324	0	0	22	75	0	0	0	0	5	5	81	54	0	2	0	0	915
S16_Pericyte-MKI67	0	0	3	6	0	9	0	0	0	2	0	0	0	13	38	0	0	4	2	0	0	0	0	1	0	17	11	0	6	0	0	112
S18_Pericyte-TRPC6	0	0	4	12	0	76	0	0	0	25	0	0	0	26	31	0	0	14	16	0	0	0	0	3	3	39	6	0	108	0	0	363
S19_SMC-IL6	0	0	0	0	0	0	0	0	26	0	0	0	45	5	0	0	7	0	20	0	0	0	0	9	0	0	0	0	0	0	0	112
S20_SMC-ELN	0	0	7	15	0	2	0	0	4	4	0	0	2	12	3	0	2	6	13	0	0	0	0	1	0	0	0	0	1	0	0	72
T01_CD4-CCR7	255	2711	11	1	14	2	158	803	2209	0	168	652	282	0	0	649	279	0	0	41	0	125	610	278	16	0	0	11	9	3	0	9287
T02_CD4-ANXA1	876	1220	245	3	269	7	684	1005	1551	4	1604	703	2954	7	0	370	2068	1	81	316	0	1116	590	869	65	0	11	148	107	254	15	17143
T03_CD4-FOXP3	330	177	411	260	101	49	86	139	112	179	202	54	728	268	92	94	367	153	419	67	2	81	74	206	207	70	49	32	259	94	66	5428
T04_CD4-CX3CR1	19	90	0	0	16	0	4	6	0	0	141	228	2	0	0	42	1	0	0	11	0	20	38	1	1	0	1	39	5	6	0	671
T05_CD4-CXCL13	0	0	119	28	1	2	0	0	8	3	0	0	22	15	3	0	14	3	19	0	0	1	0	62	169	2	2	0	8	0	4	485
T06_CD8-CCR7	52	228	7	0	32	2	114	416	510	0	46	63	156	0	0	68	188	0	6	21	1	54	124	147	8	0	1	9	1	15	0	2269
T07_CD8-ANXA2	0	0	13	23	0	67	0	0	0	3	1	0	0	678	231	0	3	400	62	0	1	0	1	1	9	92	4	0	13	0	5	1607
T08_CD8-GZMK	969	154	326	27	307	166	216	185	582	7	922	256	571	49	4	55	164	9	857	397	11	708	118	178	108	16	18	591	164	237	55	8427
T09_CD8-CX3CR1	583	396	9	0	256	5	7	74	3	0	721	479	23	13	2	89	3	5	9	82	0	135	298	10	12	2	4	235	49	38	5	3547
T10_CD8-HAVCR2	375	0	260	78	32	65	5	0	10	28	6	0	10	172	80	0	3	23	103	9	3	117	0	26	1498	80	16	5	64	7	238	3313
T11_CD8-SLC4A10	161	106	0	0	58	2	517	173	0	0	20	11	1	0	0	15	0	0	1	86	0	34	32	0	0	0	1	11	7	12	1	1249
T12_CD8-TRDV2	101	48	10	2	10	3	46	109	14	1	23	36	16	11	0	55	1	0	11	17	0	17	11	2	14	1	0	21	9	28	18	635
Total	6080	8253	7943	5820	2350	3506	9204	7972	11718	8919	4951	5689	6611	5215	5592	2892	4245	2905	5304	3547	3396	3796	3514	3875	5498	3493	2968	3583	3048	4695	3100	159682

## Sheet: Supplementary Table 6
Supplementary Table 6. Information of cell lines used in our study.
cell line name	ID8
sex or gender	female
where to be obtained from (vender)	FuHeng Biology
catalog number	FH1030
if the cell lines maintained by the International Cell Line Authentication Committee	yes
whether the cell lines have been authenticated	yse
when authentication testing was last performed	2021-08-23
the authentication method	Briefly, the DNA was extracted with Axygen's genome extraction kit, amplified using the 10-STR amplification scheme, and the STR loci and the sex gene Amelogenin were detected on the ABI 3730XL genetic analyzer.
the authentication results	The identification result of the cell line is a mouse cell line, and the cell STR typing result is consistent with the genotype of the ID-8 cell line in the EXPASY database. The cell number corresponds to CVCL_IU14, and the STR typing result completely matches. In this test, no multi-allelic genes were found in this cell line, no cross-contamination, and no source pollution.
attachment:
