# Supplementary material for: Single-cell analyses implicate ascites in remodeling the ecosystems of primary and metastatic tumors in ovarian cancer
Source: Nat Cancer. 2023 Jul 24;4(8):1138–56. doi: 10.1038/s43018-023-00599-8 (PMC10447252; doi:10.1038/s43018-023-00599-8)
Supplement: Source Data Fig. 1 — Statistical Source Data. [file 43018_2023_599_MOESM3_ESM.xlsx]

## Sheet: Fig. 1c
	B	CD4+ T	CD8+ T	NK	Monocyte	Macrophage	DC	Fibroblast	Mesothelial cells	Other stromal cells	Endothelial cells	Epithelial cells	HSC	Proliferative cells
IGKV4-1	0.937616	-0.0129312	-0.0534961	-0.128394	-0.162084	-0.187118	-0.069318	-0.209767	-0.158943	-0.146139	0.0353694	-0.171828	-0.130692	0.00586635
IGKV3-20	1.07981	0.00080061	-0.0315042	-0.137373	-0.179158	-0.18747	-0.0609488	-0.241225	-0.0938066	-0.188205	0.0830438	-0.242175	-0.0937548	-0.00999749
IGKV1-5	0.893674	0.0112328	-0.0408695	-0.126968	-0.117005	-0.168252	-0.0748292	-0.182688	-0.115457	-0.153427	0.0288236	-0.202996	-0.150893	-0.050839
IGLV2-14	0.862461	-0.00541807	-0.000288749	-0.0293073	-0.176229	-0.203764	-0.0554112	-0.166069	-0.126186	-0.110583	0.0792923	-0.182507	-0.142888	-0.0418971
IGKC	1.62311	-0.0732173	-0.137337	-0.207015	-0.136203	-0.244546	-0.13635	-0.291057	-0.142833	-0.224102	0.0624859	-0.29185	-0.0772328	0.0573104
IGHG1	1.19444	-0.0670914	-0.0761017	-0.148737	-0.230071	-0.15502	-0.137589	-0.20569	-0.0519683	-0.142046	0.0757348	-0.206374	-0.15592	0.0841917
JCHAIN	1.50377	-0.118211	-0.175611	-0.197096	-0.117027	-0.231677	-0.121437	-0.140757	0.31305	-0.219097	-0.103296	-0.240117	0.684372	0.217662
CD79A	2.71182	-0.256885	-0.280116	-0.30018	-0.316345	-0.319805	-0.287308	-0.323898	-0.314559	-0.305686	-0.292428	-0.323659	-0.0782042	-0.185767
IGHA1	1.26082	-0.0397253	-0.140433	-0.137336	0.0368303	-0.235043	-0.116591	-0.24174	-0.244026	-0.179008	0.0026698	-0.23818	-0.07186	0.110105
MS4A1	2.42365	-0.246484	-0.204733	-0.248437	-0.282961	-0.289211	-0.26477	-0.291737	-0.284496	-0.271282	-0.245605	-0.291029	-0.250809	-0.240926
IGLC2	1.17627	-0.0581531	-0.110803	-0.153944	-0.122989	-0.168804	-0.122923	-0.201525	-0.148165	-0.168297	-0.0152761	-0.196522	-0.00908914	0.0259028
IGHM	1.74746	-0.151733	-0.187934	-0.194502	-0.180266	-0.221609	-0.178278	-0.227143	-0.22419	-0.199507	-0.125812	-0.225768	0.914471	-0.0927555
MZB1	1.34719	-0.120742	-0.123723	-0.0895029	-0.181014	-0.2018	-0.198329	-0.213744	-0.197015	-0.197696	-0.167678	-0.20197	0.555131	0.337561
IGLC3	1.04583	-0.0836563	-0.104807	-0.115869	-0.111202	-0.143959	-0.103612	-0.160317	-0.120547	-0.132583	-0.0647315	-0.162412	-0.173321	0.0203201
BANK1	2.22125	-0.241022	-0.25629	-0.239689	-0.241256	-0.255246	-0.045305	-0.235907	-0.190136	-0.252768	-0.217713	-0.255259	-0.00768734	-0.186803
TCL1A	1.60555	-0.169788	-0.175174	-0.170955	-0.174293	-0.177633	-0.160025	-0.181995	-0.178975	-0.177988	-0.166877	-0.181719	-0.181995	-0.125325
CD37	1.18815	0.460955	0.370368	0.390434	0.626403	-0.239785	0.204299	-1.06432	-1.04843	-1.04422	-1.00068	-1.05705	0.555078	-0.448296
VPREB3	2.06113	-0.215515	-0.225116	-0.228828	-0.231073	-0.232839	-0.205188	-0.233656	-0.230288	-0.21846	-0.202516	-0.22495	-0.234704	-0.187651
CD79B	1.61235	-0.0626009	-0.15319	0.0285034	-0.149205	-0.275035	-0.197464	-0.308855	-0.303914	-0.1441	0.190781	-0.286563	0.0297686	-0.0919467
LINC00926	1.89149	-0.206914	-0.213285	-0.210996	-0.205994	-0.198542	-0.196349	-0.187331	-0.207364	-0.163694	-0.142337	-0.209439	-0.204269	-0.186158
CD83	0.983536	-0.366588	-0.352112	-0.177035	-0.445726	0.721641	0.304483	-0.182857	-0.310134	-0.309522	-0.311359	-0.273054	-0.334161	0.567108
FCER2	1.81325	-0.196304	-0.203238	-0.204534	-0.156558	-0.190066	-0.172841	-0.20724	-0.207291	-0.206768	-0.183869	-0.207475	-0.177821	-0.183894
IGLL5	1.20222	-0.129963	-0.140588	-0.151176	-0.129068	-0.157335	-0.146021	-0.166773	-0.150614	-0.152902	-0.129224	-0.163128	0.0168476	0.269871
FAM129C	1.85552	-0.194339	-0.201596	-0.198841	-0.199638	-0.204428	-0.198482	-0.207521	-0.200253	-0.194899	-0.192617	-0.206016	-0.179866	-0.189672
MEF2C	1.2982	-0.475817	-0.478301	-0.448191	0.484688	0.532366	1.02955	-0.26895	-0.347201	1.15664	0.966638	-0.467546	0.728251	0.259927
CD19	1.96155	-0.214814	-0.221068	-0.220933	-0.222088	-0.20819	-0.195699	-0.220591	-0.219758	-0.211609	-0.215573	-0.214096	-0.225255	-0.131665
LY9	1.15948	0.128507	0.221881	-0.0256733	-0.334528	-0.32226	-0.261449	-0.340945	-0.335646	-0.328299	-0.32909	-0.339245	-0.154947	-0.25344
HVCN1	1.39815	-0.228163	-0.214374	-0.0601579	0.317962	-0.0640358	0.0643307	-0.200081	-0.187266	-0.135515	-0.0433595	-0.28184	-0.0579917	-0.0922029
EZR	0.873418	0.274499	0.240944	-0.0846826	-0.568862	-0.453253	-0.238407	-0.790396	0.483597	-0.677569	-0.640976	-0.157378	-0.287978	-0.0684823
HERPUD1	0.962099	-0.297788	-0.0966151	-0.299469	-0.356133	0.108195	0.443486	0.14272	0.159718	0.187548	0.203423	-0.12892	-0.246904	0.160484
RALGPS2	1.57876	-0.21715	-0.270364	-0.244639	-0.22611	-0.256045	-0.22408	0.0116938	-0.00380529	-0.181899	-0.226152	0.0146812	0.0211441	-0.189718
DERL3	1.09939	-0.210539	-0.213951	-0.204395	-0.219141	-0.198911	-0.202705	1.16978	-0.142048	-0.0641698	-0.189239	-0.0930466	-0.0399193	0.320149
FCRLA	1.80765	-0.193783	-0.202849	-0.198596	-0.203034	-0.188824	-0.162335	-0.206349	-0.202097	-0.189021	-0.187606	-0.205632	-0.206527	-0.140791
KIAA0226L	1.47029	-0.247404	-0.253389	-0.251414	-0.145314	0.128817	0.175602	-0.1442	-0.149049	-0.238538	-0.248434	-0.244749	-0.175936	-0.0778208
POU2AF1	1.7379	-0.163048	-0.205066	-0.214297	-0.216438	-0.223222	-0.200797	-0.220844	-0.224844	-0.214304	-0.190086	-0.213822	-0.214126	0.206995
FCMR	0.924979	0.698159	0.267563	0.235163	-0.571152	-0.567239	-0.54481	-0.542767	-0.244397	-0.455425	-0.554395	-0.554381	-0.150654	-0.402772
ADAM28	1.3593	-0.293469	-0.273059	-0.0320964	-0.224517	0.130804	0.604234	-0.283622	-0.237832	-0.292227	-0.274552	-0.208471	0.253208	0.0209782
BLK	1.70763	-0.176836	-0.161535	-0.191766	-0.196623	-0.197787	-0.184894	-0.197914	-0.198393	-0.180571	-0.176761	-0.192445	-0.16481	-0.17858
SMIM14	1.00324	-0.328251	-0.315351	-0.191656	0.00486281	-0.105578	0.237353	0.00104698	0.666706	0.0917162	0.222253	0.139602	-0.126812	-0.227017
SNX2	0.930644	-0.261829	-0.310869	-0.358197	0.0583292	0.399689	0.0739409	-0.196193	-0.0342879	-0.144599	-0.101076	-0.178453	-0.197318	0.0960282
SPIB	1.50768	-0.178665	-0.185363	-0.183934	-0.18872	-0.170964	0.359613	-0.192274	-0.17925	-0.158301	-0.149829	-0.187833	-0.119921	-0.120765
TSC22D3	0.741244	0.590181	0.451111	0.284296	-0.0458545	-0.50942	-0.45259	-0.479975	-0.709864	-0.268918	-0.231889	-0.70011	0.0736861	-0.427718
CD55	0.777829	0.211215	-0.214607	-0.33134	-0.0779225	-0.262274	-0.155566	-0.1082	-0.316693	-0.272547	-0.0594094	-0.0365505	-0.386082	-0.424716
IGHD	1.42399	-0.15497	-0.159511	-0.160175	-0.158873	-0.16195	-0.150927	-0.164717	-0.165091	-0.14928	-0.14481	-0.143656	0.276489	-0.146533
CD22	1.53202	-0.183921	-0.186146	-0.184285	-0.184563	-0.125169	-0.122269	-0.187892	-0.187999	-0.186498	-0.165372	-0.160738	-0.06871	-0.124106
BTG2	0.697427	0.097716	-0.135724	-0.241558	-0.504201	-0.0307645	0.0163	-0.0876493	-0.366822	0.210479	-0.111534	-0.0919276	-0.241128	-0.115429
AFF3	1.35127	-0.121978	-0.191955	-0.143614	-0.192542	-0.186099	0.463099	-0.111283	-0.17571	-0.182273	-0.13045	-0.188667	0.916622	-0.13804
CD69	0.49029	0.368171	0.46749	0.549332	-0.509538	-0.35527	-0.332267	-0.505498	-0.482793	-0.490465	-0.472609	-0.446754	0.00155431	-0.133127
GNG7	1.4412	-0.184582	-0.228768	-0.246045	-0.210665	-0.122758	0.283626	-0.155482	-0.0399686	-0.221964	0.329525	-0.154942	0.106742	-0.0920228
RP11-693J15.5	1.46405	-0.162667	-0.165386	-0.165206	-0.165139	-0.144238	-0.0829693	-0.170122	-0.170122	-0.162843	-0.160974	-0.169458	-0.170122	-0.131208
FCRL1	1.43529	-0.144166	-0.158952	-0.157113	-0.157459	-0.159214	-0.152682	-0.162749	-0.162749	-0.157208	-0.159052	-0.162687	-0.162749	-0.145364
SEC11C	0.407583	-0.0130485	-0.0216055	-0.0481512	-0.317984	0.0525297	-0.0789051	-0.304255	0.0216709	-0.280245	0.0695257	-0.09278	-0.0425971	0.350131
PLPP5	0.84708	-0.169263	-0.16865	-0.169622	-0.303057	-0.10551	-0.147329	0.38231	0.330871	-0.11585	0.093462	0.0219502	0.0655672	0.0641807
BACH2	0.862487	0.270687	-0.0368361	-0.120588	-0.283736	-0.284322	-0.218992	-0.0997622	-0.0704106	-0.230232	-0.198202	-0.259245	0.0441571	-0.208289
TNFRSF13C	1.39866	-0.1197	-0.142259	-0.169633	-0.171424	-0.172634	-0.149723	-0.174147	-0.174285	-0.165624	-0.157692	-0.160743	-0.174986	-0.153087
BLNK	1.244	-0.250518	-0.258293	-0.258814	-0.25124	0.28838	0.136528	-0.260227	-0.2414	-0.257205	-0.257808	-0.225811	0.128031	0.18624
ARHGAP24	1.15096	-0.240296	-0.244312	-0.240983	0.130485	0.1045	-0.0941093	0.170783	-0.0545896	0.474393	-0.0370842	-0.227934	-0.143044	-0.0640469
CXCR5	1.15164	0.075693	-0.1172	-0.192029	-0.203131	-0.203562	-0.193828	-0.203462	-0.200121	-0.2018	-0.19226	-0.20269	-0.0644189	-0.171757
PAX5	1.41525	-0.147795	-0.156791	-0.155161	-0.15954	-0.15493	-0.139433	-0.159973	-0.160514	-0.156109	-0.14432	-0.160233	-0.160514	-0.127856
HLA-DOB	1.29702	-0.182712	-0.183937	-0.185005	-0.168707	-0.172008	0.763473	-0.185894	-0.192349	-0.135999	-0.16517	-0.1415	-0.165336	-0.136781
RCSD1	0.614046	0.133077	0.15348	0.284847	0.666381	-0.111476	-0.00515225	-0.570427	-0.56463	-0.076123	-0.457514	-0.57186	0.556629	-0.0832486
CD40	0.85352	-0.33842	-0.359627	-0.334298	-0.248385	0.370812	0.516767	0.0616951	0.108834	0.484292	0.802811	-0.103486	-0.343208	0.129071
FAM46C	0.725292	0.116271	0.357517	0.0390506	-0.378738	-0.355168	-0.351731	-0.314876	-0.254892	-0.281264	-0.279882	-0.239195	-0.369138	0.110685
PDE4B	0.61571	0.260303	0.23464	-0.13482	-0.475906	0.0735885	-0.137203	-0.493931	-0.392537	-0.484529	-0.131239	-0.486498	-0.231932	0.140534
FKBP11	0.396337	0.0303955	0.245418	0.303369	-0.377752	-0.3893	-0.379802	0.974891	0.940361	0.0711424	-0.0561129	-0.20922	0.0994358	0.147448
BIRC3	0.617928	0.274484	0.00441653	-0.274621	-0.442385	-0.110319	-0.118437	-0.420504	-0.033542	-0.498863	-0.339773	-0.199458	-0.192417	0.0202856
PLCG2	0.928863	-0.283624	-0.0781017	0.516881	0.144953	0.022504	0.214152	-0.283213	-0.251618	-0.285628	0.396515	-0.269527	0.21085	0.0452084
REL	0.492263	-0.186498	-0.0105588	0.142553	-0.0252808	0.348689	0.540605	-0.221782	-0.270462	-0.374674	-0.240874	-0.339421	0.0197263	0.174017
ORAI2	0.757488	-0.130428	-0.156967	-0.0599924	0.00506377	-0.0723284	0.103317	0.0195183	-0.0445462	-0.0212607	0.276088	-0.0968403	0.401318	0.0364617
EAF2	0.876188	-0.196975	-0.204732	-0.227052	-0.00406133	0.172637	0.339136	-0.232785	-0.213575	-0.242592	-0.219609	-0.199521	-0.0079348	0.393345
IL7R	-0.460107	1.25094	0.425962	-0.370294	-0.577713	-0.411439	-0.392835	-0.284259	-0.567921	-0.576339	-0.563672	-0.581863	0.326385	-0.279099
LTB	0.800274	1.16799	0.203413	-0.339243	-0.606185	-0.693602	-0.35647	-0.727311	-0.715498	-0.711112	-0.651667	-0.654398	0.789038	-0.49531
CD3E	-0.61402	1.19296	1.26052	0.305271	-0.731864	-0.73955	-0.730299	-0.742687	-0.723162	-0.737605	-0.720633	-0.733156	-0.437091	-0.31508
CCR7	0.483013	0.966189	0.0382397	-0.404033	-0.50256	-0.399444	-0.272865	-0.508109	-0.504754	-0.485229	-0.485641	-0.501579	0.12448	-0.336554
SARAF	0.142696	0.999711	0.63116	0.103891	-0.562635	-0.533203	-0.0509509	-0.525349	-0.312668	-0.340026	-0.427395	-0.80407	0.14516	-0.344821
LEF1	-0.339207	1.05641	0.0396734	-0.282602	-0.42662	-0.431412	-0.425898	-0.0567215	-0.39017	0.101214	0.151885	-0.336252	-0.218271	-0.282042
SELL	0.559447	0.874372	-0.102109	-0.0949633	0.242877	-0.444604	0.0439022	-0.62288	-0.606805	-0.615253	-0.561095	-0.619449	0.265672	-0.322957
TCF7	-0.281876	0.97446	0.231538	-0.168092	-0.409084	-0.413732	-0.40473	-0.381462	-0.391486	-0.386886	-0.368616	-0.354579	0.026193	-0.322032
GIMAP7	-0.57427	0.838351	0.718255	0.701791	0.154039	-0.448377	-0.507195	-0.667846	-0.662913	-0.663453	0.16133	-0.666104	-0.343116	-0.326911
SPOCK2	-0.30421	0.889377	0.616227	-0.0362592	-0.613482	-0.609239	-0.58357	-0.607863	-0.237231	-0.598394	-0.379004	-0.277863	-0.0402619	-0.333126
KLF2	0.220218	0.711885	0.230714	0.285035	-0.135518	-0.235704	-0.571653	-0.0940008	-0.0652337	-0.217642	0.416228	-0.697505	-0.401035	-0.345133
LEPROTL1	-0.471016	0.838066	0.638794	0.00552434	-0.444811	-0.314684	-0.286595	-0.448052	-0.37376	-0.328027	-0.209806	-0.525257	-0.0763948	-0.18495
FLT3LG	-0.326099	0.922134	0.397057	-0.0616329	-0.379884	-0.409395	-0.396959	-0.252934	-0.365368	-0.324619	-0.363803	-0.456579	0.0253641	-0.253982
NOSIP	-0.300071	0.767847	0.124726	-0.124379	-0.345892	-0.355301	-0.223447	-0.268358	-0.280628	-0.136163	0.0725818	-0.237357	-0.061426	-0.141083
RPS29	0.271501	0.812614	0.58595	0.278825	-0.433207	-0.583178	0.106275	-0.698795	-0.453548	-0.874322	-0.692683	-0.639829	0.302255	-0.357414
TRAT1	-0.316673	0.87477	0.438946	-0.258898	-0.387268	-0.391347	-0.386378	-0.391965	-0.379617	-0.386583	-0.381216	-0.38846	-0.31158	-0.21386
RPS27	0.392709	0.861057	0.647762	0.460011	-0.57167	-0.956713	-0.0910122	-0.805142	-0.596082	-0.737807	-0.746085	-0.424412	0.318712	-0.762862
AQP3	-0.160708	0.8144	0.0938195	-0.272421	-0.410726	-0.409851	-0.360492	-0.315777	-0.25192	-0.348033	-0.337829	-0.204773	0.671647	-0.0566464
LINC00861	-0.400791	0.762114	0.586513	0.713375	-0.447135	-0.450681	-0.446225	-0.451735	-0.449009	-0.451586	-0.449913	-0.451739	-0.129528	-0.324899
MAL	-0.306709	0.905359	-0.140658	-0.345748	-0.369891	-0.367386	-0.363646	-0.367192	-0.349222	-0.340137	-0.360257	-0.0452846	-0.256177	-0.325065
RHOH	0.53525	0.757994	0.466755	0.0351544	-0.576192	-0.508026	-0.50193	-0.574475	-0.565808	-0.566594	-0.554004	-0.573209	0.202465	-0.164453
BTG1	0.446657	0.767174	0.677532	0.562363	-0.322168	-0.253076	-0.486394	-0.830205	-0.987412	-0.34092	-0.283724	-1.00423	-0.532311	-0.271783
FXYD5	0.060346	0.80137	0.272145	0.229764	0.645336	-0.226802	0.337784	-0.601344	-0.375374	-0.690309	0.385093	-1.0244	0.844234	0.00860186
AES	-0.251407	0.712449	0.416115	0.370243	-0.513459	-0.462591	-0.451708	-0.335412	-0.370387	-0.277267	0.304006	-0.331082	0.105319	-0.213769
PIK3IP1	-0.0656065	0.801132	0.341001	0.0715194	-0.407275	-0.390862	-0.453942	-0.427481	-0.372141	-0.409783	-0.3633	-0.407136	-0.220468	-0.34369
CAMK4	-0.310314	0.849017	0.501627	-0.283886	-0.400956	-0.403601	-0.394249	-0.378708	-0.397766	-0.268053	-0.391556	-0.398184	-0.13772	-0.188617
FYB	-0.792352	0.741289	0.51143	0.130165	0.686638	0.344856	0.0152899	-0.925449	-0.905466	-0.925381	-0.898731	-0.925674	-0.353791	-0.0126059
RPL34	0.343709	0.836278	0.349861	0.118005	0.423684	-0.867965	0.13511	-0.382937	-0.139565	-0.455738	-0.29818	-0.597842	0.703398	-0.690593
CREM	0.140289	0.375743	0.324079	-0.0714335	-0.62626	0.113476	-0.261982	-0.378974	-0.389678	0.280831	-0.111292	-0.47464	-0.41338	0.14143
CD27	0.127087	0.739375	0.552777	-0.336208	-0.450605	-0.45869	-0.448915	-0.457437	-0.431952	-0.450304	-0.449052	-0.447453	-0.423269	-0.0902883
CYTIP	0.49821	0.709923	0.450729	0.265219	-0.371265	-0.415147	0.0334351	-0.716759	-0.705055	-0.694024	-0.687951	-0.708615	-0.277844	-0.14537
LAT	-0.436427	0.776367	0.745267	0.342678	-0.457185	-0.448676	-0.474454	-0.490533	-0.47636	-0.494275	-0.427089	-0.489185	-0.27489	-0.0915779
YPEL5	0.424289	0.427494	0.255133	-0.0595863	-0.415825	-0.34263	-0.221392	-0.202489	-0.180874	-0.20582	-0.222202	-0.299934	-0.224188	-0.302539
CD5	-0.2946	0.818609	0.476673	-0.338557	-0.382271	-0.382876	-0.279394	-0.38387	-0.3786	-0.382406	-0.383018	-0.378631	-0.341936	-0.164276
ICOS	-0.232391	0.650562	0.224756	-0.202096	-0.279722	-0.279163	-0.277242	-0.278084	-0.268253	-0.275352	-0.269715	-0.271899	-0.187148	0.0635705
CD6	-0.318163	0.77559	0.685318	-0.143604	-0.435927	-0.43542	-0.415422	-0.438242	-0.432136	-0.433943	-0.431064	-0.416049	-0.36417	-0.182997
LDHB	-0.505806	0.739966	0.0360435	-0.48788	-0.765793	-0.844792	-0.434139	-0.0615974	-0.0355233	0.231328	-0.240583	0.431176	0.583852	0.143486
CDKN1B	0.0520266	0.640997	0.30861	0.00943171	-0.321454	-0.428184	-0.192658	-0.445681	-0.400779	-0.216178	-0.27643	-0.329193	-0.0669572	-0.213289
ITK	-0.336234	0.754049	0.507469	0.167657	-0.394591	-0.396316	-0.393098	-0.39045	-0.384049	-0.394568	-0.378296	-0.393334	-0.260617	-0.203833
GLTSCR2	0.38248	0.691849	0.232324	0.011151	-0.390874	-0.642681	-0.21526	-0.352461	-0.293654	-0.168726	-0.0795904	-0.300905	0.585199	-0.505675
ARHGDIB	0.132943	0.737174	0.702075	0.591237	0.0927267	0.0590352	0.353102	-1.41942	-1.38037	-0.443953	-0.334859	-1.28441	0.493779	0.314856
CD28	-0.287452	0.783172	0.152258	-0.33333	-0.353078	-0.102386	-0.341162	-0.358236	-0.348158	-0.350087	-0.341485	-0.352105	-0.261853	-0.102998
PBXIP1	-0.0222637	0.685335	0.276612	-0.12765	-0.36476	-0.392831	-0.361506	-0.146839	-0.250161	-0.247663	-0.176399	-0.313342	0.428183	-0.301901
RPS15A	0.191945	0.810796	0.578864	0.260756	0.0337772	-1.08184	-0.0282691	-0.616929	-0.543813	-0.633094	-0.488268	-0.353749	0.565677	-0.559716
RPL3	0.446329	0.701004	0.315666	0.14225	-0.790588	-1.09573	-0.0774307	-0.194787	0.119683	-0.0684506	0.00161278	-0.0775678	0.828613	-0.368915
SLC2A3	0.308906	0.453027	0.145795	-0.0336872	-0.330308	0.0236289	-0.0983272	-0.253577	-0.168722	0.67214	0.635916	-0.600832	-0.402486	-0.145394
EEF1A1	0.272601	0.80375	0.275729	0.0216709	-0.269413	-1.29512	0.152314	-0.147735	-0.0213307	-0.0866679	-0.171126	-0.0252292	0.893869	-0.712137
S1PR1	0.176776	0.661011	0.32369	0.23674	-0.452587	-0.38153	-0.406661	-0.457031	-0.419546	-0.450939	0.946166	-0.4529	-0.126548	-0.326882
INPP4B	-0.30774	0.736019	0.342223	-0.23721	-0.366558	-0.350409	-0.324831	-0.247396	-0.352263	0.523201	-0.285819	-0.316966	-0.0816013	-0.17658
TRAF3IP3	0.0439603	0.631558	0.487537	0.64193	0.128095	-0.47593	-0.105367	-0.619325	-0.612482	-0.611321	-0.595275	-0.615331	0.60191	-0.233812
RPL13	0.384488	0.773665	0.341145	-0.0325023	-0.250684	-0.921618	-0.0118146	-0.402803	-0.248703	-0.378263	-0.43076	-0.285816	0.594627	-0.506122
RPL17	0.179645	0.61658	0.184214	0.0817249	-0.18995	-0.738382	0.123387	-0.446543	-0.197228	-0.386716	-0.419337	-0.144039	0.534416	-0.298265
ETS1	-0.150257	0.647112	0.509833	0.430948	-0.513675	-0.486301	-0.498233	-0.272181	-0.339535	0.128523	0.803955	-0.429635	-0.0818903	-0.117881
TPT1	0.0136301	0.762331	0.104063	-0.112599	-0.00639914	-0.458789	0.149432	0.00376714	0.541276	-0.116432	-0.0332607	-0.475214	0.748498	-0.370526
BATF	-0.287	0.38795	0.256026	0.155643	-0.110878	-0.0122765	-0.121064	-0.37686	-0.371396	-0.345598	-0.275551	-0.338175	-0.0389327	0.205118
RPL32	0.191573	0.744832	0.132983	-0.155759	-0.0025084	-1.02473	0.0120421	-0.57476	-0.414217	-0.490666	-0.418363	0.0374108	0.532194	-0.534756
RPS25	0.233513	0.72771	0.425616	0.0819164	-0.63578	-0.89053	-0.0426938	-0.592263	-0.439566	-0.578306	-0.52683	-0.110706	0.254939	-0.489466
SATB1	-0.0701668	0.56507	0.113504	0.126659	-0.222998	-0.171951	-0.0493827	-0.176027	-0.297746	-0.361454	-0.251542	-0.353226	0.820592	-0.244263
RPS3A	0.266392	0.693007	0.113703	-0.12482	0.130769	-1.06084	0.189946	-0.428146	-0.415832	-0.349391	-0.357463	-0.0124008	0.778504	-0.501388
PIM2	0.635315	0.588508	0.0294674	0.00160372	-0.447567	-0.424574	-0.286341	-0.455137	-0.447866	-0.432413	-0.419734	-0.327096	0.41368	-0.091112
ARHGAP15	0.180401	0.620302	0.397181	0.230902	-0.362939	-0.336113	-0.0965801	-0.553457	-0.552026	0.0435401	-0.521611	-0.552364	0.276771	-0.0579686
EEF1G	0.322603	0.550189	-0.106685	-0.215693	-0.309106	-0.694304	0.272807	-0.489172	-0.388914	-0.334265	-0.412126	0.10336	0.712094	-0.301967
DGKA	-0.0365589	0.698189	0.148779	-0.16238	-0.239344	-0.298322	-0.163214	-0.267588	-0.277854	-0.279108	-0.188378	-0.351269	0.193208	-0.206701
RPS21	0.236316	0.675566	0.273614	-0.0241653	-0.175918	-0.889077	-0.0307305	-0.914697	-0.631794	-1.03089	-0.686306	0.00422861	0.365529	-0.437646
RPL36A	0.116509	0.535971	0.0855647	-0.233705	-0.0185329	-0.577957	0.216558	-0.33039	-0.178528	-0.404964	-0.332222	-0.0905525	0.515385	-0.286905
ACAP1	0.164422	0.630691	0.595332	0.529736	-0.322553	-0.530893	-0.150145	-0.555359	-0.52952	-0.568142	-0.559801	-0.560605	0.390836	-0.222607
RPS28	0.218374	0.742429	0.296782	0.0476953	0.277113	-0.514753	0.0704983	-0.597552	-0.137332	-0.61539	-0.192252	-0.580522	0.446944	-0.526507
RPL19	0.309975	0.744096	0.296906	0.0726254	0.266505	-0.885989	0.218867	-0.564463	-0.396205	-0.410309	-0.434923	-0.401549	0.625447	-0.419757
RPL36	0.125693	0.692896	0.205986	-0.138423	-0.251218	-0.546049	0.103171	-0.245643	0.0126538	-0.563703	-0.272216	-0.301785	0.352958	-0.321588
RPL11	0.275865	0.742284	0.144964	-0.15998	0.373509	-0.925296	0.209602	-0.483122	-0.252391	-0.435002	-0.399296	-0.224991	0.612357	-0.58169
IKZF1	-0.0241886	0.590157	0.36929	0.296852	0.0203966	-0.19082	-0.0561086	-0.586173	-0.586964	-0.590229	-0.584112	-0.587642	0.480148	-0.108084
EEF1B2	0.502786	0.585114	-0.0167741	-0.236558	-0.395972	-0.763029	0.24308	-0.453815	-0.176543	-0.484524	-0.425638	-0.0142626	0.622836	-0.197119
RPS12	0.0169109	0.706038	0.310989	-0.141346	-0.364326	-0.824381	-0.061303	-0.570862	-0.385325	-0.702219	-0.577095	0.0415825	0.439955	-0.614726
OXNAD1	-0.311849	0.639845	0.424867	0.190404	-0.377194	-0.377543	-0.359532	-0.353424	-0.335615	-0.363039	-0.320536	-0.284296	-0.00549691	-0.142161
LIMD2	0.473089	0.607642	0.540503	0.625926	0.386603	-0.506556	0.470522	-0.755365	-0.878215	-0.696619	-0.801108	-0.91459	0.500554	-0.235222
CD48	0.174327	0.583752	0.440951	0.33267	0.609143	-0.20586	0.171327	-0.844089	-0.832262	-0.833515	-0.806472	-0.837735	-0.359311	-0.181341
PIM1	-0.423054	0.505091	0.216015	0.449887	-0.417623	-0.0825818	-0.0550843	-0.143988	0.276499	-0.337827	-0.334218	-0.311216	0.291139	-0.114708
TOMM7	0.036489	0.598149	0.320025	0.131183	-0.0596195	-0.452706	-0.0769096	-0.250951	0.433954	-0.294662	-0.29071	-0.420714	0.113603	-0.324366
FAM177A1	-0.216291	0.343407	0.291522	0.0460247	-0.457998	-0.219294	-0.301219	-0.0531921	0.193189	-0.055994	0.0479118	-0.116662	-0.158636	-0.00781782
RPL26	0.221751	0.628924	0.335642	0.236193	0.183266	-0.893025	0.316288	-0.624309	-0.351421	-0.531781	-0.411011	-0.270836	0.684107	-0.461833
RPL38	0.117684	0.560843	0.169328	-0.136109	-0.312791	-0.39069	0.0184079	-0.419475	-0.272208	-0.425147	-0.264433	-0.203758	0.326148	-0.263657
AC090498.1	-0.0475664	0.3313	0.144586	0.0367485	-0.193851	-0.55495	0.0760958	-0.436395	-0.385874	-0.399471	-0.531273	0.177743	0.00919869	-0.280823
RCAN3	-0.160004	0.628581	0.149285	-0.222389	-0.285139	-0.303952	-0.230812	-0.371514	-0.361156	-0.358084	-0.342419	-0.169882	-0.0684821	-0.10186
RPL9	0.242428	0.62414	0.0864289	-0.179685	-0.326771	-0.701087	0.0323709	-0.378428	-0.209364	-0.371787	-0.297751	-0.0222572	0.408411	-0.469384
RPL30	0.0717696	0.690746	0.321574	0.0651127	0.0631444	-1.06729	-0.129825	-0.847756	-0.683652	-0.707724	-0.759983	0.129765	0.200838	-0.860385
RPL21	0.283932	0.609611	0.263464	0.171984	-0.293378	-0.725996	0.0493554	-0.627281	-0.389035	-0.558244	-0.639718	-0.174353	0.200745	-0.322585
BCL11B	-0.268974	0.6301	0.495604	-0.0502215	-0.332419	-0.337014	-0.331701	-0.334727	-0.328063	-0.327564	-0.321725	-0.330775	-0.192223	-0.168392
LDLRAP1	-0.239013	0.630864	0.174221	0.00104023	-0.282258	-0.30177	-0.301801	-0.181081	-0.142437	-0.275009	-0.167382	-0.222194	-0.21502	-0.213457
PTGER4	-0.240314	0.399672	0.242961	0.195985	-0.18665	0.0681641	0.145619	-0.367382	-0.427553	-0.386707	-0.396207	-0.40565	-0.173124	0.00498553
NR3C1	0.125279	0.333097	0.300192	0.130528	-0.257804	-0.169366	-0.00875769	-0.186745	-0.13451	0.105773	-0.0612825	-0.388194	0.0777554	-0.0909151
ANKRD12	0.0711125	0.475361	0.327495	0.0557459	-0.27594	-0.177263	-0.0946293	-0.188411	-0.227324	-0.220727	-0.0284609	-0.444984	0.0821895	-0.224965
SIT1	0.0338994	0.573696	0.537212	-0.348049	-0.370803	-0.349896	-0.328946	-0.371432	-0.36876	-0.371423	-0.369853	-0.3708	-0.308609	-0.0105479
RP11-18H21.1	-0.227585	0.69831	0.221662	-0.160891	-0.280914	-0.284513	-0.279698	-0.285216	-0.283472	-0.279245	-0.251493	-0.284215	-0.0902487	-0.204613
NDFIP1	-0.450232	0.469957	0.00214924	-0.221197	-0.273764	-0.0335743	-0.113137	0.0199655	0.364575	0.144795	0.127074	-0.11348	-0.0583608	-0.06927
RPS3	0.0329424	0.664588	0.410077	0.191317	-0.397019	-1.29769	-0.238054	-0.562955	-0.351605	-0.518317	-0.440013	0.261445	0.492512	-0.4666
PCED1B	-0.13729	0.560665	0.403315	0.0318989	-0.366604	-0.236202	-0.254784	-0.361479	-0.350982	-0.354252	-0.332708	-0.358966	-0.25151	-0.0920623
STK17B	0.155123	0.467674	0.354067	0.13604	0.0352408	-0.30864	0.208215	-0.0999777	-0.514436	-0.54063	-0.644079	-0.529766	0.0696577	-0.0967491
SF1	0.40768	0.474099	0.125465	-0.00132761	-0.310674	-0.438738	-0.119257	-0.199122	-0.16941	-0.172245	-0.0478236	-0.272821	0.310929	-0.188127
ABLIM1	-0.00376507	0.493243	0.134084	0.0735059	-0.466995	-0.462486	-0.44639	-0.397292	-0.0274853	-0.378466	0.259967	0.0318206	0.107448	-0.338795
CD4	-0.469251	0.336097	-0.397668	-0.488771	0.516311	0.820585	0.598056	-0.477077	-0.485947	-0.0870242	-0.471746	-0.48241	-0.374153	0.25616
CD8A	-0.306515	-0.273402	1.93022	-0.0400211	-0.342982	-0.34312	-0.335638	-0.343261	-0.312988	-0.344262	-0.344072	-0.335211	-0.327052	-0.0402592
CCL5	-0.465327	-0.287618	1.6347	1.76845	-0.514424	-0.207291	-0.458748	-0.471044	-0.462886	-0.493306	-0.419414	-0.498665	-0.438457	0.193016
GZMK	-0.308896	-0.0348927	1.4511	0.455359	-0.356116	-0.35348	-0.348212	-0.357366	-0.323996	-0.35369	-0.34683	-0.348849	-0.319954	-0.138391
CD8B	-0.274586	-0.221639	1.77099	-0.231317	-0.30905	-0.30925	-0.303986	-0.29774	-0.292808	-0.309515	-0.30718	-0.305937	-0.293412	-0.0295574
IL32	-0.710776	0.96181	1.24617	0.346192	-0.841877	-0.755698	-0.775053	-0.00297178	-0.2303	-0.431977	-0.118435	-0.574366	-0.490229	-0.237652
CD3D	-0.551295	1.10144	1.26539	-0.41428	-0.646439	-0.650661	-0.64582	-0.652229	-0.638681	-0.647181	-0.632984	-0.642915	-0.552242	-0.232016
CD2	-0.525505	0.78275	1.14351	0.443566	-0.581329	-0.586911	-0.332988	-0.591954	-0.574295	-0.590842	-0.581279	-0.583466	-0.0446996	-0.150533
PTPRCAP	0.551912	0.756232	1.02263	1.02195	-0.793407	-0.795535	-0.691187	-0.798797	-0.783681	-0.788843	-0.769107	-0.791908	0.346175	-0.331864
CD3G	-0.444558	0.837815	1.03671	-0.304487	-0.506068	-0.510883	-0.505241	-0.511652	-0.506577	-0.508005	-0.498423	-0.506204	-0.410649	-0.174501
KLRG1	-0.241676	0.019071	1.04611	0.401585	-0.271698	-0.274388	-0.242115	-0.275885	-0.276074	-0.273971	-0.265547	-0.276974	-0.0437956	-0.133958
TUBA4A	0.194398	0.387232	0.782454	0.157083	-0.335688	-0.522865	-0.435336	-0.532196	-0.409136	-0.51896	-0.352998	-0.370372	-0.296484	-0.0462912
CD52	0.597612	0.721252	0.868334	0.348946	0.0362864	-0.479955	0.0253675	-1.0323	-1.00853	-1.01983	-0.970146	-1.01376	0.315438	-0.350873
LCK	-0.399709	0.857002	0.995849	0.635398	-0.602023	-0.607137	-0.599559	-0.608469	-0.591178	-0.607293	-0.568558	-0.60372	-0.242172	-0.177874
CXCR4	0.759924	0.48927	0.68321	0.137584	-0.568522	-0.408724	-0.447818	-0.722832	-0.713425	-0.611649	-0.416699	-0.612831	-0.298335	-0.254604
LAG3	-0.268448	-0.101756	0.95434	0.216793	-0.284052	-0.0995215	-0.142965	-0.222324	-0.214639	-0.231616	-0.244278	-0.243704	-0.1979	0.25424
TRBC2	0.155411	0.701976	0.835236	0.779943	-0.616264	-0.623556	-0.606487	-0.628028	-0.609534	-0.617401	-0.594789	-0.61991	0.452388	-0.191735
CXCR6	-0.243884	0.125819	0.831262	0.268471	-0.259937	-0.256589	-0.254108	-0.257223	-0.255671	-0.257812	-0.258029	-0.253852	-0.114885	0.00146721
DUSP2	-0.155125	0.103711	0.546233	0.11825	-0.632186	0.205707	-0.244665	-0.395104	-0.237213	-0.431461	-0.575924	-0.296441	-0.293945	0.401756
ITM2A	-0.318463	0.661844	0.799356	0.38846	-0.507957	-0.509302	-0.507041	-0.346509	-0.463463	-0.439779	0.786213	-0.501617	0.258599	0.0172769
TRAC	-0.241133	0.639238	0.851062	-0.0345885	-0.454971	-0.458064	-0.421595	-0.365233	-0.44059	-0.440048	-0.443012	-0.44851	-0.153208	-0.0886525
CXCR3	-0.252567	0.243656	0.871425	0.422425	-0.35154	-0.347529	-0.155148	-0.33298	-0.337486	-0.349258	-0.346854	-0.345872	-0.217608	0.0938899
PTPRC	0.0924056	0.67271	0.863251	0.825318	0.237494	-0.249821	0.107658	-1.08368	-1.05449	-1.06925	-1.05821	-1.06803	-0.0180163	-0.180144
FYN	-0.409042	0.417341	0.793921	0.545603	-0.0199023	-0.467706	-0.327275	-0.301842	-0.127893	-0.297115	0.256933	-0.410139	-0.172954	-0.164554
CD96	-0.365744	0.416412	0.871134	0.951027	-0.43006	-0.432205	-0.431799	-0.431284	-0.418416	-0.431443	-0.422631	-0.420434	0.19151	-0.0772664
ZFP36L2	0.0600132	0.505423	0.740648	0.494631	0.0881352	-0.780106	-0.425613	-0.745375	-0.258209	-0.820109	-0.371666	-0.310865	0.29263	-0.482539
SH2D2A	-0.363711	0.455233	0.801151	0.884653	-0.450496	-0.435612	-0.43689	-0.43815	-0.425054	-0.444195	-0.422839	-0.394432	-0.307978	-0.0358886
C12orf75	-0.256695	-0.103047	0.722852	0.792987	-0.514885	-0.494629	-0.288153	0.537452	0.54185	-0.133228	-0.38282	-0.0325089	-0.184217	0.47701
HLA-A	-0.255224	0.425608	0.806289	0.853776	-0.265124	-0.00907018	-0.196644	0.169327	0.0772818	0.289125	0.434009	-0.983609	-0.0854002	0.0439016
ISG20	0.418648	0.451385	0.639396	0.507261	-0.668934	-0.348186	-0.353165	-0.544984	-0.54254	-0.441466	-0.510509	-0.586164	-0.406741	0.118181
LYAR	-0.321351	-0.0650895	0.684722	0.313081	-0.208227	-0.185511	-0.238083	-0.319594	-0.275433	-0.280318	-0.209618	-0.00457909	-0.191541	0.0563263
SEPT1	0.157979	0.694913	0.73123	0.504124	-0.539454	-0.610468	-0.532006	-0.592916	-0.577452	-0.531711	-0.577108	-0.544299	0.20836	-0.130813
TC2N	-0.415583	0.487118	0.670378	0.185952	-0.505013	-0.499502	-0.50117	-0.495558	-0.463494	-0.479449	-0.440774	-0.023878	-0.351978	-0.384279
SH2D1A	-0.282051	0.279016	0.757383	0.566592	-0.328844	-0.329956	-0.321258	-0.331661	-0.317195	-0.331098	-0.32633	-0.32738	-0.131302	0.100904
HLA-C	0.0505154	0.382691	0.783882	0.848655	0.093458	-0.120911	0.0356482	0.0168634	-0.0864845	0.0689903	0.265253	-1.06198	-0.322486	-0.0671831
HLA-E	0.179662	0.541777	0.759819	0.813289	-0.171563	-0.056458	-0.34524	-0.550002	-0.362361	-0.171195	0.715428	-1.07038	-0.226356	-0.248854
LIME1	-0.169487	0.66913	0.703237	0.125363	-0.470957	-0.472957	-0.472522	-0.473436	-0.436232	-0.471132	-0.460138	-0.417435	-0.240705	-0.0719556
TBC1D10C	0.143194	0.526131	0.688365	0.715824	-0.336686	-0.504446	-0.336142	-0.559691	-0.547803	-0.553539	-0.547332	-0.538941	-0.000168543	-0.201158
CORO1A	0.318825	0.600071	0.725196	0.726338	0.505872	-0.290932	0.233692	-1.15229	-1.12696	-1.14069	-1.08503	-1.10006	0.0948214	0.228069
GIMAP4	-0.644857	0.556162	0.615209	0.528721	0.372774	0.0849381	-0.329405	-0.722098	-0.70447	-0.716747	0.246192	-0.719349	-0.576436	-0.140688
GBP5	-0.329903	0.215177	0.618838	0.628956	-0.286048	-0.0430899	-0.29309	-0.292972	-0.387858	-0.392848	-0.39612	-0.374967	0.109924	0.0713402
CLEC2D	0.0491162	0.541636	0.668598	0.0178264	-0.382444	-0.415231	-0.390133	-0.411246	-0.436961	-0.460039	-0.426054	-0.434997	-0.382612	-0.0550469
PIK3R1	-0.286618	0.288694	0.529062	0.412404	-0.273239	-0.0877807	-0.187203	0.026449	-0.237625	-0.169284	-0.195988	-0.406577	0.022849	-0.00309665
OASL	-0.370002	-0.169526	0.543145	0.50774	-0.264379	0.31236	-0.118083	0.0616119	-0.120261	0.155739	-0.184491	-0.297297	-0.284612	0.298369
PDCD4	0.0808401	0.45966	0.588825	0.325269	-0.446978	-0.491901	-0.367491	-0.336437	-0.140008	-0.380944	0.0473689	-0.32464	-0.0723895	-0.291844
AC092580.4	-0.227669	0.0123175	0.824155	0.626947	-0.240047	-0.23971	-0.239805	-0.240624	-0.238124	-0.241406	-0.239936	-0.239013	-0.18089	-0.0540919
IKZF3	0.285471	0.161356	0.666954	0.690857	-0.369939	-0.372745	-0.363666	-0.373861	-0.354564	-0.370071	-0.366159	-0.367347	-0.322657	-0.054687
NFATC2	-0.110804	0.156822	0.623396	0.63641	-0.437864	-0.230303	0.0969249	-0.168397	-0.106061	0.095107	-0.0357257	-0.362507	0.0609557	0.0234627
RASAL3	0.00215211	0.312988	0.659699	0.640019	-0.257159	-0.31561	-0.1955	-0.448313	-0.440771	-0.440444	-0.299196	-0.445602	0.519542	-0.095302
WIPF1	0.00751184	0.250505	0.572639	0.611858	0.00422466	0.0442499	0.0503288	-0.300892	-0.59349	-0.464394	-0.460674	-0.719137	-0.0649808	0.112523
PPP2R5C	-0.254913	0.307644	0.57293	0.220055	-0.21057	-0.245523	-0.307405	-0.301253	-0.249038	-0.345652	-0.251229	-0.238309	-0.226894	-0.134193
THEMIS	-0.232652	0.32763	0.76656	-0.195917	-0.274639	-0.277376	-0.276909	-0.278691	-0.265496	-0.277302	-0.271885	-0.27432	0.03973	-0.100595
TIGIT	-0.27079	0.385214	0.555562	0.507677	-0.318653	-0.31802	-0.31386	-0.319246	-0.314807	-0.316701	-0.312489	-0.30682	-0.30897	0.0710395
AKNA	0.0425533	0.183517	0.574138	0.60182	0.242686	-0.299653	0.0492549	-0.439336	-0.406899	-0.425781	-0.411529	-0.439826	0.202309	-0.180348
CRIP1	-0.0596895	0.372948	0.463411	0.343261	0.230795	-0.527723	-0.0741971	-0.791929	-0.325249	0.374352	-0.540932	-0.293758	-0.473966	0.0265961
SLA	-0.332964	0.143683	0.464175	0.395751	0.172001	0.23979	-0.0944218	-0.485695	-0.467708	-0.475406	-0.472696	-0.47898	0.402375	0.152275
PTPN22	0.0316275	0.163485	0.579132	0.627209	-0.273468	-0.232212	0.0414612	-0.374878	-0.360367	-0.379605	-0.380209	-0.374819	0.182194	0.0636974
RBL2	-0.178034	0.430492	0.534428	0.36454	-0.203094	-0.39121	-0.277261	-0.278922	-0.255326	-0.25136	-0.151848	-0.311355	0.308459	-0.223755
EMB	-0.0848355	0.259395	0.550165	0.323015	-0.0154408	-0.173362	-0.196976	-0.194891	-0.10393	-0.484493	-0.483796	-0.436329	-0.00989565	0.0770744
SYNE2	-0.309406	0.285608	0.532593	0.43798	-0.516545	-0.503602	-0.512707	-0.293491	-0.172342	-0.013636	0.468718	0.0286174	-0.435144	-0.103867
TAP1	-0.291946	0.020993	0.462646	0.396711	-0.312054	-0.0705773	0.31115	-0.0337815	0.0635769	-0.0961916	0.132104	-0.211549	-0.0336166	0.257524
HLA-DPB1	0.844576	-0.543446	0.128357	-0.178179	0.074157	0.63102	2.3813	-0.805987	-0.652856	-0.721861	-0.369003	-0.541989	-0.126037	0.339997
HLA-DPA1	0.837361	-0.592899	0.0323391	-0.267229	0.179538	0.752398	2.24383	-0.864883	-0.703125	-0.781097	-0.321024	-0.503638	-0.0600437	0.418959
HLA-DQA1	1.11055	-0.518615	-0.209046	-0.499624	-0.292047	0.591195	2.45099	-0.609576	-0.540588	-0.583214	-0.401286	-0.325075	-0.244618	0.390694
CST3	-0.823986	-0.868721	-0.802904	-0.745273	1.38843	1.2622	1.82009	0.45214	0.92126	1.07482	0.395363	0.225468	-0.443359	0.336254
HLA-DRB1	0.831293	-0.720348	-0.115859	-0.459674	0.349741	0.768418	1.94774	-0.875352	-0.221912	-0.874577	-0.0459142	-0.268292	-0.0388999	0.391854
HLA-DRA	1.01319	-0.765192	-0.416182	-0.625858	0.432849	0.907703	1.94193	-0.847881	-0.467785	-0.803687	-0.357682	-0.190368	-0.0147297	0.42479
HLA-DQB1	1.06377	-0.548068	-0.321734	-0.543506	0.224825	0.613249	2.32751	-0.648338	-0.392621	-0.630902	-0.295374	-0.331594	-0.208122	0.35804
CD74	1.07208	-0.695823	-0.0930835	-0.255442	0.368136	0.675749	1.73012	-1.20933	-0.506843	-1.36602	-0.279141	-0.282626	0.139556	0.343349
HLA-DRB5	0.792122	-0.588737	-0.1143	-0.420835	0.334867	0.70133	2.00825	-0.722715	-0.365091	-0.710709	-0.0334127	-0.386438	-0.101606	0.468167
CD1C	0.387554	-0.171729	-0.176614	-0.176622	-0.0417017	-0.131184	3.39452	-0.180784	-0.179464	-0.173933	-0.172875	-0.179914	-0.164974	0.136123
CLEC10A	-0.255018	-0.257966	-0.256091	-0.256187	0.144504	0.708173	2.99399	-0.261193	-0.252317	-0.260471	-0.251457	-0.259669	-0.236043	-0.00923356
MS4A6A	-0.465003	-0.462493	-0.450709	-0.458312	1.33727	1.4452	1.6837	-0.463158	-0.443856	-0.460932	-0.45751	-0.467591	-0.413285	0.393564
S100B	-0.118026	-0.120996	0.0350675	0.0384531	-0.119574	0.0398553	1.63423	-0.124021	-0.127784	-0.0894993	-0.124446	-0.104133	0.46007	0.206777
CPVL	-0.363166	-0.371831	-0.367339	-0.369996	1.32009	0.73277	2.0661	-0.284044	-0.131932	-0.350425	-0.248851	-0.247282	-0.191381	0.191387
FCER1A	-0.112749	-0.113239	-0.110782	-0.111233	-0.0903975	-0.0847888	3.34642	-0.113469	-0.110155	-0.11293	-0.0909953	-0.113671	0.548131	0.101441
HLA-DMA	0.730005	-0.543711	-0.277098	-0.479653	0.189416	0.74703	1.84017	-0.665514	-0.489758	-0.657259	-0.238028	-0.236184	-0.033895	0.371217
COTL1	-0.367972	-0.1143	0.209923	-0.382713	1.24353	0.77349	1.43171	-0.737711	-0.303454	-0.57857	-0.262822	-0.797574	-0.441786	0.721864
SAMHD1	-0.731211	0.0951367	-0.188369	-0.188968	0.920199	0.636223	1.42167	-0.453389	-0.381788	-0.0965301	-0.323795	-0.409126	-0.502198	0.167218
HLA-DQA2	0.374456	-0.192141	-0.0617257	-0.158686	-0.141096	0.26395	1.3761	-0.242362	-0.247803	-0.250725	-0.165917	-0.20889	-0.150527	0.222362
FCGR2B	0.266625	-0.353473	-0.344781	-0.310702	-0.104848	0.981702	1.7984	-0.346013	-0.340755	-0.34464	-0.34604	-0.345106	-0.349679	0.409103
LSP1	0.170698	0.221752	0.625511	0.931126	0.591136	-0.0910593	1.32223	-0.910387	-0.976625	-0.922831	-0.958459	-0.994187	0.419364	0.23183
CD1E	-0.108021	-0.108532	-0.106731	-0.109878	-0.0825522	-0.0806481	3.00863	-0.109619	-0.107962	-0.0946268	-0.102846	-0.10685	-0.110922	0.175012
PLD4	0.623723	-0.224997	-0.22645	-0.229964	-0.123599	0.139773	2.31772	-0.231114	-0.214988	-0.225976	-0.216766	-0.222753	0.332063	0.247908
PKIB	-0.235395	-0.236069	-0.236037	-0.229289	-0.234486	0.482543	2.49518	-0.227785	-0.192246	-0.140572	-0.224256	-0.123007	-0.247874	0.851534
HLA-DMB	0.592241	-0.468775	-0.319226	-0.341389	0.382831	0.735385	1.60278	-0.505995	-0.485129	-0.503691	-0.302494	-0.267922	-0.222814	0.206951
CTSH	0.192766	-0.471548	-0.499278	-0.546957	0.629236	0.932569	1.45341	-0.0906254	-0.210819	-0.441027	0.383685	-0.229758	-0.0597388	0.429854
ACTB	-0.629213	-0.0507037	0.222225	0.427083	0.615381	0.600433	1.2809	0.0744651	-0.247277	0.0714709	-0.279985	-0.77495	-0.223184	0.823793
RNASE6	0.43325	-0.369471	-0.368714	-0.374163	0.768556	0.753407	1.54255	-0.394899	-0.392122	-0.391522	-0.390754	-0.393653	-0.305176	0.245541
GPAT3	-0.205849	-0.0762481	-0.163208	-0.202425	0.393194	0.0747427	2.70158	-0.205055	-0.180588	-0.212678	-0.105876	-0.174256	0.000427174	0.175898
ALDH2	-0.324678	-0.420254	-0.413372	-0.40958	0.8907	0.576722	1.76039	-0.00401493	0.371235	0.00294996	0.324167	0.0120701	0.16215	0.0852999
C1orf54	-0.286699	-0.26195	-0.287956	-0.296865	-0.223854	0.857102	1.25366	-0.109304	-0.247618	0.946304	1.62281	-0.210823	-0.255521	0.478589
SNX3	-0.157799	-0.359653	-0.2945	-0.202035	-0.0033666	0.463072	0.777566	0.568595	0.726908	0.58359	0.920454	0.0190371	0.0855237	0.388042
PAK1	-0.285582	-0.353676	-0.334104	-0.319437	0.910249	0.392005	1.64351	-0.173133	-0.215489	-0.134178	-0.450912	0.0190995	0.342003	0.449445
MRC1	-0.206376	-0.196492	-0.206927	-0.206638	-0.208101	0.745065	1.68464	-0.205145	-0.209776	-0.204691	0.208526	-0.208379	-0.146636	0.238083
IRF8	0.8517	-0.300585	-0.294904	0.0123217	0.129478	0.406736	0.882601	-0.310268	-0.298024	-0.12151	-0.230806	-0.323554	0.0152891	0.242962
CKLF	-0.41479	-0.0610869	0.260257	0.405184	0.554738	0.0857418	1.15168	-0.397754	-0.320847	-0.456132	-0.210468	-0.37942	0.406491	0.696122
RGS10	-0.645564	0.262487	0.0286889	-0.539174	0.225224	0.416062	1.1226	-0.253615	-0.446778	-0.468416	-0.783203	-0.325666	-0.337093	0.48692
CD1D	0.0482501	-0.233312	-0.232871	-0.231302	1.13163	0.136388	2.14362	-0.2351	-0.19015	-0.221388	-0.0484297	-0.234121	-0.237073	0.0162906
MARCH1	0.391091	-0.400299	-0.40004	-0.397508	1.03483	0.825055	1.42745	-0.405122	-0.364973	-0.404132	-0.403564	-0.394771	-0.29534	0.0441707
TMSB4X	-0.609355	0.267173	0.56118	0.591455	0.22236	0.572845	0.987349	-0.362645	0.0401717	-0.464329	-0.0874088	-1.06363	-0.617492	0.443686
SYNGR2	0.606	-0.317161	-0.377181	-0.381172	-0.0816732	0.401205	0.985145	-0.811376	-0.528583	-0.625541	-0.0637931	0.141006	-0.0801184	-0.0126217
CD72	0.871195	-0.257566	-0.236959	-0.126405	-0.26323	0.305741	1.57474	-0.263693	-0.259189	-0.267124	-0.264857	-0.261375	-0.203874	0.0503788
TMSB10	-1.0551	-0.0574498	-0.00688605	0.0568687	0.677478	0.710313	1.03782	0.328378	0.209568	-0.58718	0.53278	-0.368784	-0.7561	0.361035
PPT1	-0.463799	-0.246742	-0.281435	-0.36677	0.674964	0.641122	1.06835	-0.219618	-0.26098	-0.0638597	-0.0851784	-0.0786328	-0.158681	0.522561
INSIG1	-0.134403	-0.150459	-0.0998769	-0.0785624	-0.283154	0.399077	0.527529	0.0223817	-0.174057	-0.115364	0.356249	-0.035175	-0.185693	0.394913
CSF2RA	-0.238133	-0.238477	-0.237231	-0.240537	0.603896	0.557383	1.933	-0.236432	-0.235441	-0.233699	-0.233371	-0.232607	-0.170018	0.252253
VMO1	-0.218145	-0.218949	-0.215029	-0.216339	-0.180558	0.981738	0.924433	-0.208336	-0.204484	-0.179914	-0.174649	-0.21156	-0.221588	0.104803
MYD88	-0.223609	-0.115096	-0.023725	-0.0595315	0.589634	0.314974	1.15796	-0.209364	-0.124129	-0.226955	-0.169064	-0.239404	0.137919	0.0060088
MAN2B1	0.0738664	-0.1131	-0.223272	-0.307724	0.465621	0.342982	1.19986	-0.0740238	-0.145354	-0.0622214	-0.267846	-0.239174	0.0739298	0.191223
RNH1	-0.266905	-0.197767	-0.204566	-0.245059	0.392483	0.391801	0.986388	0.351515	0.779577	0.525532	0.362352	-0.158479	-0.147802	0.261323
ALOX5	0.391604	-0.348795	-0.373405	-0.385714	0.806636	0.594487	1.21806	-0.38692	-0.352	-0.378852	-0.331073	-0.234318	-0.197983	0.13873
KCNK6	-0.144067	-0.116803	-0.0900192	-0.20469	0.582696	0.143499	1.40358	-0.107262	-0.155029	0.275592	-0.19955	-0.157308	-0.263162	0.0697905
ETV6	-0.191259	-0.225765	-0.320516	-0.277984	0.2209	0.351335	1.12085	0.0507661	-0.127547	-0.0389886	0.226561	0.118641	0.381209	0.0232312
HLA-DOA	0.710251	-0.274666	-0.214534	-0.2777	-0.238187	0.212724	1.42904	-0.290529	-0.203055	-0.271963	-0.185635	-0.0681038	0.0751443	0.0312598
GDI2	-0.056016	-0.176067	-0.249435	-0.244679	0.282325	-0.0364191	0.831577	0.271783	-0.0195369	0.175187	0.0805015	0.157851	0.453445	0.322993
P2RY6	-0.161818	-0.242327	-0.236195	-0.238724	-0.210599	0.409365	1.87838	-0.178323	0.0018568	-0.233857	0.141279	0.0192066	-0.219421	0.401555
SLC8A1	-0.332285	-0.331984	-0.325391	-0.325798	0.513988	0.883774	1.25078	-0.279476	-0.165744	-0.0602598	-0.103296	-0.144552	-0.114924	0.28751
ITGAX	-0.257612	-0.281529	-0.255187	0.0947987	0.791733	0.703157	1.291	-0.273622	-0.245937	-0.280312	-0.286654	-0.27477	-0.0536188	0.0584312
ATG3	-0.269	-0.259297	-0.23791	-0.258857	0.499287	0.524864	0.932431	-0.204136	0.0214715	-0.155469	0.13139	-0.0698918	-0.289291	0.472842
NAAA	-0.100689	0.0814397	0.0122619	-0.0745935	0.66971	-0.00985906	0.890631	0.0771086	-0.307865	-0.14962	-0.236361	-0.30575	-0.0624373	-0.0236092
WDFY4	0.602925	-0.202241	-0.206298	-0.207355	0.198613	0.182861	1.19225	-0.202166	-0.180852	-0.205563	-0.203407	-0.206487	0.053772	0.0706454
FLT3	-0.081883	-0.110384	-0.110083	-0.111275	0.198077	-0.0872947	2.60793	-0.113986	-0.0932391	-0.113986	-0.113986	-0.108612	1.24079	0.00265096
C20orf27	-0.319677	-0.23907	-0.258683	-0.294585	0.482838	0.00664919	0.908818	-0.124552	-0.175957	0.615837	-0.197993	0.326323	-0.152617	0.262453
GAPT	0.522531	-0.246513	-0.251214	-0.247302	0.665663	0.236497	1.24775	-0.255456	-0.248047	-0.244115	-0.255131	-0.255373	0.408662	0.123945
CIITA	0.503404	-0.246011	-0.183801	-0.207296	0.20183	0.106814	1.37661	-0.255692	-0.213131	-0.259743	-0.173463	-0.0835931	0.0385522	0.0344127
SHTN1	-0.323118	-0.320826	-0.31498	-0.316601	0.434019	0.605223	1.15288	-0.148166	0.140682	-0.18344	-0.238572	0.0822759	-0.331001	0.0486716
IGFLR1	0.0117618	0.0485396	-0.017005	0.198772	0.200828	0.267147	1.01494	-0.425887	-0.402668	-0.435237	-0.422402	-0.371122	-0.0412993	0.0940892
RAMP2	-0.116143	-0.131292	-0.126307	-0.134107	-0.134243	-0.120049	-0.0762782	0.0804654	1.19773	0.0972069	8.82512	0.00666528	-0.137343	0.03449
PLVAP	-0.0783626	-0.0872241	-0.0848111	-0.0918169	-0.0931195	-0.0708022	-0.050949	-0.0519455	-0.0601557	-0.0483541	7.23817	-0.0519406	-0.096957	0.0273151
A2M	-0.358379	-0.364155	-0.344759	-0.359734	-0.374045	0.847271	0.137693	-0.159983	-0.216307	2.5445	4.27229	0.00523159	-0.365688	0.411792
VWF	-0.0869452	-0.0907191	-0.0840549	-0.0890101	-0.0860532	-0.0808376	-0.0882096	-0.0724815	-0.0818134	-0.0698663	7.76241	-0.0414218	-0.0955796	-0.000305085
HSPG2	-0.217997	-0.219564	-0.216966	-0.221137	-0.224825	-0.204291	-0.192225	1.54767	0.715075	0.187717	6.29697	0.258456	-0.176332	-0.0359853
GNG11	-0.0969048	-0.171886	-0.161889	-0.170154	-0.114172	-0.161641	-0.129399	1.13845	0.947515	2.25968	7.46017	-0.0869651	-0.0198251	0.0706202
IGFBP3	-0.194787	-0.0862329	-0.0401119	-0.173185	-0.207452	-0.187676	-0.200714	0.729363	1.53648	0.0469414	2.67633	0.212397	-0.188631	-0.0956015
ENG	-0.347603	-0.336578	-0.281536	-0.209067	-0.149728	1.15828	0.318092	0.196878	-0.17372	0.609565	3.94713	-0.333808	0.154415	0.33605
AQP1	-0.103412	-0.101553	-0.102359	-0.10078	-0.109479	-0.0992551	-0.100891	0.171016	3.10792	0.103085	5.76025	-0.0609072	-0.109479	0.0358525
EGFL7	-0.147595	-0.15437	-0.152155	-0.156455	-0.106137	0.0520491	-0.146767	0.312462	0.532804	0.0709547	6.99468	0.00290771	2.06376	0.0428355
CLDN5	-0.0598604	-0.0594896	-0.0731037	-0.0755322	-0.0745778	-0.0761371	-0.0745461	-0.0698706	-0.078931	-0.0726784	5.76814	-0.0462796	0.0789597	-0.0407615
PECAM1	-0.101865	-0.303489	0.0984658	-0.0659974	1.36213	0.322415	0.142486	-0.405058	-0.40226	-0.399942	3.70081	-0.381485	0.738869	0.0352583
CRIP2	-0.410598	-0.231507	-0.404776	-0.434652	-0.460305	-0.442617	-0.462095	0.076366	0.281702	2.01246	3.18754	1.08632	-0.385723	-0.266189
FLT1	-0.105378	-0.112232	-0.111385	-0.135002	-0.136484	0.189849	0.142545	-0.0732332	-0.0739401	0.431781	5.56026	-0.117465	-0.0688972	0.107652
SLC9A3R2	-0.243528	-0.233505	-0.222138	-0.195787	-0.185557	-0.170371	-0.210251	0.353628	-0.0472019	0.671841	5.35653	0.464121	-0.187219	-0.106879
NPDC1	-0.290831	0.10355	-0.0722743	-0.249612	-0.267974	-0.214187	-0.208485	0.195678	1.22181	0.745899	4.58056	0.0962521	0.446148	0.0568759
APP	-0.307451	-0.334512	-0.494035	-0.510939	-0.114292	-0.141314	-0.156273	1.53511	0.918234	1.49082	3.01041	0.645524	0.159018	-0.067511
ESAM	-0.0618928	-0.108422	-0.110846	-0.118069	-0.116071	-0.118015	-0.0882146	-0.0977015	-0.121468	3.32695	6.66076	-0.0888342	-0.0337118	0.0861931
CD34	-0.117529	-0.11855	-0.111583	-0.115582	-0.123568	-0.112988	-0.120831	-0.038865	-0.081907	0.106103	6.9458	0.0985707	2.64852	-0.0168426
ACKR1	-0.0297861	-0.0443878	-0.0491806	-0.0528597	-0.0548248	-0.0534753	-0.0392465	-0.0335391	0.248714	-0.0438392	2.63126	-0.040244	-0.0548248	-0.0203561
RAMP3	-0.0683717	-0.0784567	-0.0788457	-0.0809639	-0.0829385	-0.0808069	-0.0788999	-0.0685319	-0.0833529	-0.00307992	6.67551	-0.0465342	-0.0833529	-0.00997999
ADGRL4	-0.077686	-0.0861046	-0.0791223	-0.0865719	-0.0890066	-0.0810377	-0.0845899	0.0869418	-0.0534576	-0.0595307	7.32665	-0.067734	-0.0890066	0.0132227
CLEC14A	-0.0813478	-0.0794283	-0.0785131	-0.0803992	-0.0837991	-0.07837	-0.0778179	-0.0641532	-0.0778784	-0.0404852	7.3473	-0.0646894	-0.0837991	0.0070825
PODXL	-0.215945	-0.217034	-0.207663	-0.210239	-0.220699	-0.204719	-0.215548	-0.142709	1.42727	-0.166278	5.04328	0.536825	-0.227943	-0.0959394
CALCRL	-0.123094	-0.126787	-0.125144	-0.112945	-0.0267696	-0.0912496	0.505758	0.0845599	-0.0779788	0.516308	6.69479	-0.0260921	0.651808	0.00111354
HYAL2	-0.232729	-0.220077	-0.206104	-0.19769	-0.123579	-0.0280536	-0.0850447	0.337485	0.350731	0.271164	5.27098	0.2974	-0.0715948	0.018909
ANGPT2	-0.0952621	-0.0988213	-0.0959296	-0.0971961	-0.107298	-0.0984738	-0.104502	-0.0281991	-0.0538247	4.42921	3.8786	-0.0942084	-0.0492391	0.0839164
ID1	-0.244855	-0.22239	-0.204966	-0.192684	-0.256684	-0.22032	-0.241527	1.41612	1.48635	1.16122	2.90906	0.362154	-0.110314	-0.0288746
PTRF	-0.290818	-0.285778	-0.280066	-0.290131	-0.301916	-0.244044	-0.284087	3.12909	2.81757	2.87788	3.60402	0.130548	0.0238917	0.114689
CD59	-0.369116	-0.306778	-0.448938	-0.443635	-0.604949	0.0164431	-0.090714	0.831135	1.23691	1.77801	2.41747	0.666284	-0.0776294	0.257783
EPAS1	-0.253996	-0.241272	-0.168674	-0.0751641	-0.25794	0.0408692	-0.232609	1.21873	0.447856	3.00683	4.27696	0.0468611	-0.0194928	0.0722971
INSR	-0.132459	-0.167906	-0.165535	-0.167007	0.204439	-0.0647275	-0.0266723	0.128109	0.129477	0.0820628	4.72655	0.139904	-0.00329724	-0.0250285
ESM1	-0.0776608	-0.0577685	-0.0296753	-0.0542432	-0.0787841	-0.0699703	-0.076646	-0.0478122	-0.0525822	-0.0201205	3.13104	0.0184805	-0.079442	-0.016649
SPTBN1	-0.0616505	0.0295653	-0.0655848	-0.102022	-0.343296	-0.36561	-0.355394	0.371542	1.25606	1.17942	3.07022	0.186281	-0.0830663	0.0276343
TM4SF18	-0.0763631	-0.0751379	-0.0743755	-0.0776398	-0.0789956	-0.0739321	-0.0781091	-0.0562897	-0.0789956	-0.0634849	6.3915	-0.0547931	-0.0789956	0.0212701
TFPI	-0.123927	-0.130226	-0.129054	-0.127716	-0.131999	-0.0610766	-0.0977337	0.235298	0.597466	5.18962	3.04769	-0.0891977	0.950247	0.04783
EMP1	-0.365425	-0.353962	-0.351517	-0.359897	-0.349142	0.0593887	-0.267592	1.51908	0.513957	1.21685	3.03193	0.528492	-0.212317	-0.00619542
EMCN	-0.0749959	-0.0779419	-0.0739716	-0.0777201	-0.0804321	-0.0766016	-0.0768367	-0.0619511	-0.0804321	-0.0360229	6.84614	-0.0605972	0.0776003	0.00450231
TCF4	0.754678	-0.401633	-0.405596	-0.328787	-0.228486	0.139337	0.252841	2.17426	0.639193	1.81732	2.81655	-0.263837	0.828903	0.326216
PCDH17	-0.0855312	-0.0875973	-0.0821761	-0.0872016	-0.0896934	-0.085472	-0.0896934	-0.0188388	-0.0531611	0.0744238	5.88895	-0.00179276	-0.0896934	0.00965665
COL15A1	-0.0962581	-0.0978586	-0.0905438	-0.0808782	-0.09843	-0.0646412	-0.0833333	0.728843	-0.0294092	0.403832	5.05954	-0.0834047	-0.101584	0.0832176
CDH5	-0.0766959	-0.0821198	-0.0755248	-0.0830637	-0.0736596	-0.0711047	-0.0749706	-0.0582522	-0.0830637	-0.0741971	7.13774	-0.0636359	-0.0830637	-0.00530474
CYYR1	-0.128009	-0.134063	-0.127531	-0.13129	-0.130564	-0.128191	0.120401	-0.0592625	-0.0968743	-0.111272	6.31355	0.170852	0.355074	-0.0263362
CD93	-0.282436	-0.277941	-0.278431	-0.261803	1.31078	0.608557	0.344366	-0.276077	-0.256267	-0.203116	3.08628	-0.272637	-0.286267	0.166171
PLPP1	-0.138943	-0.0515686	-0.0327816	0.0847988	-0.275239	-0.209151	0.158872	1.14977	0.634802	1.71654	2.99909	-0.0842067	0.00651172	0.129222
ADGRF5	-0.119395	-0.121776	-0.114122	-0.119616	-0.122978	-0.116277	-0.122379	0.0976566	0.0291647	4.53886	5.35546	-0.0922547	-0.122978	0.104159
FKBP1A	-0.605421	-0.408859	-0.37527	-0.458033	0.344469	0.325406	0.39251	0.116481	0.586914	0.300637	1.73153	0.497016	0.0785642	0.376203
TSC22D1	-0.438382	-0.450391	-0.395316	-0.405328	-0.443358	-0.0135244	-0.394019	0.768456	1.04619	1.00908	2.01935	0.931608	0.810966	-0.0366301
CXorf36	-0.0748063	-0.0761908	-0.0743482	-0.0756345	-0.0782642	-0.0765101	-0.0660705	-0.0543329	-0.0727409	-0.0700782	6.74712	-0.0656886	-0.0782642	0.0154397
PRCP	-0.0377266	-0.285051	-0.273137	-0.193007	0.197807	0.189583	1.03958	0.367331	0.377802	0.161133	2.05388	0.0400052	0.0512605	0.0552523
PDLIM1	0.639442	-0.45062	-0.327996	-0.206618	-0.450232	-0.451358	-0.181617	0.117999	2.34074	2.15227	2.22543	0.584951	-0.229621	-0.0267752
VWA1	-0.254197	-0.253241	-0.244075	-0.249696	-0.256198	-0.233876	-0.245474	0.0216355	-0.135681	-0.063727	3.92085	0.73571	-0.217547	-0.135147
TGM2	-0.242509	-0.267325	-0.257024	-0.257859	-0.231228	0.385872	-0.0288072	0.121478	1.94759	-0.0542468	3.29055	0.206984	0.223588	-0.0393634
LDB2	-0.155215	-0.16599	-0.134514	0.530567	-0.169968	-0.159276	-0.162493	1.71186	0.860189	0.738506	5.11675	-0.135719	-0.128814	0.104176
SDPR	-0.0727272	-0.090984	-0.0928176	-0.0928837	0.0586975	-0.0925711	-0.0342671	0.15458	1.45098	0.699405	4.25618	-0.0691884	0.466031	-0.00217024
TIE1	-0.0903841	-0.0938443	-0.0906724	0.0915889	-0.0869485	-0.0902333	-0.0779136	-0.0760257	-0.0772538	-0.0779294	6.8823	-0.0340861	0.115142	0.0207041
ITGA6	-0.200803	0.31631	-0.0509704	-0.116929	-0.326297	-0.172418	-0.282689	-0.282603	-0.149171	-0.313865	2.93956	0.0351894	-0.0325226	-0.00655927
FAM167B	-0.06964	-0.0668298	-0.046569	-0.0147893	-0.0883089	-0.0818235	-0.0859855	-0.0198343	0.104978	0.220927	5.312	-0.0630859	0.0167777	0.0228565
IL33	-0.0213913	-0.0576351	-0.0658051	-0.0644429	-0.0690105	-0.0681425	-0.0614562	0.188108	0.126027	0.264414	3.22594	-0.0526418	-0.0690105	-0.0476243
PLPP3	-0.161023	-0.254927	-0.250332	-0.25524	-0.25297	0.120976	-0.164914	0.811944	0.0812351	0.938054	3.26634	0.28816	-0.240571	-0.0938706
HEG1	-0.223486	-0.163332	-0.0769248	0.146904	-0.157024	0.0179719	-0.156488	1.37659	2.07651	0.788703	3.37342	-0.108209	-0.244842	0.102518
STOM	-0.46835	-0.145464	0.4202	0.757812	-0.355041	0.291487	-0.0398581	-0.0902282	0.215302	1.68909	2.01892	-0.360466	0.0101384	0.162005
KDR	-0.0852369	-0.0848581	-0.0822554	-0.0859145	-0.0891569	-0.0813062	-0.0869796	-0.0105921	1.95767	-0.0375818	5.46308	-0.0560223	0.0613828	0.0136706
SLCO2A1	-0.0793012	-0.0859749	-0.0844111	-0.0748796	-0.0886074	-0.0864385	-0.0867437	0.0260451	-0.0219162	-0.0757172	5.25611	0.0163704	0.139089	-0.0100549
RBP7	-0.236522	-0.236489	-0.236675	-0.238527	1.78159	0.389033	-0.206855	-0.225094	-0.104826	-0.2359	1.68806	-0.180567	-0.240769	-0.168441
THBD	-0.223022	-0.225818	-0.221089	-0.223364	-0.0996951	0.803548	0.365463	-0.182815	0.093634	0.118318	2.51498	-0.210765	-0.228633	0.490104
HAPLN1	-0.0538535	-0.0528327	-0.0509874	-0.0525011	-0.0538535	-0.0483991	-0.0538535	-0.0436068	-0.0538535	-0.0232133	2.86053	-0.0292165	-0.0538535	0.0299878
PTPRB	-0.070544	-0.0752286	-0.0709	-0.0561642	-0.0776034	-0.074972	-0.0732546	-0.0482533	-0.0199131	-0.0608775	6.05859	-0.0506125	0.0145064	-0.0098099
MGST2	-0.462795	-0.41412	-0.428783	-0.29814	0.132867	0.26296	0.600116	-0.0385904	0.276872	0.283997	2.39992	0.535699	0.291977	0.239652
APCDD1	-0.149287	-0.149858	-0.144511	-0.151671	-0.0749594	-0.142516	-0.128257	1.91707	0.0189855	2.32617	3.52531	-0.0638945	-0.151671	0.0494124
CCDC85B	-0.326462	0.0289667	0.221812	0.359407	-0.19644	-0.194475	-0.0237626	0.124702	0.263437	0.131596	1.65911	-0.0322253	0.236299	0.204218
FSCN1	-0.281537	-0.289364	-0.292496	-0.308763	-0.26486	0.25682	0.454271	1.98858	1.43745	0.182305	2.43386	0.0247421	-0.0196238	0.45133
SOX18	-0.111665	-0.11329	-0.108105	-0.106657	-0.114598	-0.106981	-0.113761	-0.0895812	-0.090181	-0.0637912	4.87047	0.161744	0.0829124	-0.0511718
SEPW1	-0.731661	-0.112103	-0.0905718	-0.00221677	-0.334564	0.259018	-0.186592	0.403904	0.516138	0.977021	1.46219	0.233378	-0.28319	0.30062
SOCS3	-0.242382	0.108199	-0.320914	-0.493331	-0.439273	0.405109	-0.132018	0.354449	0.147655	0.900676	1.34243	0.0078683	-0.430304	0.151174
ARHGAP29	-0.350333	-0.349944	-0.338687	-0.346225	-0.336548	-0.325488	-0.343418	0.0867374	0.783098	1.19861	2.22226	1.03464	-0.356692	-0.208888
WWTR1	-0.33483	-0.326022	-0.30909	-0.329412	-0.345411	-0.315595	-0.337508	1.00378	0.51525	0.420572	2.81938	0.871505	-0.345726	-0.177814
MARCKSL1	-0.0574493	-0.287885	-0.380974	-0.464009	-0.476692	-0.376024	-0.0186748	0.912791	0.646388	0.915076	1.46393	0.843966	0.138101	-0.16124
STC1	-0.1109	-0.107746	-0.101971	-0.105779	-0.111219	-0.0864737	-0.108367	0.10206	0.357806	-0.0675401	3.19862	0.160039	-0.111219	-0.0567804
ADAM15	-0.377859	-0.294941	-0.326995	-0.269734	0.227811	0.0517121	0.351204	-0.123874	0.73906	-0.177242	2.25453	0.496712	-0.30565	0.15852
TSPAN7	-0.135133	-0.139132	-0.139713	-0.138733	-0.150687	-0.130786	-0.131895	0.353209	0.477742	-0.0951028	3.42262	0.266175	0.0183589	-0.0838906
EFNA1	-0.31718	-0.295547	-0.29845	-0.312193	-0.323633	-0.303072	-0.316519	-0.251819	0.136343	-0.0226976	2.33301	1.04651	-0.276878	-0.271466
RAB13	-0.5473	-0.577248	-0.555035	-0.567526	-0.351118	0.34003	-0.213461	1.21	1.65442	1.23793	1.7668	0.845983	-0.229505	0.137513
ETS2	-0.413725	-0.322943	-0.288154	-0.318524	-0.0911027	0.688275	0.668218	-0.0979928	0.185205	0.283658	1.90447	0.102655	0.333332	0.346729
DLL4	-0.0645296	-0.0746982	-0.0732645	-0.0695823	-0.0750034	-0.0692697	-0.0714675	-0.0475424	-0.0531771	0.0383246	5.14803	-0.0258711	-0.0750034	-0.0270077
NRP1	-0.295101	-0.294388	-0.288235	-0.292556	-0.263714	0.919025	-0.122345	0.610964	-0.0615368	0.886983	2.44459	-0.151793	-0.25432	0.438868
MMRN2	-0.0979519	-0.0979163	-0.0941048	-0.0985593	-0.0983496	-0.0932667	-0.0996145	-0.080288	-0.024369	0.135809	5.73725	0.0589368	-0.101232	-0.0323089
RGCC	-0.372533	0.436591	0.345939	-0.184952	-0.639715	-0.0718082	-0.087087	0.786639	-0.435074	-0.438312	0.924483	-0.335151	-0.557947	0.186077
BMPR2	-0.233388	-0.232949	-0.169441	-0.147971	-0.0721776	0.134866	-0.0441585	0.771556	0.547859	0.396474	2.72494	0.172876	-0.219791	-0.00720926
DLC1	-0.138455	-0.138584	-0.132587	-0.13641	-0.118568	-0.086355	-0.126221	0.701227	0.367874	4.08597	4.32289	-0.0944817	0.197229	0.0839008
ECSCR.1	-0.0655277	-0.0665925	-0.0665593	-0.06931	-0.0682159	-0.0668473	-0.0669909	-0.0548543	-0.06931	-0.0554247	5.66458	-0.0600776	-0.06931	-0.016615
NFIB	-0.340823	-0.338166	-0.319803	-0.33238	-0.344909	-0.321765	-0.341811	0.467368	1.32268	0.429798	2.4179	0.960062	-0.34592	-0.178793
PNP	-0.106774	-0.0111838	0.0940482	-0.0633371	-0.193033	0.231732	0.220144	-0.291834	-0.255181	-0.239305	1.56329	-0.17253	0.287274	0.342478
SPRY1	-0.0389184	-0.0510308	-0.13218	0.0710913	-0.251288	-0.218097	-0.246703	0.873769	1.67844	1.3783	2.11517	0.0648623	0.383703	-0.0256575
RDX	-0.321118	-0.307506	-0.272663	-0.228339	-0.171988	0.118287	-0.122469	0.463323	0.720172	0.300857	2.02731	0.446548	-0.213449	0.310311
TGFBR2	-0.0279215	0.107879	0.124847	0.0230976	0.103856	0.0753725	-0.0426264	0.15224	0.184647	-0.0554073	1.65857	-0.325312	-0.0385849	-0.143466
PLXND1	-0.323491	-0.275729	-0.220979	-0.230322	0.226275	0.85192	-0.0279639	-0.064883	-0.15029	0.359796	2.30106	-0.179895	-0.226523	0.381479
PALMD	-0.193757	-0.193259	-0.181482	-0.178824	-0.195202	-0.186385	-0.193897	-0.08563	0.111981	-0.124626	3.48322	0.549653	-0.195969	-0.134996
NOTCH4	0.00926187	-0.103519	-0.0929723	-0.0840508	0.0665622	0.0050966	-0.056632	-0.0447615	-0.0371652	0.156267	4.29009	-0.0440399	-0.117462	-0.00169436
PVRL2	-0.467473	-0.464213	-0.455079	-0.453664	-0.364996	0.30063	0.263685	0.905831	1.46597	1.18468	2.09061	0.599019	-0.0990932	0.202407
RGS3	-0.199461	-0.135488	0.0649256	0.479511	-0.0152829	-0.121484	-0.158019	0.927531	1.13254	-0.0613085	2.35322	-0.0585575	-0.176706	-0.0238305
CYB5R3	-0.0656488	-0.17688	-0.112101	-0.0841352	-0.208121	-0.0390394	0.57671	0.941806	0.760223	1.52907	1.66209	-0.0324489	0.303628	0.269634
ADCY4	-0.0979433	-0.0950201	-0.0886196	-0.0749993	-0.00391253	-0.0200202	0.0858237	-0.0807465	-0.089715	1.00823	5.16099	-0.0685416	-0.0337655	-0.00360418
ROBO4	-0.0725045	-0.0732603	-0.0722192	-0.0750913	-0.0732289	-0.0664642	0.0552143	-0.0490917	0.0615913	-0.0513885	5.69879	-0.067813	0.112944	0.0212848
LMCD1	-0.278496	-0.231547	-0.252425	-0.285487	-0.296673	-0.279388	-0.25988	1.5591	0.710172	0.800549	2.20486	0.54799	-0.267562	-0.0218371
RHOC	-0.504158	-0.366748	-0.180775	0.538995	-0.17913	0.105041	0.599294	0.576553	0.835895	1.07768	1.59642	0.264192	-0.111109	0.0808818
IL3RA	0.0420467	-0.0952274	-0.0995744	-0.09557	0.0523873	0.0310158	0.0994563	-0.0870134	-0.0650062	-0.0435004	4.61322	-0.0968169	0.907731	0.019618
KLF4	-0.323941	-0.372668	-0.371108	-0.362168	0.457278	0.544183	0.604003	0.521704	0.416943	0.596006	1.4122	0.0429505	-0.388043	0.32164
RHOB	0.0228479	-0.475342	-0.361965	-0.311817	-0.0903988	0.512005	-0.0929931	0.913684	1.02683	0.923554	1.17019	0.166429	-0.496019	0.219224
ACVRL1	-0.147616	-0.151494	-0.146853	-0.14973	-0.039962	0.244842	0.0275533	0.287292	-0.0228332	0.811097	4.61039	-0.100691	-0.152212	0.0642391
BACE2	-0.15994	-0.354072	-0.346504	-0.341993	-0.362951	-0.335922	-0.353401	1.38829	0.900854	0.332277	1.89966	0.832553	-0.172455	-0.143382
EFNB2	-0.19721	-0.194601	-0.187461	-0.193494	-0.214359	-0.1781	-0.202674	0.0804785	0.465435	0.123171	3.05084	0.524065	-0.214359	-0.107631
JAM2	-0.062255	-0.10684	-0.108711	-0.110192	-0.11267	-0.0837559	-0.0961539	1.2332	0.0941725	0.0467953	4.32222	-0.0649934	0.289273	0.0682301
ELK3	-0.0455305	0.0335302	-0.107065	-0.141619	0.0489224	0.101148	0.0978375	0.294749	0.157423	0.262436	2.29157	-0.165877	0.485859	0.0482726
MYCT1	-0.0691066	-0.0695802	-0.0689249	-0.0716926	-0.0686581	-0.0695196	-0.069373	-0.0489985	-0.0633116	-0.0601689	5.80218	-0.0594803	0.905421	0.00102103
ITGA5	-0.308387	-0.128875	-0.0265568	0.0597001	0.364487	0.285357	0.142328	0.8206	0.505695	0.10145	2.0859	-0.287471	0.220518	0.193576
LMO2	-0.227259	-0.254796	-0.255304	-0.250765	1.09245	0.582509	0.411539	-0.240728	-0.244783	-0.222441	2.46356	-0.238566	0.206602	0.08594
APLNR	-0.0561734	-0.0566619	-0.0544496	-0.0581035	-0.0581035	-0.0554864	-0.0568106	-0.0099427	-0.0581035	0.129316	3.39582	-0.0436472	-0.0581035	0.0208141
ERG	-0.0942987	-0.0973197	-0.097557	-0.0981451	-0.0861454	-0.0925133	-0.0861241	-0.00397497	0.173264	-0.0558224	5.70879	0.0456248	1.71628	-0.0293798
ICAM1	-0.26396	-0.416891	-0.36579	-0.190257	-0.296689	0.769928	0.049197	0.823889	0.629485	0.194801	1.11817	0.105489	-0.304744	0.473373
SRP14	-0.493065	-0.140573	-0.00497455	0.0223543	-0.231044	0.138566	0.0836699	0.336014	0.447726	0.180872	1.05333	0.179535	0.371628	0.26867
FAM198B	-0.270768	-0.273847	-0.269219	-0.271558	0.77963	0.5517	0.135261	0.999881	0.820244	0.013883	2.33962	-0.250105	-0.277598	0.0693886
GNAS	-0.403032	-0.326622	-0.187041	-0.356026	-0.0312331	0.283452	0.0867201	0.246478	0.440821	0.230632	1.1991	0.395087	0.0903034	0.141806
SYNPO	-0.0839405	-0.146683	-0.142172	-0.149266	-0.149159	-0.136693	-0.100154	0.479052	0.359373	0.664105	4.31154	0.163248	-0.150262	-0.0574039
ECE1	0.00207893	0.0184218	-0.0219758	-0.00766664	0.0094043	-0.235192	-0.197546	0.094609	-0.0730855	1.38846	2.19279	0.0180286	-0.189998	-0.0108243
MALL	-0.153239	-0.152	-0.14653	-0.152462	-0.154337	-0.138345	-0.152361	0.226286	1.56511	-0.0296604	3.51293	0.278139	-0.156051	-0.0322137
RAB11A	-0.244832	-0.125306	-0.134793	-0.201339	-0.266251	-0.0140275	0.176701	0.0304032	0.32009	-0.031831	1.33521	0.351074	0.134898	0.149875
LIMS2	0.089927	0.102449	-0.143173	-0.194638	-0.204012	-0.199273	-0.195925	0.106992	-0.078159	0.268264	2.95813	0.0765661	-0.136062	-0.0409699
TMEM255B	-0.1383	-0.15712	-0.157291	-0.156553	0.016465	0.370125	0.0236534	0.0470826	-0.015347	-0.116877	4.27033	-0.134681	-0.126862	0.335962
ALPL	0.0540049	-0.207024	-0.200394	-0.20741	-0.211224	-0.206176	-0.205982	0.144176	0.141237	-0.147255	2.07856	0.511218	-0.215521	-0.147907
TMEM204	-0.225237	0.457744	0.189123	0.00986244	-0.265364	-0.274295	-0.229854	-0.153406	-0.274302	1.17666	1.97517	-0.272511	0.0535447	-0.123966
ITM2B	-0.717409	0.210766	0.189188	0.163328	0.355323	0.225239	-0.0775168	0.488847	0.48373	0.673212	1.11931	-0.426057	0.0150824	-0.107165
SCIN	-0.12048	-0.13205	-0.126177	-0.130007	-0.131173	0.343412	-0.0785938	-0.114185	-0.108989	0.475629	3.1924	-0.0858055	-0.137154	0.263979
ICAM2	0.110746	0.582642	0.0326	0.205914	-0.0976528	-0.191662	-0.116196	-0.498282	-0.499899	-0.350772	1.38316	-0.454007	0.26901	-0.194588
CRIM1	-0.201689	-0.214955	-0.0972304	-0.0185577	-0.223396	-0.200016	-0.206536	0.148869	1.20876	0.550811	2.62546	0.427922	-0.0903725	-0.0770119
MLEC	-0.299632	-0.314213	-0.265807	-0.220987	-0.198727	0.21891	0.144276	0.611605	0.741981	0.272744	1.15795	0.324254	0.191944	0.484547
PKIG	0.661004	-0.27147	-0.285801	-0.298303	-0.300297	-0.267492	-0.198068	0.974019	0.880091	1.70963	2.06122	0.192129	0.373371	-0.119714
MTUS1	-0.179335	-0.141719	-0.156366	-0.190355	-0.198289	-0.0753446	-0.178604	0.633715	1.62865	1.3426	3.17366	0.150744	-0.198738	0.0400328
LIFR	-0.173015	-0.175416	-0.172466	-0.179429	-0.184387	-0.171497	-0.182398	0.628903	0.197404	0.276132	2.63151	0.38949	-0.184387	-0.0991253
NOSTRIN	-0.0753371	-0.0742484	-0.0723218	-0.0685966	-0.0766307	-0.0704286	-0.0734065	-0.0371488	-0.0511758	0.206495	4.77621	-0.0229144	-0.0766307	0.0300546
CD81	-0.350179	-0.49741	-0.349501	-0.30565	-0.410538	0.926531	-0.290534	0.338226	0.677809	0.376628	1.29775	0.278924	-0.352775	0.352578
TJP1	-0.360866	-0.360579	-0.349047	-0.34822	-0.367328	-0.340836	-0.348306	0.863188	1.17258	1.31982	1.96113	0.953768	-0.368421	-0.164222
PTPRG	-0.191793	-0.212541	-0.202311	-0.200253	-0.216018	-0.207157	-0.20055	1.67373	0.486102	1.10889	2.90279	0.28851	-0.217128	-0.0237743
ADAMTS9	-0.159042	-0.158031	-0.156663	-0.156585	-0.161606	-0.154601	-0.158937	0.263977	1.7549	2.02953	2.76696	0.219675	-0.161606	-0.00705544
APOLD1	-0.0710432	0.0481333	-0.0177306	-0.0205869	-0.0960932	-0.155648	-0.103239	-0.128485	-0.130002	2.44022	2.62018	-0.0761908	-0.119869	0.0754585
YBX3	-0.166618	-0.616304	-0.399445	-0.601025	0.0549933	0.135822	-0.256636	0.583247	0.835894	1.10122	1.20348	0.809941	-0.183467	-0.0021598
RHOJ	-0.074864	-0.0768776	-0.0773024	-0.0764256	-0.0777812	-0.0740319	-0.0767697	0.0660185	-0.0200106	0.928276	4.83209	-0.057025	-0.0777812	0.00423748
NRN1	-0.0677366	-0.076918	-0.0821328	-0.0899059	-0.0809239	-0.0559571	-0.0197451	-0.0463656	-0.019802	-0.0509101	3.80982	0.0462911	-0.0899059	-0.0337171
PIK3R3	-0.200434	-0.177861	-0.0947449	-0.0809882	-0.217856	-0.125715	-0.162402	0.266033	-0.100257	0.254737	2.36237	0.38717	-0.184059	-0.0341742
NES	-0.128901	-0.134841	-0.130275	-0.135139	-0.136503	-0.116982	-0.129335	0.330812	0.0407786	2.02871	3.47423	0.0943018	-0.136503	0.17908
ABL2	-0.278781	-0.27345	-0.270951	-0.280181	-0.260151	0.770679	-0.0783025	0.911965	0.654268	0.582457	1.49974	-0.113906	-0.204473	0.456333
UNC5B	-0.251645	-0.251589	-0.244099	-0.241227	-0.240328	0.032022	-0.174517	1.12316	0.308361	0.460738	2.29081	0.364804	-0.254054	0.0681289
MIDN	-0.156465	-0.251906	-0.0969191	-0.0584102	0.0549064	0.237413	-0.0337381	0.249587	0.267173	0.419666	1.29133	0.109736	0.141058	0.0163641
SWAP70	0.910919	-0.337074	-0.357646	-0.293513	-0.051181	0.352579	0.189964	0.0618274	-0.0651584	0.0229524	1.55983	-0.154391	0.00342261	0.213304
PTPRM	-0.198366	-0.0778433	-0.0467084	-0.100872	-0.19945	-0.0386054	-0.158819	0.493758	0.0141823	0.213824	2.65773	0.143385	-0.168325	-0.00678982
SHC1	-0.129976	-0.106479	-0.102123	-0.0710667	-0.1317	-0.0532785	-0.0698604	1.15498	1.22497	0.549661	1.61208	0.0342772	-0.00508726	0.0567
CD200	0.202013	-0.119861	-0.203555	-0.245227	-0.253496	-0.243742	-0.104178	0.194992	1.82827	-0.169038	2.07374	0.322706	0.240929	-0.103144
UGCG	-0.129792	-0.142226	-0.191304	-0.266524	-0.36858	0.103119	0.122273	0.570688	0.654584	0.903054	1.36584	0.203973	-0.237829	0.00417822
RAI14	-0.272934	-0.268012	-0.261963	-0.255219	-0.279594	-0.187792	-0.267044	2.03039	1.3138	0.694137	2.01665	0.432238	-0.280363	0.0235869
SEC14L1	0.0165066	-0.155924	-0.184591	-0.026723	0.38169	0.243984	0.204816	-0.166837	0.098917	-0.115192	1.38458	-0.0903421	0.13752	0.206904
SMAD1	-0.274954	-0.227329	-0.248844	-0.231546	-0.105933	-0.180369	-0.136312	0.863724	0.480114	0.125343	2.39777	0.524784	0.250615	-0.0836623
EID1	-0.32238	-0.0648151	-0.0587014	-0.0348296	0.18514	-0.137879	0.226995	1.1067	0.918692	1.13739	1.16982	-0.0459071	0.808023	0.216763
C2CD4B	-0.0900074	-0.0869931	-0.0859418	-0.0886501	-0.0900074	-0.0840241	-0.088734	-0.0833337	-0.0664277	-0.0289997	2.95327	0.138229	-0.0900074	-0.0634231
CLEC3B	-0.0730368	-0.0734629	-0.0761875	-0.0511996	-0.0754812	-0.0623003	-0.0768761	-0.0664054	-0.0668779	2.25589	3.01018	-0.0601312	0.13238	0.00237942
TMEM88	-0.0728757	-0.0985151	-0.0985292	-0.0708268	-0.0872935	0.116879	-0.0585673	0.129735	0.090276	-0.0326807	3.5206	-0.0605381	-0.115193	0.163201
PLXNA2	-0.140321	-0.155763	-0.149853	-0.153632	-0.0720732	-0.0632162	-0.128874	0.546281	0.389966	0.117497	3.31199	0.193615	-0.163739	-0.0226768
MYL12B	-0.601528	-0.0527666	0.363993	0.460663	-0.464867	-0.149605	-0.0038655	0.0403944	0.402574	0.0341073	0.953027	0.175905	-0.0267984	0.0271925
BHLHE40	-0.353294	-0.278635	-0.0522911	0.267572	-0.41658	0.175163	-0.0136829	0.834033	0.321922	0.682053	1.14148	0.172822	0.117846	0.270552
EHD4	-0.257288	-0.197396	-0.18249	-0.22259	-0.123513	0.545475	0.145349	0.182898	-0.105058	-0.314224	1.5333	0.0309308	-0.256312	0.20163
SERTAD1	-0.120415	-0.272264	-0.211449	-0.175788	-0.429322	0.0638649	-0.220883	0.645345	0.152451	0.811816	1.00857	0.443242	-0.446653	-0.0115848
KTN1	-0.129308	-0.133339	-0.0577223	-0.137551	-0.0297846	-0.0415795	0.0964608	0.209427	0.747767	0.40896	1.15566	0.143398	0.155296	0.167978
RAPGEF5	-0.0490908	-0.12832	-0.117233	-0.110646	-0.132959	-0.120951	-0.132959	-0.00871708	-0.0253907	0.413155	3.85217	0.18879	-0.132959	-0.0448558
TSPAN13	0.712351	-0.276141	-0.320848	-0.293901	-0.339744	0.0905571	0.0299476	-0.151838	-0.100799	-0.252006	1.43635	0.23663	0.074796	-0.0777543
ENTPD1	0.110444	-0.0768383	-0.170616	-0.158466	0.423219	0.137584	0.715108	-0.123437	-0.0228586	0.795991	1.58365	-0.279148	-0.161256	0.352473
GRB10	-0.143948	-0.105188	-0.128528	-0.133011	-0.0389801	-0.0876891	-0.13179	0.270311	0.347515	0.165097	3.53023	0.156607	0.212563	-0.0462283
FKBP9	-0.275866	-0.279442	-0.270946	-0.269685	-0.22213	-0.155853	-0.251065	2.20137	0.822758	0.824199	2.28969	0.388541	-0.283341	0.0227114
TNFRSF10D	-0.0774615	-0.0271754	-0.124427	-0.152625	0.0438747	0.100425	-0.0109507	0.106443	0.0698866	0.100862	2.57099	-0.0394668	0.018183	0.0347002
CDH13	-0.0817869	-0.087618	-0.0866987	-0.0880944	-0.0854918	-0.0603463	-0.0654589	0.306912	0.0324034	1.60903	3.66495	-0.0700936	-0.0894516	0.0524496
UBE2J1	0.305833	-0.25736	-0.210977	-0.107822	0.0509548	0.0574986	0.317931	0.273695	0.17165	0.305242	1.10842	0.0386319	0.127289	0.242075
JAG2	-0.111058	-0.0911624	-0.0522988	0.00417805	-0.10482	-0.099836	-0.09679	-0.090559	-0.0826686	-0.107867	3.13591	0.14045	0.00949834	-0.0447615
CD320	-0.193902	0.0433942	0.0273226	0.192417	-0.415354	-0.348956	-0.375529	0.0103194	0.360064	-0.0192799	1.26158	0.313028	-0.101424	0.171042
EPHX1	-0.347409	-0.370993	-0.358557	-0.355384	-0.283857	-0.0720539	-0.321681	0.486539	1.10412	1.40789	1.3536	0.816531	-0.211666	-0.127538
AGRN	-0.347318	-0.343263	-0.327174	-0.318046	-0.317899	-0.0904586	-0.250112	0.518328	1.06905	1.02278	1.55493	0.773435	-0.317164	-0.0677845
FZD4	-0.207023	-0.207067	-0.198753	-0.193836	-0.210503	-0.194484	-0.203777	0.00529898	0.441445	0.322428	3.00171	0.564809	-0.211277	-0.145269
CDC37	-0.00372267	0.0907621	0.109587	0.101456	-0.216513	-0.0481747	0.275194	0.041119	-0.0308552	0.0930097	1.10626	-0.211917	0.302991	0.216338
CA2	-0.0716017	-0.195426	-0.167192	-0.160879	-0.0854587	0.17503	0.580397	-0.166456	0.0486333	0.579486	1.49289	0.0807481	0.543299	0.294382
DUSP23	-0.511539	-0.431371	-0.26986	-0.118523	-0.0398537	0.362646	0.305984	-0.0171551	0.469267	-0.212633	0.842434	0.533632	-0.0594634	0.207166
KIAA1462	-0.14837	-0.150066	-0.144854	-0.137738	-0.155347	-0.147361	-0.151504	1.74131	0.812262	0.245867	3.47355	0.0777853	-0.0764714	-0.000947143
CTNNB1	-0.216211	-0.19203	-0.201925	-0.0898794	-0.242826	0.158242	-0.0166847	0.832695	0.152178	0.306917	1.15321	0.215387	0.232095	0.0795086
VAT1	-0.175767	-0.192603	-0.242322	-0.160436	-0.221537	0.425265	-0.252177	0.80699	0.588656	0.232789	1.47417	0.074985	0.37335	-0.0454461
DOCK9	-0.147492	0.0906523	0.0255208	-0.0563772	-0.204038	-0.198229	-0.196536	0.267746	0.0751145	-0.0649357	2.46129	0.0777863	-0.10181	-0.0953781
HECW2	-0.0422581	-0.0543557	-0.0735497	-0.0772216	-0.0440129	-0.0627757	-0.0420959	0.115445	-0.0334755	0.0276471	3.46536	-0.0235247	-0.0853615	0.0116922
ARHGEF12	-0.256067	-0.241278	-0.222881	-0.173894	-0.285746	-0.133402	-0.222284	0.533641	0.542057	0.95925	1.97989	0.534386	-0.11991	0.00249148
BCL6B	-0.0551986	-0.0635362	-0.0623646	-0.0647556	-0.0636621	-0.0587496	-0.0605044	-0.0416965	-0.0419756	-0.0327361	4.56141	-0.0499021	-0.00149146	0.00977489
UTRN	0.0552957	-0.000125308	0.214566	0.386509	0.0577882	-0.0324823	-0.0686243	-0.169587	-0.0514737	0.271269	1.13371	-0.261079	0.054742	-0.0655602
RASIP1	-0.149201	-0.152153	-0.149344	-0.156924	-0.159063	-0.146047	-0.152957	0.0374894	0.226046	0.0456579	3.35431	0.358191	-0.161005	-0.0634254
GPR4	-0.0876532	-0.086863	-0.0853135	-0.0862751	-0.0886688	-0.0824255	-0.0819747	-0.0741859	-0.0836627	2.99261	3.99743	-0.0769742	-0.0886688	0.056516
KANK3	-0.0817248	-0.00908926	-0.00237994	0.149297	-0.0892269	-0.0876796	-0.0884166	-0.0833982	-0.0775873	0.0626884	3.78652	-0.0773571	-0.00294592	-0.0246725
TNFAIP1	-0.119884	-0.086546	-0.0935566	-0.0924545	-0.107786	-0.0373872	-0.0395643	0.261208	0.587797	0.685008	2.24165	0.103703	0.0357165	0.0164653
DYSF	-0.195451	-0.196005	-0.172583	-0.141822	0.967158	0.403273	0.098398	-0.18339	-0.192788	-0.176563	2.14693	-0.174417	-0.199113	-0.0224713
XIST	-0.103885	-0.107489	-0.12605	-0.0684529	0.274942	0.28747	0.0951261	0.635621	0.585421	0.182488	0.939618	-0.21303	0.473553	0.137537
EDNRB	-0.123476	-0.120432	-0.118904	-0.124034	-0.113957	0.301801	-0.105246	-0.0360062	-0.0423667	1.55902	2.409	-0.0952878	-0.125396	0.0565671
HOXD9	-0.140974	-0.139753	-0.135714	-0.140372	-0.142573	-0.132019	-0.140511	-0.0454391	-0.0869403	0.135763	3.00493	0.345431	-0.142573	-0.0876662
SERPINB6	-0.421921	-0.339729	-0.317993	-0.0863597	0.284208	0.47741	0.3438	0.0846672	0.363898	0.585627	1.1705	0.181849	0.243413	0.176933
HEY1	-0.0983009	-0.101758	-0.0967844	-0.0975881	-0.103991	-0.0425519	-0.101268	0.37054	-0.0149025	0.853476	2.75255	0.0424378	-0.000316879	0.0101045
FLT4	-0.0696487	-0.0277366	0.0103811	-0.0702475	-0.0778996	-0.0767886	-0.074958	-0.0410764	-0.0754425	-0.0743199	3.9556	-0.0605636	-0.0778996	-0.0298005
NUDT4	-0.0383681	-0.0525895	-0.076482	-0.103841	-0.0806172	-0.11472	-0.141326	0.356138	0.250514	0.971555	0.888899	0.108063	-0.0380311	0.0989409
NRP2	-0.341736	-0.354652	-0.34562	-0.353665	-0.327602	0.825006	-0.114647	1.38952	0.789995	-0.119932	1.2801	0.0133126	-0.345754	0.536262
GALNT18	-0.128415	-0.129995	-0.12646	-0.123215	-0.132756	-0.128351	-0.118012	0.226748	2.21045	0.13828	3.89608	0.141386	-0.132756	-0.0140613
TRIOBP	-0.243288	-0.220412	-0.185294	-0.137467	0.470783	0.175959	0.0593834	0.193913	0.657924	0.0684962	1.78387	0.0730734	-0.0352429	0.207621
DNAJA1	-0.0747157	-0.156029	-0.102078	-0.16482	-0.510755	0.0988463	-0.0434721	0.569071	0.345797	0.709654	0.907892	0.176094	-0.108198	0.25813
NFIA	-0.331174	-0.269545	-0.259218	-0.285419	-0.25205	-0.173601	-0.319504	0.140878	1.32339	0.584439	1.57355	0.764405	0.148436	-0.140733
CCND1	-0.333572	-0.372977	-0.352831	-0.36971	-0.398463	0.130118	0.249697	0.449574	-0.0189098	0.940465	1.00852	0.664962	-0.400043	0.161121
PLK2	-0.225784	-0.249407	-0.287361	-0.212823	-0.316462	-0.134525	-0.238755	0.905034	0.714128	0.813926	1.3483	0.582797	-0.161855	-0.105827
PTTG1IP	-0.528884	-0.380562	-0.412983	-0.374578	0.113233	0.441752	0.245404	0.986675	1.18794	0.182483	1.12758	0.356335	0.0800308	0.193952
TNS2	-0.134935	-0.13206	-0.133959	-0.139163	-0.137875	-0.111852	-0.131861	0.610958	0.811375	1.64922	3.53537	0.0826008	-0.0680767	-0.0249668
LUZP1	-0.214148	-0.0771402	0.0135773	0.0264433	-0.115568	-0.0161288	0.0191844	0.691016	0.343821	0.404854	1.68994	-0.0104934	0.258672	0.151263
PTPN14	-0.274693	-0.269874	-0.259964	-0.265221	-0.276898	-0.259203	-0.273625	1.10861	0.583982	0.175866	1.81947	0.698971	-0.277842	-0.137566
SPRY4	-0.12981	-0.129307	-0.122541	-0.123209	-0.131912	-0.122576	-0.128965	0.235229	0.262358	1.94405	3.20039	0.125214	-0.0764308	0.0161231
SSFA2	-0.233789	-0.246975	-0.215317	-0.219356	0.200001	0.172379	0.18599	-0.0295129	0.257888	0.167213	1.52929	0.260895	0.0916276	0.101961
ACTN4	-0.435551	-0.361219	0.0250696	0.293953	-0.150487	-0.221796	-0.187395	0.230025	0.328338	0.433614	1.02701	0.581904	0.08027	0.179036
YPEL2	-0.162163	-0.0438867	-0.0961488	-0.15321	0.331883	-0.0171666	0.121862	-0.0188506	0.272649	0.616098	1.51655	0.0389092	-0.0360799	-0.104635
IVNS1ABP	-0.0793093	0.0960478	-0.042456	0.122144	-0.262166	0.061825	-0.0786394	-0.205163	-0.219455	-0.292397	0.825821	-0.00246625	0.0177849	0.0236658
SEPN1	-0.245875	-0.192764	-0.213152	-0.24445	0.102858	0.25459	-0.0399474	0.737148	0.776955	0.208881	1.95861	0.0589298	-0.171477	0.193252
CTNNA1	-0.38866	-0.455981	-0.414007	-0.409632	0.11366	0.354634	0.170375	0.476158	0.677137	0.741889	1.19067	0.512299	-0.186695	0.127203
LEPROT	-0.372835	-0.260748	-0.26937	-0.229139	0.0977082	0.317768	0.0516842	1.04211	0.909258	1.14936	1.2121	0.127491	0.296759	-0.00366753
IPO11	0.0186929	-0.0145413	-0.0418536	0.0453215	-0.134656	-0.0494137	-0.0619518	-0.0440668	-0.0209329	0.00411923	2.2546	0.00420018	0.399605	0.105224
KLF10	-0.298582	-0.358745	-0.267022	-0.206008	-0.109292	0.1618	-0.0384878	0.807572	0.443597	0.500373	0.966871	0.442998	0.0304715	0.0991901
BAG3	-0.222634	-0.0355295	-0.20969	-0.222027	-0.297497	0.159402	-0.189414	0.880116	0.765041	0.992027	1.31753	0.0480465	-0.322901	0.178486
NEDD9	0.0594137	-0.0518423	0.072464	0.188127	-0.0662918	-0.182284	-0.0211127	0.014781	0.0873146	0.00519156	1.33694	0.0147191	-0.161165	0.0854544
PHACTR2	-0.340388	-0.0641995	-0.130922	-0.202752	-0.00526216	0.229868	0.187638	0.329573	1.16519	0.403937	1.39661	-0.00961841	-0.00517658	0.145025
AFAP1L1	-0.124908	-0.123306	-0.121635	-0.112598	-0.128514	-0.113999	-0.127807	-0.0669549	-0.0259591	-0.00852221	3.49397	0.261642	0.139571	-0.0596407
FCN3	-0.045142	-0.0458779	-0.0457048	-0.0461822	-0.0461822	-0.0434741	-0.0427877	-0.0294765	-0.0378319	-0.0237886	2.63632	-0.0396299	-0.0461822	0.000970965
PON2	-0.389746	-0.370823	-0.300208	-0.236402	-0.366488	-0.184928	0.398969	0.448492	1.2456	0.480214	1.33698	0.800747	-0.0679978	0.0562195
NDRG1	-0.299805	-0.123305	-0.118573	-0.193933	-0.198502	0.0195774	-0.111155	0.153284	0.597736	0.0259991	1.14022	0.376181	-0.220886	-0.104421
SHANK3	-0.0667201	-0.068168	-0.0675782	-0.0690134	-0.0690134	-0.0641006	-0.0643754	-0.000474019	0.00657898	-0.0395904	4.05839	-0.00685885	-0.0690134	-0.00858208
PREX2	-0.143538	-0.144162	-0.133465	-0.135137	-0.145732	-0.137851	-0.0191681	-0.11824	-0.127385	-0.0299523	2.61298	0.370429	-0.0953247	-0.113539
MGLL	-0.244553	-0.305156	-0.291934	-0.250588	-0.229619	0.797358	0.00393845	-0.251028	0.528928	1.18155	1.21518	0.0583413	0.280546	0.153555
THSD7A	-0.078055	-0.0789812	-0.0792344	-0.0788363	-0.0801923	-0.0762918	-0.0772507	0.0342023	-0.0154579	-0.0631902	2.91943	0.0827167	-0.0801923	-0.0285063
LAMB2	-0.271098	-0.272147	-0.267896	-0.269317	-0.176022	-0.106638	-0.236017	1.51096	1.14756	1.64433	1.9136	0.400409	-0.227177	-0.0957726
CX3CL1	-0.122116	-0.121426	-0.120714	-0.11894	-0.124313	-0.12001	-0.119724	0.106323	-0.091843	0.148485	2.3762	0.273665	-0.124313	-0.0995812
TSPAN4	-0.358683	-0.354855	-0.336234	-0.236191	-0.0751971	0.80588	-0.0211414	1.30615	1.49688	0.847477	1.23106	-0.129644	0.176881	0.424846
ARL15	-0.0192267	0.0199411	0.0317478	0.0254794	-0.0277997	0.015433	-0.0191647	0.0818831	-0.0252983	-0.026363	1.93079	-0.122323	-0.0705754	-0.0210586
LIMCH1	-0.204865	-0.206243	-0.200497	-0.199982	-0.19944	-0.185232	-0.00791761	0.122914	1.14804	-0.097855	2.42679	0.523674	-0.111323	-0.100691
DOCK6	-0.101076	-0.113628	-0.113205	-0.118947	-0.111828	-0.076148	-0.116351	0.218021	0.310614	0.897044	3.58659	0.0920611	-0.120308	-0.0308148
SEMA3F	-0.122667	-0.121538	-0.122836	-0.121955	-0.122217	-0.115861	-0.120962	-0.0175466	0.0281958	-0.0744366	3.19563	0.260155	-0.123317	-0.0683601
TMEM184B	-0.108664	-0.0678322	-0.0900849	-0.00671155	-0.136241	-0.0485207	-0.0372491	0.564709	0.467445	0.412427	1.74345	0.0622455	0.17747	0.0740477
C8orf4	-0.179105	-0.176694	-0.167586	-0.169515	-0.181303	-0.170854	-0.179026	-0.0847971	-0.135364	1.4736	1.66069	0.486209	-0.181767	-0.095318
RPS6KA2	-0.130803	-0.128794	-0.165628	-0.0615343	-0.122134	0.148619	0.00239864	-0.0862036	0.426269	0.153679	2.41928	0.125845	0.428299	0.00966717
PLCB1	-0.235547	-0.169	-0.0938144	0.0766849	0.210613	-0.198649	-0.183187	-0.0628899	0.435129	-0.13024	1.76156	0.382674	0.412813	-0.152215
RASGRP3	0.223344	-0.173048	-0.149345	-0.151412	-0.21498	0.510695	0.195084	-0.198209	-0.185039	-0.205413	1.79193	-0.196182	-0.152612	0.302953
TEK	-0.0599746	-0.0625947	-0.0617699	-0.060497	-0.0632043	-0.0607369	-0.0590467	0.00758383	-0.0632043	-0.0135336	4.12071	-0.0363963	0.02288	0.00317034
PKP4	-0.257412	-0.212548	-0.228471	-0.240967	-0.169566	-0.213734	-0.18634	0.0175298	0.0922881	-0.120939	1.75788	0.705118	-0.177016	-0.0544297
MACF1	-0.297606	-0.110454	0.0440107	0.19876	-0.233046	0.0138372	-0.1956	0.32303	0.280138	0.188596	0.939773	0.155232	0.480809	0.0376574
ABCG2	-0.056514	-0.0633423	-0.0544895	-0.0464436	-0.0718845	-0.0179041	-0.0694825	-0.0307239	-0.0391144	0.397678	2.9535	-0.0618748	0.033031	0.15614
ZEB1	0.0690548	0.168425	0.0711321	-0.0524596	-0.277127	-0.218079	-0.103271	1.13004	0.348198	0.691622	1.51589	-0.265893	0.249238	0.0591552
PIM3	-0.0548986	-0.00717657	-0.104396	-0.196267	-0.319436	0.342475	0.249544	0.102497	0.264714	0.0251373	0.835314	-0.159477	-0.230916	0.431576
ARHGAP31	-0.0669542	-0.124695	-0.111611	0.0161353	0.153457	0.269226	0.598457	0.123003	-0.0703649	-0.0881473	1.93547	-0.202209	0.0839576	0.195683
RBMS2	-0.25199	-0.246455	-0.232884	-0.217454	-0.0842296	0.121193	-0.0392706	0.674672	0.552438	0.561643	1.95699	0.293756	-0.0956671	-0.000832851
NDST1	-0.169625	-0.206587	-0.20283	-0.201565	0.15943	0.013782	0.0326763	0.455635	0.190942	0.248388	2.53883	0.210377	-0.0515161	0.0319769
PINK1	-0.185516	-0.15932	-0.0910531	-0.0314825	0.112792	-0.0163028	-0.1735	0.406471	0.418685	0.414335	1.69934	0.173634	-0.0791234	-0.086519
YES1	-0.286808	-0.165658	-0.122357	0.10685	-0.322968	-0.28989	-0.316824	0.431498	0.434589	0.157924	1.49477	0.579576	-0.175519	-0.146397
RBP5	-0.0407934	-0.0568948	-0.0618925	-0.0623515	-0.066245	-0.0670383	-0.0527648	-0.0255811	-0.0097579	0.220139	2.28158	0.0235015	-0.0207981	-0.035061
KIAA0355	0.00448854	-0.0148699	-0.0945153	-0.108907	-0.122597	-0.0765031	-0.10689	0.246444	0.163463	0.0351426	1.8723	0.0952134	0.0289041	-0.0635202
SCARF1	-0.137117	-0.142174	-0.141447	-0.121742	0.0704769	0.300656	0.441697	-0.0952459	-0.0939267	0.0710933	3.08799	-0.117256	0.643895	0.171849
CTNND1	-0.33638	-0.412595	-0.40443	-0.387083	-0.0518271	0.3023	0.328954	0.5059	0.581856	0.156362	1.33417	0.521587	-0.104449	0.11184
DCHS1	-0.126432	-0.063625	-0.106086	-0.126772	-0.0853849	0.0811867	-0.0788312	1.18605	0.170405	-0.0725607	3.12842	-0.111806	0.0965625	0.00243871
MAST4	-0.10247	0.186879	-0.117426	-0.180686	-0.279802	-0.258434	-0.226055	0.149042	0.678878	0.00885113	1.3524	0.180933	0.446896	-0.0754709
GUK1	-0.63816	-0.367096	0.0707597	0.0659754	-0.292988	0.256497	-0.132845	0.311228	0.552534	0.309703	0.836043	0.393739	-0.239416	0.220701
RALGAPA2	-0.129915	-0.0524624	-0.0465111	-0.0176408	0.184796	-0.0897941	-0.114384	-0.0836869	0.144383	-0.167675	1.40832	0.148043	0.307104	-0.0832683
GABARAPL2	-0.226826	-0.088425	0.0432521	-0.0187265	-0.00321362	-0.042643	0.625135	0.288648	0.310561	0.313093	0.861723	0.0163496	0.26415	0.0283726
CNRIP1	-0.184547	-0.193288	-0.188394	-0.185707	-0.185654	0.380071	-0.141985	1.33581	0.820944	1.45853	2.406	-0.183356	0.876758	0.268161
EOGT	-0.120729	0.00180154	0.0280093	-0.0700775	-0.106702	0.0332285	0.0385274	0.199719	0.107309	0.378821	1.81	-0.0960806	0.0330165	0.172585
PCDH12	-0.0761286	-0.073437	-0.076691	-0.0755691	-0.0502255	0.106296	-0.0667639	-0.0708385	-0.064843	-0.0240513	3.44289	-0.074521	-0.0822895	0.0624588
NUCB1	-0.367999	-0.100571	-0.142999	0.0263774	-0.00709146	0.236129	0.0336179	0.686438	0.500918	0.501091	0.890048	-0.0020566	0.0744246	0.162615
STC2	-0.134778	-0.134942	-0.129047	-0.133526	-0.136253	-0.0854056	-0.123811	0.121425	0.0910543	0.170497	2.4724	0.275077	-0.136253	-0.0520098
LPAR6	-0.351701	0.160521	-0.203965	-0.205622	0.176364	0.666451	0.131338	-0.137324	-0.262533	-0.0931589	1.03377	-0.360944	-0.229903	0.0222794
FAM65A	0.327641	-0.210039	-0.255767	-0.173568	0.271539	0.173422	0.273587	0.221665	0.537161	0.179212	1.37294	-0.0912563	-0.0594964	0.0374074
MECOM	-0.286369	-0.28285	-0.270687	-0.276413	-0.286674	-0.270796	-0.287274	-0.248827	-0.257873	-0.215429	1.25999	1.01596	-0.122341	-0.251393
MCTP1	-0.220457	-0.239235	-0.238038	-0.233629	0.61686	0.706957	0.537811	-0.230667	-0.233684	-0.229518	1.24366	-0.226324	0.13917	0.270914
SOX7	-0.0359307	-0.0591889	-0.0555857	-0.0599688	-0.0591359	-0.0563368	-0.0377909	-0.0476065	-0.0189151	-0.0419615	3.2263	-0.0231737	-0.0613222	0.00199439
FAM43A	0.00318646	-0.101281	-0.0903118	0.0966053	0.0588484	-0.0477716	-0.000289946	-0.0236718	0.0051226	0.155321	1.91215	0.0709435	-0.0984627	-0.0245707
MRPL17	-0.285082	-0.118364	-0.17016	-0.242696	-0.292723	0.146548	0.057144	0.320469	0.698095	-0.0578764	0.908326	0.20727	-0.12982	0.573404
BCAP29	-0.173888	-0.253093	-0.103197	-0.104973	-0.20261	0.0547591	0.0551521	0.487051	0.347213	0.597571	1.09774	0.248134	0.0797576	0.265368
NOS3	-0.0943323	0.0332494	-0.050808	-0.0772408	-0.1086	-0.101786	-0.0907941	-0.0708202	-0.0223207	-0.110849	2.76371	0.0492435	-0.119648	-0.00909995
TP53I11	0.00544174	-0.223006	-0.0585488	-0.120757	-0.131787	-0.0269474	-0.134445	-0.0230817	0.372689	0.0419941	1.1019	0.289711	0.00957408	0.122381
ACE	-0.127632	-0.0571808	-0.0927773	-0.130079	-0.120875	0.272131	-0.0754533	-0.035004	-0.042061	-0.11275	2.357	-0.0511236	-0.132805	0.0304891
NOTCH1	-0.121195	-0.103259	-0.0233361	0.124395	0.294502	0.040923	-0.0728882	0.115625	-0.15044	0.314732	1.5756	-0.0517653	0.160352	0.0620526
SPTAN1	-0.185095	0.145592	0.101919	-0.04623	-0.356153	-0.306275	-0.307415	0.373611	0.815583	0.0594775	0.843121	0.141112	-0.0166825	-0.0928689
ARL4A	0.368788	0.0495835	-0.0968574	-0.128175	-0.217885	0.0517558	-0.0725267	0.0701858	-0.0146669	0.216442	0.905071	-0.173606	-0.0315155	0.118677
PLEKHG1	0.675129	-0.199509	-0.138247	-0.22483	-0.244465	-0.232504	-0.208022	0.352838	-0.099103	0.147117	1.48358	0.194747	-0.24495	-0.164337
ARHGEF15	-0.0535945	-0.0546171	-0.0550531	-0.0541782	-0.0555309	-0.054212	-0.0514246	-0.0524762	-0.0555309	-0.0497783	4.02222	-0.0508667	-0.0555309	-0.0153151
FGD5	-0.114181	-0.113307	-0.112259	-0.112821	-0.114181	0.113648	-0.0589291	-0.0953338	0.153626	-0.0100664	3.34744	0.0347629	-0.0548142	0.175214
DAD1	-0.299398	-0.124272	-0.1008	0.02653	-0.432346	0.0200063	-0.159519	0.641147	0.751213	0.386729	0.803685	0.259705	0.208611	0.207194
PARVB	0.161139	-0.297084	-0.254137	-0.241948	0.0511341	0.64752	0.222671	-0.0670157	0.0643694	-0.0988313	1.2313	-0.169633	0.264552	0.51616
SLC44A2	0.247926	0.182501	0.0655716	0.243654	-0.280856	-0.452541	-0.428065	-0.0946787	-0.00343723	0.25007	0.991808	0.0559462	0.183548	-0.277776
BCL3	-0.193059	-0.0877421	-0.0548656	-0.0880802	-0.196074	0.0542904	0.0899251	0.150382	0.34749	0.747303	0.775726	0.115111	-0.13325	0.163497
FEZ2	-0.24164	-0.269119	-0.177845	-0.0654283	0.130757	0.322769	0.14458	0.482745	0.697955	0.455968	1.07794	0.0687992	0.063815	0.0633763
SEPT10	-0.23717	-0.25445	-0.268638	-0.273473	-0.133232	0.000439123	-0.257268	0.881347	0.911018	1.23581	1.73193	0.371991	-0.2389	0.119922
CASC15	-0.0999594	-0.0867091	-0.0930816	-0.0957618	-0.0829843	-0.0747336	-0.0670828	1.09461	0.584483	0.238119	3.02156	-0.0652837	1.28947	0.0428622
EPHB4	-0.151619	-0.154382	-0.156692	-0.156775	-0.128062	-0.155566	-0.149649	0.50107	0.437035	0.326327	2.74009	0.299951	-0.094873	-0.0307495
CLIC2	-0.18151	-0.199076	-0.199105	-0.20224	-0.154882	0.333926	1.61211	-0.0317088	0.12008	-0.098699	1.92434	-0.0277756	0.459851	0.0338259
PDGFD	-0.110019	-0.11748	0.112444	0.647319	-0.135486	-0.133322	-0.133126	0.689588	0.474448	-0.0582388	2.03651	-0.0925022	-0.0114619	-0.0539416
FDPS	-0.192407	-0.175075	-0.110283	-0.00794005	-0.327624	-0.287334	-0.083539	-0.128231	-0.110954	0.0294432	0.897453	0.584159	0.304471	0.32491
FLNB	-0.211148	-0.158001	-0.214894	-0.17647	-0.213991	0.00689021	-0.134222	0.218975	0.43705	-0.216467	1.18381	0.447044	0.173141	-0.084371
DPYSL2	-0.30891	-0.274493	-0.261937	-0.226204	0.72806	0.526214	0.776914	0.255263	0.571306	0.479855	1.21737	-0.207493	-0.156611	0.316943
LEPR	-0.101873	-0.0740552	-0.0811392	-0.0666893	-0.00238907	0.0321923	0.0218311	0.248858	0.150464	0.292569	1.97888	-0.000913675	-0.0302804	-0.0219594
SERINC3	-0.171312	0.115131	0.0289661	0.0311609	-0.109923	-0.0949014	-0.0645022	0.223904	0.377131	0.433962	0.909875	-0.0456416	0.289602	-0.078122
TANC1	-0.221188	-0.216731	-0.213499	-0.191277	-0.225845	-0.20917	-0.178521	1.30704	1.32356	0.973622	1.99963	0.380394	-0.00487992	-0.0556284
FAM107A	-0.164252	-0.162122	-0.159138	-0.151681	-0.166872	-0.157876	-0.160164	-0.154133	-0.161104	-0.0887926	1.52053	0.529644	-0.166872	-0.14091
NCKAP1	-0.34059	-0.309875	-0.302431	-0.295839	-0.349381	-0.320891	-0.343311	0.747741	0.805114	0.599794	1.29601	0.927894	-0.329775	-0.192918
GPRC5B	-0.246829	-0.227074	-0.23738	-0.242294	-0.25068	-0.224931	-0.237554	0.00403916	1.60678	0.052399	1.6968	0.711207	-0.251009	-0.157378
CCDC50	0.383331	-0.302568	-0.368585	-0.247999	-0.168702	0.0761363	0.795359	0.131658	0.312309	0.284422	1.01453	0.169581	-0.150824	0.356724
ADAM10	-0.226818	-0.13757	-0.113684	0.0753037	0.280779	0.207323	-0.0431108	0.277715	0.558023	0.060135	0.894201	-0.0144711	0.0705049	0.0257283
SH3BP5	0.383898	0.0354456	-0.096319	0.10405	-0.224291	-0.162531	-0.122253	0.160246	0.0576679	-0.359435	0.833269	-0.00118698	-0.168933	-0.147811
PIEZO1	-0.179866	-0.0817634	-0.043113	-0.109951	0.362675	0.155308	-0.0349319	0.176743	0.442633	-0.040297	1.28879	-0.111206	-0.00232151	0.254462
KIAA1147	-0.0390038	-0.0449417	-0.0894582	-0.0712173	-0.13014	0.0445635	-0.148294	-0.117085	-0.0740144	-0.162545	1.30063	0.145595	0.324754	-0.0580443
HDAC7	-0.156166	-0.0162663	-0.137604	-0.0545754	-0.0448212	-0.190445	-0.222663	0.0606986	0.351059	0.0529289	1.04104	0.318934	0.341526	-0.0946801
KBTBD2	-0.013659	-0.0656023	0.00608363	0.1443	0.00493486	0.0129637	-0.0838386	0.0922276	0.046567	0.0717036	1.3066	-0.043719	-0.181343	0.083295
CDK2AP1	-0.347518	-0.343888	-0.327478	-0.317098	0.100953	0.192527	0.247901	1.08775	0.487548	0.238855	1.22652	0.326812	0.0606502	0.318706
PTPRK	0.207402	-0.246707	-0.210056	-0.244202	-0.263973	-0.2534	-0.234023	0.540594	0.145199	1.3145	1.44345	0.439811	-0.129941	-0.133914
JMJD1C	0.123862	-0.00504413	-0.0821643	-0.215188	0.0462098	0.0482406	0.108399	0.271119	-0.0333854	0.171207	0.793566	-0.0850316	0.0794036	-0.0299152
MKL2	-0.0795972	-0.0439	-0.0966251	-0.113608	-0.179071	-0.113479	-0.0689705	0.209665	0.195704	0.92402	1.51303	0.166906	0.205921	-0.0307623
A4GALT	-0.140171	-0.151634	-0.153977	-0.127929	-0.159498	-0.144557	-0.151183	0.242493	0.204806	1.28143	2.50138	0.293446	-0.0850644	-0.088213
SVIL	-0.279303	-0.0295059	-0.194625	-0.169795	0.116898	-0.251122	-0.0608158	1.00424	0.262149	1.18203	1.20052	0.242027	0.561183	-0.139945
SHROOM4	-0.0903194	-0.0907441	-0.0911163	-0.0913138	-0.0914583	-0.0857913	-0.0846969	0.24721	0.0513508	0.0740636	3.39335	0.0758256	-0.0925549	-0.0319289
C4orf32	-0.074107	-0.00836602	-0.0703126	-0.116971	0.141986	0.0188812	-0.0198762	-0.095712	-0.0100749	1.29395	1.78356	-0.0791598	0.340869	0.0948814
ASAP1	-0.305041	-0.273982	-0.244736	-0.277882	0.165015	0.270418	0.662851	1.00326	0.515442	0.7298	1.11098	0.0514729	-0.238215	0.207148
WFDC2	-0.535537	-0.495534	-0.39331	-0.421965	-0.551703	-0.411308	-0.509041	-0.264023	0.167733	-0.158414	-0.290669	1.72536	-0.547268	-0.328531
SLPI	-0.479436	-0.455995	-0.370521	-0.34607	-0.488668	-0.372351	-0.455993	-0.27795	2.06155	-0.248136	-0.23267	1.51134	-0.485224	-0.323212
KRT18	-0.494908	-0.47582	-0.463943	-0.467939	-0.527352	-0.450721	-0.488119	-0.208533	1.45109	0.148523	-0.266186	1.6946	-0.407664	-0.360131
KRT8	-0.504181	-0.492872	-0.452107	-0.463011	-0.506963	-0.438498	-0.478236	-0.102767	1.68287	-0.126226	-0.307729	1.68497	-0.334478	-0.357766
CLU	-0.460299	-0.42986	-0.362636	-0.422007	-0.342621	-0.357785	-0.445846	0.121364	1.37815	0.0658923	0.442132	1.35009	-0.300678	-0.255729
IGF2	-0.288343	-0.286594	-0.255919	-0.275688	-0.303029	-0.227362	-0.28171	0.600928	-0.24837	-0.0437724	0.0622934	0.89379	-0.304296	-0.174343
SPINT2	-0.366086	-0.478537	-0.575389	-0.604384	-0.41882	-0.198221	0.5102	-0.554033	-0.189778	-0.43544	-0.588416	1.54054	0.0680804	-0.33198
CD9	-0.506656	-0.545687	-0.489811	-0.407382	-0.524598	-0.053394	-0.351739	-0.311628	0.472344	-0.0657439	0.714638	1.45852	-0.532257	-0.0986406
KRT7	-0.439419	-0.429921	-0.410802	-0.406991	-0.432622	-0.38551	-0.423189	-0.334116	0.558507	-0.33307	-0.379825	1.56925	-0.412742	-0.351375
KRT19	-0.466306	-0.453129	-0.409872	-0.419558	-0.471519	-0.3909	-0.447618	-0.176357	1.79786	-0.332355	-0.379486	1.55578	-0.46177	-0.31673
C1orf186	-0.153197	-0.41494	-0.406463	-0.41318	-0.428898	-0.403065	-0.370039	-0.379416	-0.252764	-0.371887	-0.396997	1.45335	0.0356938	-0.335365
CD24	0.0329075	-0.454269	-0.416525	-0.402377	-0.478228	-0.417092	-0.460817	-0.368716	-0.389028	-0.358589	-0.325146	1.45242	-0.468545	-0.381606
MT1G	-0.413466	-0.401888	-0.36141	-0.293014	-0.421479	-0.0355202	-0.394514	-0.304046	0.630998	-0.304083	-0.365608	1.16976	-0.425258	-0.0958904
BCAM	-0.449699	-0.445659	-0.418161	-0.409213	-0.459096	-0.412225	-0.446039	-0.352505	0.317623	0.132588	1.49676	1.54048	-0.420179	-0.364672
TM4SF1	-0.459803	-0.449764	-0.407028	-0.43748	-0.467471	-0.392893	-0.447973	0.204399	1.33935	-0.0726494	2.06094	1.39959	-0.41648	-0.266301
RARRES1	-0.279472	-0.270248	-0.262787	-0.276051	-0.289729	-0.130008	-0.262618	0.828409	2.75654	-0.00427988	-0.20787	0.662199	-0.281338	-0.0927992
CLDN3	-0.437653	-0.43572	-0.405818	-0.402947	-0.447172	-0.401503	-0.434681	-0.362795	-0.385137	-0.35304	-0.395076	1.62974	-0.44806	-0.377905
MDK	-0.519165	-0.527612	-0.501966	-0.509125	-0.54958	-0.328119	-0.520719	1.67783	1.08927	0.360592	0.0733341	1.41945	-0.345819	-0.193216
ASS1	-0.468221	-0.465465	-0.435124	-0.433714	-0.48313	-0.432008	-0.465765	-0.011214	0.605453	-0.312196	0.17459	1.62928	-0.461574	-0.378943
EPCAM	-0.442169	-0.43593	-0.413642	-0.414549	-0.448398	-0.392554	-0.41397	-0.361264	-0.385741	-0.319329	-0.368919	1.62521	-0.431994	-0.359068
TACSTD2	-0.407032	-0.39879	-0.370811	-0.387901	-0.410864	-0.353044	-0.134584	-0.304146	-0.331091	-0.27883	-0.242018	1.43397	-0.382505	-0.29177
MMP7	-0.262542	-0.260557	-0.222829	-0.218396	-0.278888	-0.219961	-0.256052	-0.0826226	-0.225516	-0.144676	-0.213858	0.914704	-0.244285	-0.175732
SCGB2A1	-0.309856	-0.304767	-0.296223	-0.296295	-0.313163	-0.29171	-0.307017	-0.292317	-0.311952	-0.260579	-0.279315	1.17283	-0.31408	-0.290589
MT1E	-0.524142	-0.437488	-0.325823	-0.419752	-0.46145	-0.124733	-0.473182	0.813349	1.83088	0.569217	-0.297344	1.07979	-0.541362	0.0635654
CLDN4	-0.398843	-0.390704	-0.370333	-0.373264	-0.400297	-0.371134	-0.392745	-0.345423	-0.366676	-0.318583	-0.365035	1.48485	-0.401514	-0.348418
FOLR1	-0.385076	-0.377584	-0.359749	-0.360835	-0.388062	-0.346251	-0.381992	-0.315961	-0.342638	-0.275444	-0.326668	1.41945	-0.389741	-0.31765
S100A13	-0.49666	-0.497579	-0.479683	-0.451323	-0.50019	-0.405911	-0.478941	1.01567	1.13124	0.120478	1.05896	1.46342	-0.422208	-0.275977
ELF3	-0.389352	-0.381363	-0.363435	-0.373909	-0.384607	-0.361455	-0.379919	-0.349288	-0.308984	-0.31326	-0.348143	1.44989	-0.379536	-0.340687
S100A1	-0.344031	-0.337361	-0.309441	-0.299725	-0.348112	-0.294922	-0.33848	-0.250954	-0.28217	-0.248518	-0.27995	1.23459	-0.34894	-0.250387
MUC16	-0.350625	-0.348926	-0.322631	-0.329529	-0.359285	-0.317527	-0.349416	-0.255156	0.154523	-0.238967	-0.307588	1.27499	-0.359684	-0.275023
CRABP2	-0.400645	-0.394226	-0.37118	-0.378679	-0.404502	-0.3551	-0.393852	0.525129	-0.0777369	-0.247286	-0.339847	1.338	-0.406524	-0.295265
LCN2	-0.340413	-0.335246	-0.308935	-0.286089	-0.339669	-0.296177	-0.334941	-0.281557	-0.233959	-0.278143	-0.312006	1.23687	-0.345424	-0.291399
C19orf33	-0.387399	-0.380361	-0.367443	-0.356579	-0.380723	-0.34791	-0.317348	-0.318313	0.248711	-0.308078	-0.285793	1.39897	-0.39276	-0.325953
SNCG	-0.34688	-0.343987	-0.327981	-0.33756	-0.354261	-0.311762	-0.34102	-0.275877	0.118755	0.151606	0.826609	1.20837	-0.340866	-0.288624
IFI27	-0.645723	-0.591403	-0.489154	-0.474031	-0.668775	0.322147	-0.520644	1.13859	1.07309	1.03943	1.30553	1.01448	-0.654855	0.350406
CDKN2A	-0.324837	-0.298181	-0.122947	-0.254915	-0.380833	-0.299252	-0.369899	0.0463484	-0.136765	-0.0652262	-0.178297	0.952223	-0.392428	0.140018
CLDN7	-0.412681	-0.407832	-0.377956	-0.343875	-0.40376	-0.328083	-0.362668	-0.353356	-0.344027	-0.286139	-0.371297	1.46802	-0.413735	-0.31824
LAPTM4B	-0.426943	-0.354301	-0.386782	-0.385127	-0.432252	-0.39352	-0.417813	-0.0589263	0.160335	0.263495	0.686212	1.35622	0.0128791	-0.24495
S100A14	-0.342974	-0.340104	-0.331161	-0.320581	-0.345968	-0.319772	-0.339472	-0.303144	-0.314861	-0.308901	-0.319269	1.29462	-0.326995	-0.308979
BTG3	-0.398858	-0.271434	-0.223475	-0.325011	-0.542326	-0.276672	-0.400685	0.266801	0.214684	0.229126	-0.258554	1.02282	-0.424969	0.122577
CXADR	-0.353752	-0.3351	-0.336079	-0.342888	-0.35833	-0.271418	-0.340874	-0.263455	0.780911	-0.276198	-0.299582	1.21852	-0.341688	-0.256777
PPA1	-0.473122	-0.235721	-0.380285	-0.564259	-0.460834	-0.387392	0.912048	-0.0825413	0.306086	0.0633924	0.0209541	1.10093	-0.399904	0.122829
NGFRAP1	-0.613633	-0.254628	-0.530718	-0.588623	-0.621872	-0.302533	-0.579848	1.17588	1.34687	1.00322	0.975711	1.21801	0.236519	-0.153173
RBP1	-0.358029	-0.351361	-0.313863	-0.329894	-0.363892	-0.312314	-0.350324	0.616064	0.56921	0.175522	0.417927	1.08173	-0.364699	-0.232127
CHI3L1	-0.3245	-0.324847	-0.318037	-0.31523	-0.32955	-0.274809	-0.318613	0.0644556	0.847513	-0.263555	-0.302097	1.12227	-0.330319	-0.277465
MT1H	-0.274226	-0.271987	-0.255461	-0.24924	-0.278898	0.00237278	-0.268493	-0.23542	0.360989	-0.255866	-0.259385	0.796026	-0.279994	-0.0584049
TPI1	-0.798948	-0.608294	-0.417412	-0.133448	-0.141334	0.369657	0.269625	0.113207	0.489725	0.217778	-0.071527	0.916555	-0.221347	0.573687
S100A16	-0.399171	-0.397327	-0.385306	-0.38467	-0.406167	-0.371934	-0.400125	1.45918	1.8759	-0.234814	1.54009	1.07868	-0.406413	-0.195064
DMKN	-0.389773	-0.392372	-0.362386	-0.314923	-0.404771	-0.378062	-0.394204	0.136594	1.12459	-0.324089	-0.29237	1.34629	-0.395061	-0.331198
MAL2	-0.365416	-0.361823	-0.346464	-0.346792	-0.368448	-0.338858	-0.359989	-0.316369	-0.101738	-0.324114	-0.33613	1.36465	-0.369147	-0.327841
CP	-0.36083	-0.352679	-0.320791	-0.326964	-0.369402	-0.299728	-0.3568	-0.212064	0.155138	-0.161296	-0.291329	1.26269	-0.371456	-0.276197
GPX3	-0.30543	-0.297533	-0.286352	-0.297858	-0.30334	0.045689	-0.212451	-0.191796	-0.0806653	1.02509	-0.00478865	0.767749	-0.316481	-0.0577575
S100A2	-0.280347	-0.272679	-0.247442	-0.266009	-0.281312	-0.224922	-0.273343	-0.121601	0.0987588	-0.137334	-0.211845	0.961807	-0.268736	-0.172383
MT1F	-0.450022	-0.319739	-0.118274	-0.258166	-0.314156	-0.0998709	-0.47585	-0.149125	0.954837	-0.304497	-0.427647	0.931758	-0.44311	-0.0803371
GSTP1	-0.673568	-0.850818	-0.440569	0.13613	0.636243	0.0532442	0.752897	0.485979	0.439861	0.299446	0.163927	0.972336	0.40344	0.287962
GAPDH	-1.16137	-0.617797	-0.336902	-0.365051	0.487692	0.36808	0.205653	0.154565	0.520701	0.256361	-0.0077024	0.895441	0.0298207	0.736932
SLC34A2	-0.337905	-0.33276	-0.300248	-0.2828	-0.341422	-0.29785	-0.32617	-0.261773	0.0611363	-0.263807	-0.300648	1.21127	-0.342609	-0.27986
ATF3	-0.468839	-0.498865	-0.427708	-0.454447	-0.479385	0.225895	-0.239812	1.05594	0.62245	0.955996	-0.0363036	0.880045	-0.477781	0.15888
MSLN	-0.369253	-0.365158	-0.350856	-0.334068	-0.372056	-0.338395	0.0904179	-0.230543	0.429959	-0.322895	-0.350765	1.2746	-0.374311	-0.289081
PCBD1	-0.534266	-0.499329	-0.440696	-0.44008	-0.375167	0.170558	0.0303569	-0.116561	0.150361	-0.229974	-0.201503	1.15132	-0.324882	0.073295
MUC1	-0.343094	-0.333154	-0.313162	-0.28458	-0.342584	-0.298674	-0.329623	-0.240198	-0.13824	-0.28516	-0.304392	1.23107	-0.335565	-0.289969
MT1M	-0.329198	-0.322741	-0.30216	-0.271504	-0.331801	-0.147175	-0.3213	0.0586108	1.33945	0.514	-0.178344	0.927592	-0.332731	-0.126801
DSP	-0.323636	-0.380875	-0.360902	-0.375447	-0.391357	-0.347401	-0.372309	-0.0860204	0.607252	-0.214681	0.185031	1.30826	-0.391889	-0.30605
HES1	-0.300315	-0.393717	-0.381811	-0.38972	-0.397262	-0.179476	-0.389343	1.12887	0.597472	0.56358	1.17663	0.941024	-0.30592	-0.14703
CRYAB	-0.302439	-0.297577	-0.28926	-0.273613	-0.308708	-0.2537	-0.291531	0.387336	1.90666	1.13357	-0.260215	0.856901	-0.308868	-0.170803
SPON1	-0.383958	-0.337459	-0.34797	-0.37802	-0.392192	-0.360069	-0.382879	1.04131	-0.17296	-0.195915	-0.345595	1.18001	-0.170003	-0.26506
KRT17	-0.268986	-0.259848	-0.220107	-0.253207	-0.274093	-0.207211	-0.257845	-0.0514853	-0.122974	0.0267929	-0.192712	0.890952	-0.274331	-0.147284
RP11-283G6.5	-0.244485	-0.241333	-0.239273	-0.241772	-0.249795	-0.215992	-0.232625	-0.205185	-0.236654	-0.193663	-0.22995	0.913553	-0.250456	-0.206058
APOA1	-0.290937	-0.281468	-0.263986	-0.250924	-0.298042	-0.265859	-0.284291	-0.234574	0.594066	-0.252683	-0.223897	1.03073	-0.198471	-0.224557
RCN2	-0.238719	-0.298603	-0.229932	-0.125522	-0.565554	-0.458521	-0.275141	0.553568	0.356735	0.372487	0.28462	1.00303	-0.0974575	-0.0565512
PDCD5	-0.444124	-0.294927	-0.303868	-0.338325	-0.422737	-0.108479	-0.231722	0.0942703	0.563798	0.0637092	-0.0480776	0.93229	-0.107924	0.30664
PRDX6	-0.500862	-0.348043	-0.236602	-0.226677	-0.383013	-0.230142	-0.0865065	0.398892	0.682691	0.252283	0.198244	0.959619	0.211291	0.127905
NME2	-0.34824	-0.425813	-0.58521	-0.474546	-0.130425	0.116177	0.549752	0.385203	0.325394	0.272803	0.235806	0.837498	0.115676	0.275109
DAPL1	-0.269474	-0.265966	-0.253981	-0.266201	-0.26476	-0.236717	-0.26415	-0.235561	-0.0238501	-0.215792	-0.233461	0.990747	-0.275723	-0.232257
KLF5	-0.346271	-0.305907	-0.34278	-0.342313	-0.366979	-0.344204	-0.353903	-0.143843	0.0664036	-0.267591	-0.29938	1.25975	-0.36185	-0.301838
MLF2	-0.303101	-0.368026	-0.271669	-0.261272	-0.3579	-0.196181	-0.00357155	0.296455	0.398376	0.338445	0.0921716	0.913619	0.156961	0.0210902
CRABP1	-0.229606	-0.227844	-0.221293	-0.224054	-0.231783	-0.212065	-0.23039	-0.162272	-0.222188	-0.190953	-0.217142	0.861737	-0.232125	-0.205858
LYPD1	-0.313423	-0.31398	-0.304234	-0.308235	-0.316694	-0.296597	-0.310758	-0.240701	0.128974	1.20484	-0.271662	1.08475	-0.318988	-0.221862
ASRGL1	-0.352681	-0.351478	-0.326377	-0.318469	-0.0429957	-0.214944	-0.237137	-0.343697	-0.325786	-0.339884	-0.0737387	1.08564	-0.250588	-0.00282562
KLK10	-0.303414	-0.300965	-0.286363	-0.290469	-0.306377	-0.2752	-0.29976	-0.233472	0.0928195	-0.234254	-0.284307	1.11431	-0.307095	-0.251953
DEFB1	-0.277371	-0.274648	-0.26329	-0.254023	-0.276873	0.00376092	-0.250175	-0.24141	-0.254633	-0.255313	-0.261359	0.850621	-0.281368	-0.229892
PDZK1IP1	-0.324582	-0.321747	-0.307938	-0.30313	-0.321915	-0.301075	-0.321013	-0.23296	1.66115	-0.271996	-0.296803	1.13838	-0.29005	-0.271321
KLK8	-0.347821	-0.346175	-0.336765	-0.333076	-0.351721	-0.329517	-0.343978	-0.322746	-0.116856	-0.313184	-0.323515	1.31596	-0.351721	-0.315841
PRKCI	-0.391503	-0.29526	-0.294383	-0.329142	-0.363444	-0.315754	-0.324806	0.011095	0.295645	-0.181107	-0.177603	1.16025	-0.107173	-0.224999
NDUFB9	-0.419512	-0.181197	-0.258638	-0.294858	-0.104526	-0.147736	-0.340148	-0.248891	0.0608999	-0.0169567	-0.0326588	0.822384	0.0318812	0.0681025
CD47	-0.207451	-0.157168	-0.126313	-0.0745736	-0.617569	-0.120721	-0.308737	-0.283083	-0.0159033	-0.394309	-0.336606	0.742337	-0.203894	-0.0624636
PERP	-0.404319	-0.276447	-0.138353	-0.298054	-0.444351	-0.411215	-0.430199	0.0381045	0.97116	-0.315639	-0.0919396	1.12414	-0.346602	-0.248056
PTMS	-0.651018	-0.594102	-0.165415	-0.337068	-0.595177	0.0416164	0.0973291	1.15316	0.816103	1.36457	1.21267	0.859991	-0.339274	0.383931
LY6E	-0.825512	-0.374861	-0.0313575	0.329153	-0.436047	0.313331	0.104418	0.584213	0.910334	0.184017	-0.158312	0.465732	-0.276372	0.189969
SOX17	-0.329442	-0.32625	-0.313185	-0.317451	-0.332512	-0.311364	-0.32318	-0.305382	-0.315598	-0.285484	0.915826	1.19766	-0.31612	-0.284691
TSPAN3	0.193083	-0.537489	-0.525073	-0.437018	-0.510507	-0.195604	-0.0254536	0.466864	1.25386	0.804623	0.483785	1.00558	0.196157	0.011672
PAX8	-0.352298	-0.349946	-0.334621	-0.341696	-0.357546	-0.251712	-0.342308	-0.230782	0.454565	-0.292226	-0.32072	1.22744	-0.321633	-0.26436
KLK7	-0.328613	-0.322718	-0.306565	-0.295131	-0.331486	-0.299454	-0.325856	-0.266099	-0.0522055	-0.244228	-0.295927	1.20203	-0.331985	-0.259656
PKM	-0.719291	-0.367367	-0.458218	-0.599946	0.0105707	0.312592	0.395711	0.333055	0.411002	-0.0790977	-0.246036	0.743199	-0.557625	0.574181
PPDPF	-0.681986	-0.25422	-0.0362084	-0.00816306	-0.559146	0.0731691	-0.301184	0.216925	0.333131	-0.0362835	-0.177501	0.712246	-0.221621	0.0823152
FHL2	-0.369417	-0.363325	-0.344924	-0.355353	-0.372813	-0.348691	-0.354977	0.851606	0.828859	0.711354	-0.140137	1.10086	-0.202623	-0.207561
PRDX5	-0.364775	-0.460375	-0.292449	0.0283663	-0.222671	-0.09353	-0.0785312	0.51192	0.840624	0.12768	0.138473	0.841698	0.125304	0.0635418
H1F0	-0.448389	-0.421914	-0.429713	-0.432487	-0.246122	0.133948	-0.0768582	0.626661	0.547199	0.609212	0.350031	0.859832	0.13523	-0.0430764
LSM4	-0.400516	-0.319918	-0.330389	-0.211765	-0.281385	-0.115575	0.0807698	-0.254025	-0.0841795	-0.268354	-0.135463	0.891217	-0.029489	0.627989
EMP2	-0.393206	-0.391156	-0.381273	-0.380536	-0.397854	-0.296821	-0.366231	0.623333	0.219302	0.665917	1.3609	1.12456	-0.397854	-0.106287
MRPL51	-0.368677	-0.325934	-0.261837	-0.213803	-0.350833	-0.14401	-0.140828	0.253156	0.420062	0.0390569	0.0513066	0.834283	0.0768757	0.374097
SMIM22	-0.336787	-0.335356	-0.319897	-0.313399	-0.340884	-0.312899	-0.333719	-0.308721	-0.32236	-0.309359	-0.31574	1.27195	-0.341312	-0.309799
KLK6	-0.272904	-0.27114	-0.260515	-0.265797	-0.275808	-0.256085	-0.270438	-0.242864	-0.196293	-0.24665	-0.255461	1.02992	-0.275808	-0.242195
HMGA1	-0.232078	-0.285535	-0.285867	-0.455429	-0.481604	-0.0534362	0.370191	-0.476623	-0.0385082	-0.630727	-0.574892	0.857338	0.381404	0.521416
THSD4	-0.287542	-0.284565	-0.274442	-0.285276	-0.289492	-0.268288	-0.283217	-0.169726	-0.00236387	-0.208908	-0.0576022	1.05226	-0.269059	-0.243369
ARPC1A	-0.373391	-0.375867	-0.375377	-0.40508	-0.221185	-0.0217844	-0.179254	0.285748	0.603298	0.678086	0.44449	0.875311	-0.1718	0.0573981
DHCR24	-0.347281	-0.3331	-0.3121	-0.284219	-0.348114	-0.292546	-0.264665	-0.281845	0.296908	-0.271286	-0.299105	1.1977	-0.287397	-0.206947
FKBP4	-0.241851	-0.296542	-0.292299	-0.28113	-0.359125	-0.102587	-0.185162	-0.21643	-0.0145517	0.253359	-0.0658704	0.88992	-0.131792	-0.0104805
LSR	-0.252435	-0.132849	-0.259621	-0.351447	-0.451563	-0.402118	-0.430226	-0.334869	0.280794	-0.280961	0.174539	1.06226	-0.252284	-0.294749
PEA15	-0.29473	-0.546136	-0.515926	-0.50447	-0.314346	0.193356	0.544924	0.28494	0.355266	0.39371	0.872393	0.894813	-0.361581	0.161802
UQCRH	-0.144599	-0.223777	-0.205387	-0.212095	0.0456348	-0.0695958	0.0788125	0.0372757	0.0921302	0.159768	-0.0266294	0.431412	0.299292	0.362545
ZNF503	-0.410031	-0.406142	-0.398869	-0.392211	-0.328158	-0.0814695	-0.0892189	0.400024	0.568419	0.374606	0.273182	1.04145	-0.280186	-0.18459
ITGB8	-0.319535	-0.308913	-0.277506	-0.277138	-0.324685	-0.231563	-0.297902	-0.107607	0.800873	-0.172215	-0.249043	1.04348	-0.294613	-0.218105
COX5B	-0.6214	-0.365827	-0.318323	-0.287252	0.127248	0.190143	0.0414045	-0.192339	0.190317	0.0349634	0.130481	0.758529	-0.211697	0.134179
CENPW	-0.316186	-0.323184	-0.300801	-0.312956	-0.219923	-0.151716	-0.164961	-0.114325	0.780279	-0.217265	-0.216749	0.783048	-0.17274	1.07105
PTPRF	-0.345785	-0.344006	-0.316627	-0.317252	-0.348585	-0.330778	-0.336965	0.0286643	0.858739	-0.270358	-0.16038	1.19708	-0.263286	-0.271898
PSAT1	-0.251859	-0.225593	-0.21117	-0.278775	-0.331533	-0.302148	-0.319116	-0.223535	-0.261729	-0.229035	-0.165234	0.971614	-0.309012	-0.0874141
TMEM14C	-0.499689	-0.4268	-0.457893	-0.501869	-0.295729	0.0148787	0.544764	0.79149	1.23726	0.532256	0.39051	0.847636	0.188606	0.261173
MTCH1	-0.380001	-0.29734	-0.282578	-0.310945	-0.315773	-0.093124	-0.134195	0.286331	0.292748	0.230849	0.293656	0.835038	-0.375145	0.0198544
CYC1	-0.287257	-0.365018	-0.290666	-0.1727	-0.204389	-0.101481	0.100219	-0.0580841	0.0416928	0.222956	-0.00371537	0.793469	-0.0755009	0.348379
RPL8	0.192654	0.213949	-0.269426	-0.519035	-0.0248319	-0.867628	0.0907082	-0.529656	-0.321582	-0.248986	-0.460584	0.773392	0.145181	-0.459978
PHB2	-0.141042	-0.106799	-0.224544	-0.213595	-0.263181	-0.401595	0.0509864	0.0251491	0.144651	0.104676	-0.0296294	0.694344	0.312796	0.0778966
HSPD1	-0.22942	-0.144558	-0.323048	-0.382527	-0.677977	-0.146701	-0.115614	0.00395874	0.30742	0.299646	0.000333499	0.766549	0.0845213	0.456402
TPD52L1	-0.337403	-0.329304	-0.325296	-0.322869	-0.338737	-0.316754	-0.334407	-0.210022	0.7045	-0.0219788	0.30968	1.18035	-0.317065	-0.279947
HMGN3	-0.399174	-0.385849	-0.196941	0.224352	-0.20345	-0.162471	0.255283	-0.0479574	0.440159	0.144829	0.261861	0.730293	0.640665	0.249583
PEBP1	-0.265199	-0.0190925	-0.201345	-0.415007	-0.859714	-0.338024	0.0495093	0.429441	0.257745	0.326979	0.0115613	0.741204	0.689575	0.107425
CCDC6	-0.268411	-0.335276	-0.298447	-0.318857	-0.207399	-0.16526	0.0733252	-0.0179479	0.163661	-0.105023	-0.036322	0.928142	-0.136462	-0.158398
FAM162A	-0.375624	-0.211496	-0.269836	-0.383627	-0.574125	0.0233647	0.0960431	0.101289	0.641481	-0.0129837	-0.286752	0.770003	-0.18249	-0.027095
TXN	-0.707757	-0.475033	-0.300408	-0.400063	-0.0285537	0.309168	0.22357	0.534944	0.523742	0.27084	0.191988	0.671072	0.364873	0.53692
SLC25A5	-0.230452	-0.317347	-0.326645	-0.32824	0.0141068	-0.156628	0.501956	-0.298392	-0.198957	0.41077	0.0751897	0.662911	0.263842	0.77397
GCSH	-0.335746	-0.394686	-0.358561	-0.319971	-0.420747	-0.19517	-0.269176	0.453116	1.26513	0.236785	0.0198584	1.01762	0.153786	0.134521
SPINT1	-0.324438	-0.364953	-0.364962	-0.378802	-0.0805106	-0.213962	0.219501	-0.244082	-0.12876	-0.330539	-0.35717	1.09092	-0.33348	-0.183283
NDUFS5	-0.695497	-0.0850961	-0.0423787	-0.321604	-0.522357	-0.0780168	-0.31688	0.181067	0.370646	0.129824	0.0439464	0.70387	-0.0377561	0.0986133
CKB	-0.297875	-0.300252	-0.273026	-0.243255	-0.211583	-0.151248	0.0271928	-0.20224	-0.0770956	0.134621	-0.213011	0.888041	-0.209774	-0.0904169
COX5A	-0.525396	-0.418004	-0.278061	-0.157524	-0.0730231	0.140178	0.384816	-0.223893	-0.0702415	-0.0904791	0.0633496	0.700538	0.307701	0.638193
RPLP0	0.124095	0.220306	-0.255168	-0.632855	-0.596738	-0.783205	0.0458544	-0.0110285	0.44332	0.0900088	-0.29429	0.712067	0.676692	0.122822
AHCY	-0.248836	-0.31529	-0.377087	-0.406729	-0.268412	-0.141253	-0.11019	0.107657	0.146233	0.225592	-0.0788779	0.89923	0.266747	0.243897
COX6C	-0.575642	-0.123886	-0.12245	-0.117211	-0.565208	0.0011912	-0.117339	0.0491076	0.204233	0.0766268	0.210625	0.612401	-0.0328244	0.288291
CLDN16	-0.257527	-0.253444	-0.245869	-0.246541	-0.258629	-0.239834	-0.250759	-0.224519	-0.193972	-0.223882	-0.255513	0.966464	-0.259258	-0.230444
VDAC2	-0.3024	-0.21596	-0.302366	-0.281672	-0.306186	-0.130097	0.0911864	0.0519962	0.151818	0.265799	0.0224606	0.726606	0.219416	0.231185
NDUFS8	-0.453871	-0.315469	-0.225258	-0.0752909	-0.228337	-0.107655	0.181479	0.0988413	0.22177	0.16545	0.0927788	0.7327	0.207556	0.325659
RPL7	-0.131973	0.227594	-0.285332	-0.48279	0.211951	-0.74987	-0.0183814	-0.144265	0.211922	-0.0873271	-0.200956	0.656616	0.575373	-0.240009
PART1	-0.244708	-0.240774	-0.233175	-0.241121	-0.247452	-0.212194	-0.237427	-0.221636	-0.222001	-0.193804	-0.212468	0.906155	-0.248099	-0.208094
ATP5C1	-0.435504	-0.298987	-0.203018	-0.114127	-0.181492	-0.0805545	0.143325	0.192479	0.315356	0.367377	0.251143	0.634973	0.280643	0.36594
ISYNA1	-0.329348	-0.198938	-0.237549	-0.11207	-0.411188	-0.320349	-0.325884	0.00931817	0.248458	0.980637	0.194528	0.876799	0.433507	-0.159258
RPL39L	-0.307378	-0.318036	-0.240169	-0.250737	-0.366115	-0.250724	-0.323457	0.026156	0.0815798	-0.0376348	-0.322552	0.940986	-0.284655	0.484963
MRPL3	-0.22483	-0.198436	-0.25988	-0.285101	-0.439759	-0.252558	0.00663143	0.12552	0.0659503	0.0734887	-0.250878	0.816876	0.0424322	0.0829563
TSPAN12	-0.267765	-0.266171	-0.251792	-0.235195	-0.273288	-0.249995	-0.265122	-0.193229	-0.18327	0.0517361	0.79116	0.938465	-0.242308	-0.227653
PTGS1	-0.298333	-0.380756	-0.370548	-0.344516	-0.209709	0.140322	0.198972	-0.303488	0.0326664	-0.351754	-0.204512	0.840313	-0.193448	0.0638913
FXYD3	-0.284468	-0.282469	-0.276199	-0.273154	-0.287528	-0.26303	-0.273439	-0.251592	-0.269804	-0.237901	-0.274982	1.07398	-0.268399	-0.257146
ALDOA	-0.760344	-0.346	-0.351004	-0.410841	0.491405	0.35601	0.097705	0.145921	0.59676	0.172797	-0.31174	0.549542	-0.149113	0.306476
ADI1	-0.280466	-0.173224	-0.438648	-0.378628	-0.163225	-0.1612	-0.0471421	0.137965	0.727206	0.363578	0.0177484	0.769722	-0.136935	0.081207
CDK16	-0.304996	-0.2187	-0.283433	-0.276166	-0.364071	-0.218571	-0.269533	0.0780987	0.193556	0.0359023	-0.0290431	0.88715	-0.201483	0.0152293
COX7A2L	-0.395991	-0.148981	-0.209845	-0.175623	-0.103967	-0.287929	0.012881	0.216782	0.0987639	0.0378792	-0.0122935	0.717505	0.354688	-0.0432499
ATP5G3	-0.521065	-0.35746	-0.225454	-0.128379	-0.214276	0.130563	0.235845	-0.0232984	0.289219	0.155125	-0.312337	0.62702	0.254574	0.618964
RPS10	0.0384212	0.474034	0.0410754	-0.0943612	-0.124684	-0.722392	0.0410591	-0.770939	-0.569021	-0.627655	-0.615112	0.284894	0.241484	-0.452307
COX7B	-0.497695	-0.349819	-0.240219	-0.254287	-0.147597	0.172165	0.0656578	-0.145573	0.19894	0.119771	-0.0686148	0.672838	-0.193274	0.368759
UCHL1	-0.254805	-0.265087	-0.255915	-0.260022	-0.272259	-0.246016	-0.26589	1.02628	0.96322	0.155701	-0.180125	0.736875	-0.203057	-0.0756841
CLDN10	-0.256145	-0.251811	-0.235391	-0.246556	-0.258797	-0.241293	-0.254609	-0.204729	-0.0560098	-0.128677	-0.074919	0.935812	-0.0534535	-0.211468
HSPE1	-0.257342	-0.181106	-0.231987	-0.315404	-0.882006	0.0044858	-0.205979	0.0145418	0.413573	0.172404	0.0823629	0.707347	-0.391922	0.448531
NHP2	-0.293435	-0.232442	-0.267355	-0.24489	-0.385424	-0.099204	0.0485835	-0.0208863	0.135027	-0.0228969	0.200804	0.716918	0.27061	0.340542
KCNQ1OT1	-0.266585	-0.291449	-0.285023	-0.299779	-0.286344	-0.107141	-0.26907	1.09987	0.761515	0.220237	0.193256	0.681394	-0.211719	-0.0665364
MAP3K13	-0.245251	-0.341136	-0.319927	-0.326819	-0.355078	-0.0877561	0.238736	0.0608125	0.321403	0.0998655	0.232303	0.849238	-0.232266	-0.0448157
KLK5	-0.264169	-0.26033	-0.256618	-0.26088	-0.265055	-0.245277	-0.258925	-0.230857	-0.00616379	-0.221193	-0.241796	0.986376	-0.265404	-0.224082
MLF1	-0.244745	-0.243191	-0.246317	-0.308457	-0.36504	-0.298137	-0.347592	0.347284	0.234633	-0.00566965	0.00261895	0.931866	-0.247209	-0.223044
AK2	-0.304468	-0.319199	-0.297262	-0.237071	-0.325821	-0.0177346	0.0368535	0.051664	0.235026	-0.0670345	0.23273	0.75389	0.0470907	0.272222
PBX1	-0.339859	-0.334484	-0.325722	-0.326705	-0.34295	-0.324266	-0.326346	0.469626	0.969815	0.19971	0.397701	1.06972	-0.11673	-0.249708
PPP1R16A	-0.323212	-0.306393	-0.29738	-0.256651	-0.295366	-0.279819	-0.0801706	-0.155927	0.0248247	-0.176226	-0.164554	1.08247	-0.204005	-0.247444
HSP90AB1	-0.0174016	-0.120893	-0.248774	-0.342288	-0.988081	-0.121043	-0.172305	0.342148	0.22876	0.517379	0.650146	0.614662	0.486755	0.222464
RHEB	-0.425329	-0.416318	-0.341698	-0.345375	-0.467579	0.275034	0.0376882	0.36442	0.466083	0.200721	0.323732	0.68092	-0.214562	0.593044
PGRMC1	-0.39727	-0.302207	-0.318263	-0.334016	-0.335714	-0.228775	-0.29024	1.07119	0.887022	0.517467	0.428067	0.848462	-0.0541148	0.015711
ATP5J	-0.475641	-0.346851	-0.252657	-0.213888	-0.259959	0.1344	0.0352811	0.142583	0.34371	0.174402	0.328452	0.648086	0.171955	0.423203
NDUFB7	-0.452943	-0.368806	-0.205456	-0.00207586	-0.0943773	0.0207587	-0.124966	0.0786614	0.173125	0.209324	0.120086	0.694471	-0.109927	0.174673
POLR2I	-0.345748	-0.198259	-0.182561	-0.214687	-0.336313	-0.136001	-0.226269	-0.0371788	0.333883	-0.0522975	0.0601496	0.732734	-0.169896	0.110176
C2orf88	-0.186149	-0.265187	-0.26241	-0.256456	-0.263779	-0.258875	-0.271959	-0.232364	-0.254758	-0.239039	-0.246353	0.97683	-0.245262	-0.218414
CXCL17	-0.236392	-0.234323	-0.22765	-0.231499	-0.239112	-0.221314	-0.235474	-0.213504	-0.21916	-0.20097	-0.229187	0.895808	-0.23974	-0.214924
YBX1	-0.454085	-0.401465	-0.428244	-0.483284	-0.259003	0.460748	0.373031	-0.0708064	0.0856265	0.213336	0.0453845	0.613809	0.0790993	0.602912
SF3B6	-0.356404	-0.24396	-0.197481	-0.207722	-0.325519	-0.133685	-0.0679595	0.316473	0.324275	0.301017	0.228926	0.675969	0.129529	0.213267
HDGF	-0.397245	-0.334461	-0.291677	-0.282213	-0.110302	-0.109086	-0.18451	0.0951755	0.263023	-0.0705976	-0.0328005	0.866528	-0.0584244	0.209815
PDIA6	-0.221351	-0.455567	-0.287421	-0.125044	-0.497461	0.146114	0.0235921	0.44976	0.747503	0.296425	0.393776	0.618978	0.0487545	0.523053
IFT57	0.136744	-0.203274	-0.297251	-0.358732	-0.380755	-0.347768	-0.30744	0.260146	0.591904	0.283763	0.006996	0.768188	-0.0256588	-0.209399
JUP	-0.13144	-0.383497	-0.375554	-0.367218	-0.23924	-0.190421	-0.146167	-0.0637353	0.0183421	-0.250371	1.19001	1.01649	0.539538	-0.277353
RPS17	-0.227037	-0.0305601	-0.29732	-0.38825	0.0150475	-0.28772	0.0690974	-0.149264	0.164759	-0.178367	-0.0660024	0.618754	0.090439	0.116314
CTTN	-0.375573	-0.373754	-0.367333	-0.365021	-0.377061	-0.318518	-0.372592	1.03048	1.44647	0.538449	0.943424	1.03627	-0.385447	-0.21402
SDC4	-0.358479	-0.28935	-0.301678	-0.307022	-0.344209	-0.0150794	-0.236619	0.082659	0.884547	-0.207575	-0.236991	0.838886	-0.268496	0.0670061
DDR1	-0.291125	-0.315965	-0.313989	-0.313107	-0.325411	-0.28264	-0.293045	-0.193157	0.107667	-0.21158	-0.263886	1.15125	-0.266562	-0.272879
STXBP6	-0.285234	-0.2835	-0.263125	-0.276939	-0.287029	-0.267826	-0.286037	-0.108719	-0.0962409	-0.200924	0.308368	1.01848	-0.201118	-0.231011
GPI	-0.436947	-0.229397	-0.152104	-0.274941	-0.363793	0.0671012	-0.0628715	-0.0935384	0.214996	0.131014	-0.195203	0.637364	0.0257794	0.236662
ODC1	0.0461039	-0.168141	-0.0709372	-0.277768	-0.548988	-0.316128	-0.376322	-0.203965	0.766609	-0.218783	-0.0560798	0.676757	-0.393931	0.16816
COA4	-0.297294	-0.281639	-0.293288	-0.259524	-0.259548	-0.051858	0.0412017	0.0398249	0.261746	0.00330739	-0.0435855	0.750917	-0.0776212	0.117775
ITPKC	-0.245066	-0.24684	-0.230806	-0.230572	-0.204632	-0.184477	-0.233908	-0.067424	0.000454758	-0.175019	0.03101	0.836719	-0.155218	-0.199728
ESR1	-0.262941	-0.261122	-0.255244	-0.268812	-0.282995	-0.207241	-0.260302	-0.146673	-0.230247	-0.0989733	-0.233565	0.952131	-0.285369	-0.205058
KRTCAP3	-0.312454	-0.293798	-0.304375	-0.29807	-0.318793	-0.306111	-0.314964	-0.301934	-0.244851	-0.305797	-0.307764	1.18432	-0.329166	-0.293632
TUBB4B	-0.109012	-0.217762	-0.187738	-0.219569	-0.620474	-0.0747592	-0.280612	0.177747	0.250958	0.549125	0.319404	0.526147	-0.380082	0.727054
NDUFB11	-0.322681	-0.151143	-0.204375	-0.30108	-0.0333978	-0.13751	-0.0731007	-0.00564697	-0.00703148	0.122371	-0.0447775	0.589659	0.0896478	0.205157
UQCRFS1	-0.310282	-0.172427	-0.162909	-0.198697	-0.187077	-0.14827	0.00895727	-0.242916	0.0210205	-0.0140518	-0.16857	0.638711	0.0562889	0.208136
EHF	-0.298868	-0.292166	-0.265973	-0.274029	-0.300377	-0.272392	-0.171134	-0.235968	-0.246147	-0.23835	-0.271759	1.07674	-0.300853	-0.249547
SCNN1A	-0.301012	-0.293531	-0.292805	-0.281154	-0.29394	-0.284261	-0.289433	-0.280762	-0.237315	-0.283148	-0.274024	1.13345	-0.303332	-0.279979
RP11-295M3.4	-0.230595	-0.229121	-0.22336	-0.224225	-0.232108	-0.215105	-0.229941	-0.20228	-0.183641	-0.187019	-0.216649	0.871129	-0.232531	-0.217323
PHGDH	-0.221173	-0.282099	-0.245939	-0.284532	-0.309767	-0.293198	-0.291464	0.0177807	0.63995	0.0279718	-0.292273	0.925457	0.0472121	0.055387
AMOTL2	-0.318143	-0.316707	-0.306057	-0.312052	-0.320695	-0.302056	-0.304955	0.519032	0.576744	-0.0164584	0.189324	1.02047	-0.320695	-0.20386
CAMTA1	-0.375234	-0.371195	-0.357774	-0.369347	-0.113648	0.064297	0.141217	0.28633	0.362752	0.396759	0.500475	0.71795	-0.0234657	0.19616
ZCRB1	-0.336893	-0.322761	-0.23901	-0.21048	-0.317115	-0.010155	-0.0511583	0.20102	0.259243	0.0151623	0.00796559	0.722845	0.308038	0.221965
RPL18A	0.196171	0.409714	0.0408442	-0.259719	-0.311796	-1.14469	0.0192222	-0.607592	-0.556339	-0.350528	-0.673771	0.644994	0.158326	-0.551171
HSD17B10	-0.259775	-0.24576	-0.179515	-0.159939	-0.158034	-0.131678	0.0206044	-0.0692419	0.0722369	0.127512	0.0273324	0.634441	0.089811	0.168215
SCGB1D2	-0.218068	-0.218178	-0.214528	-0.21311	-0.219682	-0.207527	-0.219288	-0.204451	-0.217578	-0.210977	-0.202796	0.836229	-0.220493	-0.213533
TMEM9	-0.307679	-0.287386	-0.287126	-0.252985	-0.360793	-0.20503	-0.272318	0.540352	0.597068	0.224641	0.17298	0.864017	-0.107419	-0.0833859
NQO1	-0.31071	-0.286214	-0.282515	-0.231503	-0.313418	-0.237461	-0.300496	-0.108809	0.36914	0.033416	0.870471	0.955543	-0.152031	-0.11569
MTHFD2	-0.385847	-0.202588	-0.244451	-0.215538	-0.213105	0.0713759	0.190591	-0.370513	-0.44759	0.615197	-0.34758	0.570717	-0.458388	0.396924
MYL6B	-0.289738	-0.349454	-0.358035	-0.363832	-0.390129	-0.155542	-0.259794	0.700835	0.749815	0.436254	0.239505	0.88589	0.517455	0.129489
MRPS26	-0.221377	-0.119833	-0.177994	-0.140755	-0.355388	-0.326616	-0.206366	-0.139458	-0.0312206	-0.0154642	-0.110948	0.754087	0.00306221	0.0270224
DDAH2	-0.216012	-0.528719	-0.441099	-0.319783	-0.301788	0.480396	0.257553	0.274263	0.322013	0.479878	0.60699	0.635677	0.625296	-0.158436
XPR1	-0.22714	-0.200544	-0.183296	-0.181192	-0.213524	-0.183034	-0.220408	-0.051815	0.0804239	-0.140983	0.105949	0.726635	-0.197189	-0.180241
PUF60	-0.172722	-0.140223	-0.0938777	-0.0450048	-0.386693	-0.263592	-0.1522	-0.102179	-0.111575	0.0628364	0.0290929	0.621655	-0.00228621	0.0197934
BANF1	-0.340538	-0.35929	-0.279263	0.00599671	-0.30423	-0.0118877	0.119695	0.281079	0.208508	0.300617	0.328856	0.623472	0.279316	0.568907
HMGB3	-0.307995	-0.325662	-0.303868	-0.301966	-0.297821	-0.210537	-0.227675	0.140398	-0.0231476	-0.188677	0.13436	0.842019	0.00511641	0.993185
APOA1BP	-0.232101	-0.25431	-0.203287	-0.119708	-0.411377	-0.139892	-0.167349	0.0472249	0.887661	0.0126315	-0.01716	0.716806	0.0276887	0.0713756
RPS16	0.00525347	0.38058	0.0696617	-0.277484	-0.493224	-0.844183	-0.0303584	-0.59689	-0.530776	-0.335473	-0.620766	0.553497	-0.106214	-0.28681
MRPL14	-0.320648	-0.290083	-0.286415	-0.229722	-0.266463	-0.000992603	-0.0734728	0.154868	0.420373	-0.0157686	-0.238632	0.708845	-0.222899	0.246969
KRT23	-0.237134	-0.230101	-0.222553	-0.224885	-0.204274	-0.221532	-0.233897	-0.204345	-0.22274	-0.212657	-0.214266	0.874456	-0.237571	-0.210843
STOML2	-0.265297	-0.264432	-0.251784	-0.236222	-0.366807	-0.119322	-0.094063	0.158398	0.415016	0.345323	0.0535717	0.698661	0.108257	0.3731
FAM213A	-0.311264	-0.334888	-0.346638	-0.367398	-0.36766	-0.0254567	-0.25425	-0.211192	-0.0759839	0.391738	0.575639	0.953766	-0.202739	-0.0757658
SNRPE	-0.314214	-0.208663	-0.24367	-0.230763	-0.319008	-0.068279	-0.0710996	-0.0306677	0.263628	-0.12082	-0.0410871	0.656376	0.227168	0.438101
WT1	-0.310228	-0.307421	-0.297343	-0.295624	-0.312749	-0.296043	-0.30782	0.221531	1.35155	-0.251813	-0.231135	1.03966	-0.312749	-0.236481
RAB2A	-0.383682	-0.329089	-0.248027	-0.204628	-0.249011	-0.0563287	-0.139376	0.836546	0.714997	0.591565	0.443083	0.655478	-0.00994404	0.0587231
CHCHD10	-0.00858432	-0.382389	-0.297353	-0.457032	-0.185324	0.245111	-0.0637984	0.0723857	-0.108897	0.517255	-0.477335	0.541848	-0.464616	0.141987
TMEM14B	-0.388706	-0.195381	-0.168074	-0.184411	-0.327247	-0.0295097	0.0987533	-0.127231	0.519997	-0.252979	-0.214551	0.63259	0.1708	0.156019
COX6B1	-0.595948	-0.325549	-0.260721	-0.256249	0.326744	0.228067	0.186704	-0.139969	0.0848429	-0.058641	-0.237246	0.563979	-0.146368	0.200485
ATP6V1B1	-0.256364	-0.255356	-0.244023	-0.251456	-0.258301	-0.24093	-0.251582	-0.228066	-0.232681	-0.194235	-0.203709	0.967539	-0.258651	-0.237012
PSMB5	-0.367822	-0.277888	-0.369633	-0.375701	-0.263937	-0.0956373	-0.108007	0.764335	0.683898	0.830606	0.885999	0.694643	-0.0577719	0.243468
KCNK15	-0.280681	-0.277146	-0.270644	-0.272046	-0.28378	-0.267976	-0.262077	-0.218479	0.045557	-0.226427	-0.218292	1.04429	-0.284039	-0.249058
SLC39A4	-0.250259	-0.260209	-0.274741	-0.207695	-0.216732	-0.157729	-0.0920477	-0.0137916	-0.0748205	-0.0858633	-0.130415	0.818694	-0.0453837	-0.0705982
UBE2H	-0.250581	-0.268389	-0.266876	-0.260498	-0.230944	-0.172278	-0.298206	0.291869	0.633703	0.0656179	0.338551	0.800154	-0.318844	-0.179879
EBNA1BP2	-0.207654	-0.242296	-0.259511	-0.233705	-0.359312	-0.194079	-0.146525	-0.00460062	0.264941	0.00385772	0.113566	0.778328	-0.0948091	0.218356
GADD45A	-0.293596	-0.0957606	-0.209944	-0.258276	-0.368945	-0.276251	-0.26504	0.212318	0.530131	0.195736	0.130281	0.722207	-0.104858	-0.122513
SHFM1	-0.59024	-0.354726	-0.196512	-0.233908	-0.197669	0.179692	0.0514551	0.355621	0.44076	0.509325	0.488941	0.582528	0.170109	0.344643
MRPS15	-0.328138	-0.263493	-0.255913	-0.262391	-0.254232	-0.0156427	-0.0274302	-0.0136958	0.179686	0.0333648	0.0407097	0.692523	-0.12892	0.242726
MAGEF1	-0.235044	-0.259918	-0.298271	-0.176021	-0.31204	-0.295943	0.171243	0.362839	0.317891	0.166761	-0.022752	0.823465	0.184738	-0.067072
TMEM147	-0.340574	-0.370778	-0.316954	-0.276752	-0.229304	0.196969	-0.012838	0.285298	0.650354	0.0876437	0.183761	0.649371	0.0207207	0.0824632
ATP5B	-0.227743	-0.167599	-0.101565	-0.112171	-0.240855	-0.228064	0.106087	-0.105587	-0.000551168	0.4247	0.201447	0.517544	0.503213	0.32867
EYA2	-0.263095	-0.272893	-0.260757	-0.259047	-0.278895	-0.186158	-0.270674	-0.116336	-0.258265	-0.223908	-0.244238	0.95083	-0.278895	-0.178182
ATP5J2	-0.569699	-0.380173	-0.267879	-0.187252	0.105695	0.289534	0.275259	-0.0680913	0.133182	-0.113858	-0.264043	0.564051	0.026354	0.405023
FUNDC2	-0.197354	-0.193576	-0.220672	-0.226814	-0.346797	-0.143063	-0.163345	0.199382	0.52466	0.282753	0.155741	0.62965	-0.119649	0.0645147
AP1M2	-0.303583	-0.30044	-0.288121	-0.274208	-0.303768	-0.28051	-0.300492	-0.243702	0.648926	-0.235896	-0.263622	1.09415	-0.305411	-0.244609
DNAJC19	-0.236733	-0.0621754	-0.101842	-0.169729	-0.409529	-0.269961	-0.266602	-0.12525	0.212476	-0.133959	-0.061525	0.649	0.0654322	-0.0480909
ERGIC3	-0.223316	-0.243815	-0.292148	-0.275512	-0.0729694	-0.181592	-0.0113738	0.517622	0.732222	0.55272	0.199533	0.619951	0.463993	0.00338435
SELENBP1	-0.296361	-0.296074	-0.290476	-0.291899	-0.298751	-0.285604	-0.287669	0.307465	1.22844	0.633396	-0.166543	0.941345	-0.302333	-0.216475
PSMB2	-0.379993	-0.326632	-0.191476	-0.154215	-0.307322	0.0516764	0.00649628	0.126905	0.287882	0.209937	0.271783	0.589354	0.0318774	0.551003
NDUFB5	-0.311375	-0.242056	-0.300295	-0.33634	0.0478447	-0.0683916	0.236755	0.0549123	0.22745	0.121497	0.0981196	0.622868	0.189959	0.129477
NUCKS1	-0.33301	-0.200002	-0.209384	-0.236221	-0.523691	-0.122781	-0.14381	0.562107	0.587976	0.462031	0.364541	0.552205	0.196149	0.763548
IGF2BP2	-0.330993	-0.327756	-0.318396	-0.304423	-0.191104	-0.212128	-0.179876	0.343183	0.281006	-0.106357	-0.248119	0.98302	0.265957	-0.210984
RPL15	-0.0130132	0.225786	-0.0661877	-0.190202	-0.353315	-0.820947	0.201776	-0.219532	-0.13978	-0.158157	-0.158044	0.584988	0.524128	-0.152056
DPY30	-0.309474	-0.166866	-0.18246	-0.196419	-0.294402	-0.0892094	-0.22822	-0.0912843	0.0191656	-0.123185	-0.122789	0.673976	-0.143784	0.044383
MRPL15	-0.238283	-0.271843	-0.256247	-0.247265	-0.27991	-0.118575	-0.0577688	-0.0273771	0.137389	0.036801	0.0105954	0.754891	-0.00505474	0.160367
RPLP1	-0.0314126	0.276501	-0.0902421	-0.326321	0.185423	-0.850508	-0.11703	-0.25484	-0.33923	-0.520741	-0.653759	0.557891	0.429578	-0.200173
FAM136A	-0.223414	-0.289005	-0.220193	-0.139311	-0.289095	-0.082584	-0.085053	-0.0671313	0.0482589	-0.178574	-0.229468	0.721227	0.210082	0.197746
PDIA4	-0.16174	-0.335921	-0.283787	-0.201863	-0.485537	0.0508416	-0.0959923	0.618847	0.706871	0.167363	0.28151	0.578609	0.0750847	0.354547
FBL	-0.0261546	0.0717076	-0.159861	-0.195861	-0.350772	-0.425276	-0.0847531	-0.244603	-0.186178	-0.137832	-0.136835	0.545613	0.613313	0.0202887
TSPAN6	-0.325863	-0.302368	-0.305813	-0.316771	-0.33177	-0.307639	-0.28797	0.493916	0.547096	0.280294	0.733301	0.987307	-0.309184	-0.23299
LINC00665	-0.116074	-0.290934	-0.276484	-0.180424	-0.343425	-0.311399	-0.268755	-0.16279	0.119162	-0.184004	-0.0657036	0.988587	0.0414744	-0.231216
LAMC2	-0.253864	-0.250757	-0.245958	-0.250963	-0.255114	-0.241007	-0.252545	-0.201243	-0.0115184	-0.201642	-0.20871	0.949607	-0.255114	-0.230442
PRDX2	-0.308972	0.231724	-0.0984253	-0.271298	-0.621595	-0.610537	-0.407415	0.446437	0.63133	0.112737	0.363884	0.575489	0.0900599	0.122324
ATP1B1	-0.353657	-0.347395	-0.343734	-0.277247	-0.384453	0.174927	0.36953	-0.0359793	0.863948	-0.259012	-0.230934	0.738877	-0.125201	0.0214713
SLC2A1	-0.0934857	-0.213076	-0.112562	-0.0901153	-0.320072	-0.108711	-0.215424	-0.0366066	0.0424894	-0.208074	-0.123636	0.590458	-0.145154	-0.13423
CDC42EP4	-0.302837	-0.301784	-0.290168	-0.309617	-0.225194	-0.232572	-0.25751	-0.135765	0.494456	0.386157	0.326671	0.968121	-0.278634	-0.182866
LTBR	-0.494488	-0.492479	-0.486505	-0.468055	0.372149	0.239148	0.295273	0.58092	0.301512	0.514784	0.276899	0.727561	-0.0874717	-0.0714473
ACP1	-0.182522	-0.162159	-0.125646	-0.0717618	-0.396626	-0.227286	-0.174244	0.0417528	0.152619	-0.138078	-0.128752	0.619447	0.0870037	0.175113
CDK4	-0.292681	-0.268776	-0.305898	-0.231617	-0.447915	-0.150237	-0.166334	0.735913	0.942927	0.455763	0.211205	0.667157	0.298885	0.548334
RPN1	-0.219176	-0.278241	-0.192372	-0.195244	-0.318918	-0.0228246	-0.100931	0.367485	0.444196	0.201096	0.311346	0.560493	0.00907673	0.175625
MORN2	-0.307291	-0.321328	-0.316992	-0.307323	-0.219993	-0.111244	-0.287152	0.479922	0.469386	0.132105	0.0172485	0.848027	-0.134757	-0.070564
PSMD8	-0.258348	-0.218536	-0.134991	-0.0598581	-0.407096	-0.0999271	-0.0432055	0.152961	0.13926	0.354085	0.14413	0.53261	0.0969295	0.357943
RAB25	-0.269187	-0.251425	-0.254175	-0.256543	-0.27518	-0.254312	-0.273872	-0.233833	-0.228844	-0.224067	-0.242368	0.998811	-0.275489	-0.238473
POLR2H	-0.29911	-0.205499	-0.223444	-0.206717	-0.359048	-0.165191	-0.128831	0.115949	0.19316	0.0609449	0.128899	0.713953	-0.166647	0.224912
RHPN2	-0.229791	-0.278702	-0.273117	-0.275231	-0.284603	-0.264845	-0.275851	-0.230318	-0.0492181	-0.145455	-0.259739	1.0243	-0.286967	-0.245062
SET	-0.169641	-0.286868	-0.200547	-0.0663522	-0.146292	-0.0967064	0.110897	0.0390816	0.151475	-0.05666	0.199903	0.525941	0.494407	0.455844
PRSS2	-0.193701	-0.191974	-0.189727	-0.193722	-0.199475	-0.189514	-0.197176	-0.174598	-0.185031	-0.164687	-0.179385	0.731788	-0.0755241	-0.176143
SLC25A39	-0.35812	-0.302104	-0.274165	-0.158489	-0.412585	0.156956	0.178431	-0.0977295	0.0726925	-0.0552354	0.0965885	0.623561	0.353161	0.394664
IFT22	-0.273252	-0.299716	-0.278083	-0.288159	-0.347924	-0.253162	-0.299397	0.56665	0.777929	0.209097	0.091849	0.877053	-0.158959	0.00312713
TWF1	-0.252884	-0.24881	-0.241863	-0.258182	-0.394296	-0.0127225	-0.250158	0.244835	0.420295	0.304003	0.245794	0.669079	-0.237197	0.00246828
ESRP1	-0.286884	-0.284572	-0.269598	-0.274025	-0.288321	-0.272183	-0.282377	-0.253385	-0.24547	-0.267132	-0.268497	1.08144	-0.289438	-0.263325
SNRPC	-0.353807	-0.248082	-0.197953	-0.182079	-0.288277	0.0354885	0.0357838	-0.0170541	0.0118745	-0.0339631	0.0386251	0.57867	0.174064	0.433961
UQCRQ	-0.538908	-0.415038	-0.333166	-0.26134	0.239748	0.311471	-0.0341441	0.40406	0.54674	0.140808	0.317149	0.505667	-0.00522454	0.474559
FAM60A	-0.0310161	-0.0898767	-0.193313	-0.228368	-0.341543	-0.331103	0.0204179	-0.261253	-0.0249993	-0.270027	0.037456	0.689406	0.212111	-0.197319
HPN	-0.248534	-0.242529	-0.235534	-0.235816	-0.250534	-0.221284	-0.244993	-0.22494	-0.181284	-0.216436	-0.218803	0.919779	-0.250534	-0.212294
ATP5G1	-0.178509	-0.280827	-0.260114	-0.144137	-0.255693	-0.0132111	0.0675117	0.197055	0.46329	0.20081	0.129825	0.521331	0.0283788	0.420359
TSTD1	-0.0128221	0.0818391	0.0579825	0.211261	-0.638938	-0.486453	-0.333803	-0.517956	-0.0378178	-0.665155	-0.700843	0.572643	0.37458	-0.220801
GMPR	-0.360243	-0.358068	-0.337743	-0.313203	-0.287221	0.146902	-0.100714	-0.0183393	0.217691	0.0270571	-0.235016	0.821014	0.0776505	-0.00835804
DCDC2	-0.239839	-0.233443	-0.229007	-0.235054	-0.240929	-0.222487	-0.235764	-0.021501	0.121149	-0.195626	-0.215916	0.856717	-0.241267	-0.201809
DNPH1	-0.271713	-0.150612	-0.313494	-0.475764	-0.463219	0.149429	-0.164983	0.0525311	0.432751	-0.0907841	-0.305002	0.597009	-0.337442	0.268921
SFN	-0.226162	-0.223252	-0.216214	-0.223342	-0.22706	-0.210639	-0.218642	-0.194407	-0.13318	-0.179171	-0.191387	0.840157	-0.228738	-0.188408
ABHD11	-0.274881	-0.271807	-0.244927	-0.197521	-0.235647	-0.153057	-0.130062	-0.234852	-0.17496	-0.164128	-0.237733	0.878528	-0.312758	-0.121317
HMGN1	-0.197126	-0.0983844	-0.117188	-0.0823759	-1.01521	-0.108848	0.350467	0.0911361	0.397538	-0.383222	-0.164221	0.51741	0.571671	0.575122
ANAPC11	-0.53271	-0.457712	-0.321835	-0.21184	0.00230396	0.331978	0.102082	0.386836	0.469046	0.347713	0.137906	0.526283	-0.158299	0.718299
COL1A1	-0.262734	-0.255432	-0.169602	-0.223689	-0.280948	-0.174493	-0.249878	4.70688	2.52145	2.71598	-0.0636963	-0.135958	-0.282242	0.243028
COL1A2	-0.270055	-0.257883	-0.177295	-0.221884	-0.280402	-0.170707	-0.249925	4.69261	2.57203	2.90177	-0.0700918	-0.13714	-0.281394	0.239036
COL3A1	-0.257071	-0.249102	-0.163438	-0.21475	-0.270724	-0.175239	-0.242025	4.6384	2.90026	2.81356	-0.0677561	-0.159282	-0.271591	0.215651
MMP11	-0.159402	-0.176165	-0.150204	-0.16521	-0.188977	-0.148957	-0.179594	4.69378	-0.00626768	0.976838	-0.0824556	-0.135719	-0.141321	0.0741065
LUM	-0.223067	-0.216505	-0.175348	-0.194022	-0.228598	-0.170888	-0.211493	4.83353	1.86346	1.87033	-0.131889	-0.155384	-0.210603	0.168799
SPARC	-0.317477	-0.309419	-0.227644	-0.284746	-0.306206	-0.153353	-0.306957	3.90981	3.00027	3.7467	2.46446	-0.0647232	-0.2207	0.253768
CTHRC1	-0.21888	-0.229128	-0.208563	-0.22435	-0.238087	-0.20377	-0.230565	4.98645	1.12544	0.178475	0.716669	-0.0148099	-0.227606	0.102716
DCN	-0.221493	-0.216148	-0.182077	-0.205187	-0.228816	-0.180296	-0.216105	4.79519	3.04323	1.84964	-0.156877	-0.168537	-0.217928	0.11886
COL6A2	-0.258641	-0.226596	-0.174614	-0.176979	-0.26531	-0.223748	-0.257095	4.34005	2.14195	3.43882	1.18635	-0.154949	-0.265646	0.166579
COL6A1	-0.252055	-0.241404	-0.220901	-0.236732	-0.253852	-0.208788	-0.239263	4.44878	1.79479	2.78558	0.263162	-0.0459458	-0.246768	0.153573
AEBP1	-0.174052	-0.193459	-0.195741	-0.203511	-0.234647	-0.209944	-0.227351	4.77191	1.81879	2.1629	0.249527	-0.164077	-0.0629857	0.0878066
FN1	-0.417625	-0.412163	-0.343975	-0.379136	-0.416539	1.07863	-0.288823	2.93623	1.70564	1.40876	0.817025	-0.323221	-0.432375	0.513131
COL6A3	-0.208287	-0.197236	-0.175447	-0.195375	-0.209812	-0.183997	-0.204521	4.83158	0.559414	2.58554	-0.134148	-0.170356	-0.210634	0.16318
MMP2	-0.244599	-0.24291	-0.228698	-0.234354	-0.247567	0.0400848	-0.22783	4.75244	1.61456	0.423784	1.47091	-0.193666	-0.167768	0.261891
RARRES2	-0.380107	-0.378028	-0.354662	-0.369588	-0.390198	-0.337645	-0.369284	3.39381	3.3975	0.304982	-0.0668826	0.689207	-0.355117	-0.0817617
CTSK	-0.202328	-0.196967	-0.181655	-0.190926	-0.158032	-0.121071	-0.193306	4.65741	0.281197	1.85192	-0.0652008	-0.149345	-0.209215	0.0891554
POSTN	-0.178975	-0.173098	-0.132875	-0.155619	-0.182771	-0.150545	-0.171401	4.05361	0.447836	1.45269	0.0911684	-0.119094	-0.183199	0.158704
COL5A2	-0.214052	-0.211407	-0.191265	-0.207436	-0.218686	-0.19015	-0.211701	4.71252	1.91524	2.79758	-0.04759	-0.179894	-0.21895	0.175402
SFRP2	-0.132394	-0.12887	-0.112591	-0.119625	-0.134194	-0.117004	-0.128466	3.63859	-0.0357643	0.223199	-0.115816	-0.10797	-0.134194	0.0300835
SERPINH1	-0.382749	-0.357204	-0.328653	-0.32472	-0.391972	-0.208418	-0.301714	3.53326	2.47732	2.94776	2.06414	0.298588	-0.263983	0.134776
COL5A1	-0.199954	-0.195731	-0.178524	-0.196719	-0.201945	-0.183846	-0.194099	4.67731	2.51049	1.68737	-0.0646244	-0.178892	-0.132536	0.163336
PCOLCE	-0.214765	-0.210011	-0.178184	-0.172139	-0.216487	-0.203868	-0.187419	4.32161	0.880231	3.80726	-0.12531	-0.153499	-0.18409	0.178885
SFRP4	-0.108058	-0.106338	-0.098791	-0.10501	-0.108601	-0.096743	-0.106778	2.7385	0.0227918	0.174262	-0.0777278	-0.0705457	-0.109273	-0.0548881
SERPINF1	-0.262664	-0.274763	-0.255783	-0.271487	-0.244957	0.128047	0.526505	3.78506	0.129873	3.51958	-0.22392	-0.205571	-0.133152	0.260531
THY1	-0.264821	-0.261877	-0.241015	-0.254025	-0.269068	-0.241033	-0.258858	3.80017	2.10205	3.56333	1.06712	0.0325786	-0.227225	0.159849
ISLR	-0.192204	-0.189334	-0.17896	-0.186976	-0.193928	-0.178054	-0.190023	4.75688	0.117698	0.397583	-0.112722	-0.0387256	-0.193928	0.0626892
THBS2	-0.188914	-0.188429	-0.175591	-0.185407	-0.190537	-0.167005	-0.186547	4.7837	2.46557	0.971938	-0.156197	-0.172276	-0.192256	0.0880698
COL11A1	-0.156499	-0.152426	-0.131392	-0.142858	-0.157157	-0.13735	-0.150127	4.44186	0.292492	-0.0594977	-0.101181	-0.13185	-0.157532	0.112176
TIMP3	-0.23315	-0.235016	-0.216299	-0.230917	-0.246457	-0.217357	-0.233176	2.55721	1.13124	2.53827	3.2857	0.13719	-0.182257	0.0204002
MMP14	-0.310124	-0.309551	-0.294144	-0.303379	-0.279203	0.38973	-0.187583	3.80312	1.62245	0.964251	0.638696	-0.178254	-0.314009	0.483594
NNMT	-0.376224	-0.3713	-0.342935	-0.361419	-0.384931	-0.326153	-0.370709	2.94761	2.95964	1.74317	0.991524	0.613378	-0.356296	-0.0344249
LGALS1	-0.674068	-0.671449	-0.260047	-0.0294201	0.746554	0.914218	0.42874	1.82048	1.42569	1.3533	0.0543817	-0.232666	-0.681927	0.834806
HTRA1	-0.290251	-0.284309	-0.271194	-0.281772	-0.249855	0.272164	-0.266723	3.34581	1.98979	1.1034	2.38379	-0.197957	-0.292527	0.650433
COL8A1	-0.186528	-0.183887	-0.172213	-0.177387	-0.187951	-0.171815	-0.18362	4.16063	3.76804	0.0379208	-0.0215867	-0.0926682	-0.152746	0.0764169
IGFBP2	-0.427644	-0.422911	-0.389975	-0.225813	-0.427936	-0.377603	-0.419585	1.98262	1.04314	1.15245	-0.0872157	1.0267	-0.436127	-0.0893973
CXCL14	-0.126478	-0.126923	-0.118716	-0.126825	-0.132348	-0.107363	-0.102322	2.83928	1.13059	0.259626	-0.057676	-0.0650374	-0.132825	0.0721301
FBLN1	-0.227085	-0.227165	-0.21834	-0.225003	-0.230342	-0.21932	-0.226579	4.05114	2.50422	1.18593	-0.202567	0.0755301	-0.231719	0.0240271
COL12A1	-0.255798	-0.252862	-0.234533	-0.245748	-0.258211	-0.236696	-0.252281	3.69277	0.430641	1.26348	0.161793	0.256558	-0.25876	0.0341183
SULF1	-0.24669	-0.242827	-0.227356	-0.244637	-0.250603	-0.22444	-0.24179	3.90142	1.17071	1.45905	0.0607119	0.161165	-0.250603	0.0517793
MFAP2	-0.277948	-0.277362	-0.26341	-0.272645	-0.282186	-0.264391	-0.277794	3.78247	2.42718	0.565757	0.401555	0.300462	-0.243789	-0.0156838
PDLIM3	-0.186577	-0.191519	-0.18196	-0.187637	-0.195657	-0.174535	-0.190685	3.89927	2.33703	1.70192	0.425623	-0.0986288	-0.195657	0.109001
NBL1	-0.263735	-0.215663	-0.130492	-0.126374	-0.268841	-0.154431	-0.258481	3.74614	2.52688	0.962575	0.0749151	-0.00048577	-0.12893	0.121721
ANTXR1	-0.225143	-0.223019	-0.209059	-0.215966	-0.227233	-0.141341	-0.160436	4.35152	1.61567	1.47824	0.0909268	-0.0524257	-0.227755	0.108047
IGFBP5	-0.227778	-0.225726	-0.208528	-0.223886	-0.236569	-0.217388	-0.222842	2.18117	-0.0031276	1.13897	0.276346	0.417313	-0.236852	-0.112436
FOS	-0.401787	-0.481129	-0.533847	-0.486534	0.431055	0.586826	0.260958	1.27302	0.746673	1.10784	0.657811	0.264152	-0.167879	0.11563
THBS1	-0.329468	-0.314249	-0.257809	-0.260739	-0.176518	-0.0777819	-0.243478	2.36638	0.63106	1.40227	1.01809	0.384873	-0.241484	-0.047545
MXRA5	-0.218639	-0.215766	-0.198857	-0.209961	-0.219636	-0.201053	-0.2176	3.92344	2.40903	0.883388	-0.13135	0.0625045	-0.219973	0.00924533
CYR61	-0.400206	-0.395881	-0.370222	-0.390544	-0.409097	-0.361905	-0.397794	1.66146	1.69683	1.21756	0.767043	0.985988	-0.41005	-0.150139
PALLD	-0.35646	-0.348292	-0.309909	-0.233985	-0.0854442	-0.094946	0.596123	3.15656	0.509774	1.10674	-0.0801752	0.267472	-0.138467	0.0824599
EGR1	-0.415702	-0.51171	-0.467944	-0.443939	-0.463285	0.411409	-0.150186	1.65143	0.890859	1.14041	0.57297	0.630951	-0.42949	0.08147
CDH11	-0.201611	-0.199172	-0.183371	-0.194639	-0.203344	-0.184724	-0.201058	4.24582	2.87235	0.581411	0.269736	-0.0643922	-0.203344	0.080838
GJA1	-0.221616	-0.219301	-0.203827	-0.209798	-0.224225	-0.204242	-0.203931	3.83942	2.42542	-0.118362	2.24806	0.0441422	-0.224653	0.0270291
CERCAM	-0.219001	-0.272237	-0.247416	-0.110861	-0.264532	-0.205082	-0.257081	3.87312	1.39363	1.4671	0.0519588	0.144535	-0.198901	0.0777262
FAP	-0.182673	-0.180016	-0.164236	-0.17428	-0.183432	-0.158852	-0.178439	4.60376	1.3499	0.679161	0.533628	-0.153711	-0.183432	0.108849
TIMP2	-0.437777	-0.441447	-0.441054	-0.437877	0.540204	0.781526	-0.00183476	2.59732	1.36007	1.0555	0.910166	-0.212584	-0.315376	0.373315
INHBA	-0.180923	-0.178378	-0.166816	-0.17555	-0.182904	0.113843	-0.0556535	3.46611	0.24494	0.373573	-0.114711	-0.145871	-0.183106	0.236849
CTGF	-0.333892	-0.333983	-0.307765	-0.319971	-0.342885	-0.306426	-0.333095	1.58368	1.16439	1.16176	0.709548	0.801304	-0.34306	-0.140079
MXRA8	-0.198322	-0.194826	-0.176939	-0.193022	-0.200325	-0.190456	-0.199417	4.15364	2.90987	2.03049	-0.106596	-0.11193	-0.200325	0.00181865
PRRX1	-0.182138	-0.180109	-0.167031	-0.179759	-0.185572	-0.166744	-0.183327	4.20537	0.513366	2.92716	-0.107147	-0.154487	-0.185572	0.106886
SELM	-0.0925544	0.00958109	-0.132715	-0.340985	-0.504137	-0.369026	-0.380549	2.23456	1.69779	1.81155	1.11241	0.179957	-0.439912	-0.232528
MEG3	-0.167348	-0.166915	-0.160424	-0.165792	-0.166909	-0.156882	-0.165399	3.89552	2.3737	1.40435	-0.102799	-0.154168	-0.168166	0.140699
PPIC	-0.368734	-0.368067	-0.356841	-0.358183	-0.373619	-0.259673	-0.346428	3.00486	1.78057	1.75439	1.31993	0.576587	-0.374558	-0.000981822
CNN3	-0.365199	-0.418131	-0.403567	-0.415925	-0.449045	-0.411653	-0.415405	2.32747	2.16078	2.07897	1.68077	0.876991	-0.364884	-0.143024
RCN3	-0.262455	-0.254732	-0.262244	-0.264959	-0.0448879	0.31422	-0.178074	3.26063	0.393953	1.69132	0.236061	-0.147351	-0.280279	0.0939317
CD63	-0.716169	-0.756577	-0.371463	0.277971	-0.370164	0.819806	-0.0115034	1.58344	1.11919	1.20178	0.789354	0.413443	-0.128755	0.340989
PDPN	-0.218568	-0.21702	-0.209811	-0.211859	-0.220294	0.0778979	-0.21591	3.58864	3.80406	-0.143629	0.0428086	-0.118151	-0.220294	0.276424
FSTL1	-0.245682	-0.243343	-0.227795	-0.237802	-0.24739	-0.227721	-0.242608	3.30619	2.40034	2.84572	2.64909	0.010544	-0.184482	0.155549
EFEMP2	-0.319054	-0.318576	-0.307421	-0.28626	-0.298963	-0.275531	-0.312798	3.26268	2.87912	1.99731	0.615189	0.378956	-0.26202	0.0024057
FKBP10	-0.307037	-0.306015	-0.293177	-0.297958	-0.308011	-0.292679	-0.303243	3.43783	1.85317	2.11702	1.0911	0.351143	-0.30859	0.0230037
LGALS3BP	-0.579141	-0.357983	-0.459638	-0.556257	-0.576981	0.297486	-0.283851	1.86932	1.7387	1.71903	-0.439299	0.632239	-0.208462	0.206072
GJB2	-0.171086	-0.170668	-0.159014	-0.169228	-0.175833	-0.11931	-0.147483	3.35256	2.13605	-0.115193	-0.153751	0.00417882	-0.175833	0.0965155
PLAU	-0.307427	-0.304286	-0.289446	-0.268252	-0.307014	0.499544	-0.0451436	1.92188	0.3991	0.149177	0.228628	0.0402532	-0.298548	0.730183
CALU	-0.310201	-0.384672	-0.364191	-0.347246	-0.35594	-0.0175098	-0.295967	2.18392	1.4321	1.53524	0.964149	0.48294	-0.297633	0.351275
COL10A1	-0.133847	-0.130927	-0.122752	-0.130221	-0.133851	-0.125196	-0.131543	4.00294	-0.0390788	-0.0879806	-0.0874892	-0.12346	-0.135366	0.0895547
CCL11	-0.0898808	-0.0894406	-0.0781257	-0.0874047	-0.090879	-0.0805305	-0.090879	2.08687	0.0505781	-0.0562827	-0.0744798	-0.0644717	-0.090879	0.0419377
TDO2	-0.155546	-0.154808	-0.146787	-0.154357	-0.15752	-0.129914	-0.154674	2.98354	1.12091	3.14534	-0.103081	-0.137882	-0.15752	0.211978
CHPF	-0.0801268	-0.231938	-0.218687	-0.136144	-0.33747	-0.285138	-0.318651	2.82972	1.84145	0.821485	-0.284127	0.289301	-0.26977	0.0539849
SEPT11	-0.307987	-0.235185	-0.118121	-0.00870289	-0.280731	-0.0356518	-0.0851281	2.58026	0.478892	1.60013	0.20427	0.0263677	0.687703	0.561959
RCN1	-0.381726	-0.409308	-0.349032	-0.284479	-0.319633	-0.199239	-0.234699	2.29787	1.41194	1.07954	1.07174	0.670113	0.0637395	0.0977063
JUN	0.0821874	-0.303829	0.0181669	-0.237515	-0.587264	-0.158873	-0.562827	1.07281	0.490177	0.714024	0.419021	0.447085	-0.500025	-0.00531555
PDGFRL	-0.173558	-0.173022	-0.16609	-0.170068	-0.175204	-0.145069	-0.154512	3.89983	1.3706	0.451482	-0.0917357	-0.0373901	-0.175617	0.000914121
CKAP4	-0.14387	-0.268367	-0.338953	-0.351912	0.299223	-0.1159	-0.349975	2.56626	1.9548	0.676882	0.330675	0.188998	-0.321165	0.163674
CLEC11A	-0.348717	-0.339029	-0.305547	-0.23987	-0.13616	-0.0643942	-0.0946218	2.75836	1.32129	1.89743	0.115575	0.29227	0.546213	0.216069
EMILIN1	-0.176289	-0.176019	-0.167809	-0.166434	-0.160031	-0.103084	-0.151495	3.98383	1.50626	1.25907	0.0738342	-0.165822	-0.0646476	0.227131
IFI6	-0.743444	-0.49281	-0.264363	-0.14186	-0.351928	0.867726	0.218731	1.02751	1.17105	0.671999	0.45442	0.205352	-0.311808	0.521277
CD99	-0.550352	-0.0951949	0.560926	0.565869	0.0100624	-0.122387	-0.560893	1.43651	0.600972	0.991161	0.571696	-0.317413	0.259904	0.316915
FBN1	-0.166929	-0.168536	-0.151222	-0.160949	-0.170112	-0.156763	-0.154185	3.65961	1.06877	1.81452	1.17182	-0.147331	0.0470274	0.107346
TGFBI	-0.442212	-0.432332	-0.416907	-0.43769	0.74535	1.13592	0.380576	1.45782	1.02436	0.424305	-0.400367	-0.406995	-0.41911	0.815065
FOSB	0.0363177	-0.337216	-0.360072	-0.356559	-0.378894	0.269354	-0.358066	1.15567	0.507146	1.0506	0.749615	0.308075	-0.28608	0.231337
OSTC	-0.186613	-0.224854	-0.196473	-0.103668	-0.286927	-0.00944689	0.232233	1.60499	1.4179	0.683372	0.309621	0.14449	0.690747	0.388499
OLFML3	-0.252661	-0.249886	-0.239305	-0.246358	-0.253479	0.373077	-0.173282	2.56555	1.3094	1.8498	-0.226796	-0.169697	-0.254255	0.646508
ARF4	-0.09939	-0.235209	-0.249037	-0.299933	-0.583273	-0.0779717	-0.177043	1.5899	1.05053	0.887425	0.4445	0.415573	-0.0668537	0.152422
DPYSL3	-0.303798	-0.300555	-0.290376	-0.297012	-0.304969	-0.227291	-0.295239	2.66831	2.42561	-0.123327	0.774592	0.531789	-0.226618	-0.10324
CREB3L1	-0.162137	-0.159994	-0.153468	-0.156431	-0.159001	-0.147753	-0.151764	4.3511	1.50331	0.207549	-0.129619	-0.139857	-0.163199	0.144894
DUSP1	0.0161069	-0.263832	-0.260086	-0.228936	0.14021	0.560447	0.0238893	0.986645	0.951502	0.384994	0.385445	-0.20492	-0.298094	0.293409
HSPA1A	-0.286463	-0.289985	-0.282451	-0.10483	-0.217902	0.474993	0.0453764	0.933986	0.214019	0.54179	0.68717	0.142117	0.021028	0.168964
ECM1	-0.22675	-0.225833	-0.218917	-0.220788	-0.215896	0.283791	-0.174621	3.18434	0.214992	2.11853	-0.0043481	-0.205249	-0.231953	0.389391
RHOBTB3	-0.248918	-0.257265	-0.263127	-0.0327781	-0.258352	0.404523	-0.106949	2.87862	0.516913	1.30314	0.167165	-0.194719	0.287783	0.414416
TMEM176A	-0.384421	-0.391061	-0.382837	-0.390905	0.911726	0.986803	0.0841911	1.62983	1.3786	0.0984515	-0.132674	-0.3348	-0.400247	0.115725
GAS6	-0.274792	-0.42002	-0.409653	-0.427271	-0.341341	-0.00644843	0.474451	1.74766	0.97503	1.47556	0.797341	0.555311	-0.352393	0.123819
GPX8	-0.255065	-0.25467	-0.239779	-0.254242	-0.257511	-0.233854	-0.250591	3.32755	2.3289	1.05209	0.665201	0.232259	-0.257511	0.0612942
PTK7	-0.27103	-0.26898	-0.250587	-0.256726	-0.271511	-0.260809	-0.249959	3.18391	0.77419	1.18834	0.20268	0.38019	0.133085	-0.0198522
PMP22	-0.290919	-0.291127	-0.282175	-0.291736	-0.282737	0.523972	0.0884292	2.48951	1.48588	1.94991	1.13344	-0.231265	-0.25788	0.472304
GLT8D2	-0.165675	-0.16626	-0.162681	-0.159817	-0.168901	-0.159634	-0.16723	4.21961	0.697126	1.36762	0.155631	-0.127219	-0.169283	0.0567851
ADAM12	-0.16777	-0.125374	-0.140722	-0.15358	-0.176703	-0.142772	-0.125165	3.27268	0.600801	2.66057	-0.102225	-0.142081	0.11052	0.174273
RAB31	-0.366836	-0.539879	-0.528192	-0.507281	0.943341	1.13321	1.04962	1.47384	0.630685	1.21098	0.368972	-0.422054	-0.165284	0.627237
SDC1	0.183019	-0.192208	-0.188691	-0.195703	-0.198074	-0.184197	-0.194123	2.93543	0.0237518	-0.155802	-0.168658	0.0748015	-0.126871	0.0902642
RRBP1	-0.262526	-0.44976	-0.385734	-0.274871	-0.0970336	0.241605	0.00492188	1.66708	0.956929	0.643473	0.674087	0.387538	-0.125131	0.265108
LRP1	-0.453682	-0.446598	-0.448741	-0.45177	1.21694	1.06065	-0.0309564	1.70023	0.893398	0.234048	-0.422743	-0.297744	-0.431998	0.0979826
PAM	-0.298053	-0.0999629	-0.0378761	0.0223447	-0.267593	-0.227746	-0.257974	2.12293	0.859454	0.86671	1.04905	0.12644	-0.0789265	-0.0156217
LOXL1	-0.201941	-0.162115	-0.180587	-0.19814	-0.207491	-0.192709	-0.202707	3.36122	2.04099	0.264228	-0.17707	0.0910974	-0.207891	0.0524583
ACTN1	-0.53049	-0.0793098	-0.382648	-0.492423	0.0156784	-0.0174694	0.0983127	1.65026	0.784361	1.37815	0.832915	0.306813	-0.250926	0.144878
MRC2	-0.251716	-0.242432	-0.237074	-0.226061	-0.254222	0.0841188	-0.0554611	3.00295	1.11198	0.538068	0.0360785	0.063547	0.105515	0.277965
TUBA1A	0.11695	-0.120064	-0.104165	-0.160629	0.271968	0.27668	0.67624	1.17983	0.871243	1.13299	0.46738	-0.494715	0.262048	0.197226
KDELR2	-0.251618	-0.37062	-0.289937	-0.181319	-0.344835	0.252064	-0.0240746	1.41838	1.00032	0.804292	0.407239	0.287554	-0.311378	0.480647
ITGB5	-0.329033	-0.327094	-0.318339	-0.326693	-0.320242	0.542842	-0.23057	2.36559	1.01717	0.253027	-0.0102346	0.115216	-0.330928	0.133741
TMEM45A	-0.135525	-0.231467	-0.223523	-0.225872	-0.234643	-0.108519	-0.144017	3.17529	2.14488	0.726825	0.115763	0.084749	-0.181478	0.0965945
PPIB	-0.452438	-0.371348	-0.0888869	0.0846394	-0.486256	-0.00968724	0.029548	1.20011	1.05129	0.790697	0.36212	0.456305	-0.0585797	0.377154
PARVA	-0.298284	-0.293742	-0.286314	-0.293234	-0.3045	-0.278624	-0.300856	2.74642	1.85114	1.71969	0.868832	0.44758	-0.3045	-0.00691954
P4HB	-0.378184	-0.394677	-0.278048	-0.111887	-0.246532	0.260534	-0.0621077	1.28166	1.23565	0.66159	0.245669	0.339074	-0.10939	0.514947
FAM114A1	-0.321062	-0.344348	-0.334838	-0.337454	-0.23942	-0.0601815	-0.199963	2.56996	1.99409	1.29347	0.715594	0.400121	-0.245579	0.083923
ADAMTS12	-0.155348	-0.154788	-0.148491	-0.155445	-0.156245	-0.145906	-0.153578	3.62072	0.0867331	2.6873	-0.0980525	-0.140772	-0.156245	0.119368
KDELR3	-0.170634	-0.224353	-0.209078	-0.19956	-0.228197	-0.200047	-0.220496	3.16223	2.27945	1.02248	0.141439	0.121859	-0.206784	0.163023
C1QTNF3	-0.0845263	-0.083698	-0.0740661	-0.0758718	-0.0914021	-0.0820276	-0.0884899	1.78057	-0.025565	0.0178698	0.0462072	-0.0286568	0.108316	-0.0296859
MFAP5	-0.154088	-0.157253	-0.146851	-0.145093	-0.161494	-0.0817739	-0.150966	2.14078	0.139175	0.0758115	-0.148071	0.170626	-0.161494	-0.0448686
ITGA11	-0.131658	-0.131225	-0.128344	-0.131494	-0.133689	-0.113949	-0.130941	3.70773	0.29149	0.211451	-0.106627	-0.121408	-0.134753	0.0560089
PPFIBP1	-0.332888	-0.373542	-0.366775	-0.361507	-0.395086	-0.329894	-0.362492	1.81409	0.961006	0.465859	1.56181	0.906948	-0.205602	-0.16402
SPHK1	-0.2767	-0.277593	-0.249398	-0.23665	-0.132282	0.618966	-0.0663296	2.1254	0.599642	0.543688	0.808861	-0.223627	-0.28181	0.59595
BST2	-0.624618	-0.547528	-0.247376	0.244402	-0.329761	0.350297	0.254589	0.845555	0.772001	0.679811	0.577757	0.525434	0.423892	0.282639
NTM	-0.138211	-0.13894	-0.132992	-0.138734	-0.139125	-0.128928	-0.127715	3.75751	0.223833	0.904725	-0.121307	-0.132153	-0.139791	0.120293
P4HA2	-0.250465	-0.259957	-0.250815	-0.238338	-0.249012	-0.0655968	-0.2148	2.57793	1.32938	1.01678	0.144456	0.273557	-0.264566	0.0500416
SNAI2	-0.155055	-0.156467	-0.15088	-0.153028	-0.157907	-0.143303	-0.155988	3.14539	1.58486	2.70509	0.174313	-0.138809	-0.157907	0.133484
COL16A1	-0.158585	-0.158853	-0.154868	-0.155956	-0.162081	-0.155351	-0.156539	3.37233	0.83839	0.810188	-0.0467414	-0.0113707	-0.162081	0.0402106
BMP1	-0.208485	-0.202826	-0.179469	-0.182916	-0.155695	-0.129546	-0.158276	2.99081	1.40419	2.78144	0.552327	-0.0394822	0.0473986	0.152754
MFAP4	-0.129111	-0.130244	-0.125167	-0.128811	-0.130054	-0.11929	-0.130871	2.93213	0.850621	0.849871	0.309547	-0.0808507	-0.102316	-0.0139709
COLEC12	-0.229182	-0.227819	-0.224856	-0.225666	-0.225836	0.635279	-0.176308	2.53019	0.218926	-0.12701	0.118108	-0.220197	-0.230576	0.292563
WBP5	-0.390335	-0.391526	-0.387387	-0.395504	-0.405226	-0.0350709	-0.357147	1.85617	1.74158	1.43909	1.33875	0.654877	-0.152229	0.0788105
HCFC1R1	-0.347177	-0.280778	-0.26671	-0.183092	0.0349234	0.154296	0.0167932	1.35725	1.01461	1.02468	0.121438	0.215839	-0.0778334	0.30882
RRAD	-0.162922	-0.172676	-0.166286	-0.119768	-0.173727	0.104386	-0.125373	1.62943	1.0851	0.387214	-0.100428	0.058623	-0.135237	0.214321
P3H1	-0.152944	-0.115878	-0.120907	-0.0550725	-0.0159899	-0.078126	0.010242	2.19443	0.889369	1.05909	0.68759	-0.103106	0.0950679	0.165582
HDLBP	-0.318152	-0.460219	-0.400268	-0.396173	-0.114075	0.0611257	-0.114562	1.35251	1.08742	0.504294	0.38732	0.675908	-0.100042	0.205847
FAM127A	-0.426029	-0.324632	-0.235366	-0.182427	-0.101483	0.0708846	-0.109839	1.50818	1.08303	1.12052	0.726924	0.385302	-0.0112681	0.00997259
SPATS2L	-0.470834	-0.279732	-0.205712	-0.25681	-0.372039	0.338587	0.288348	1.50517	1.46282	1.22791	0.07115	0.13221	-0.211197	0.465766
DDR2	-0.186835	-0.19258	-0.181489	-0.188498	-0.196755	-0.180712	-0.190586	3.03597	1.95704	2.4286	0.115349	0.00922528	-0.198844	0.0882523
ADAMTS2	-0.174469	-0.17558	-0.169762	-0.176272	-0.130375	0.0360092	-0.159758	2.95685	1.59845	1.78499	-0.166505	-0.135084	-0.177077	0.110715
SH3PXD2B	-0.21133	-0.210083	-0.203721	-0.209433	-0.154263	0.0231411	-0.122268	2.89525	1.06814	0.398596	0.253737	0.0479932	-0.21301	0.0889955
TPBG	-0.239438	-0.215154	-0.205193	-0.230321	-0.156807	-0.195143	-0.206341	2.74672	2.19949	0.945709	0.558669	0.199541	-0.21388	-0.0165249
NT5E	0.328004	-0.150897	-0.0688886	-0.204419	-0.225816	-0.141607	-0.212464	2.39787	1.00073	0.434006	0.979675	-0.153828	0.140923	0.0331698
LTBP2	-0.217026	-0.213259	-0.209073	-0.208251	-0.2152	0.0466117	-0.192779	2.64529	1.00114	-0.00313389	0.134384	0.128346	-0.219758	0.114621
KIAA1217	-0.303996	-0.301177	-0.29565	-0.305212	-0.310329	-0.287973	-0.299346	1.99175	0.656508	0.294473	0.49071	0.733335	-0.310329	-0.150936
PRDX4	0.00900916	-0.398361	-0.435812	-0.383236	-0.491677	-0.0918663	-0.270328	1.20929	1.07402	0.815319	0.297837	0.703017	-0.275987	0.312434
FMOD	-0.214512	-0.212655	-0.207755	-0.213054	-0.215964	-0.204807	-0.208018	2.93613	2.09417	1.14409	0.0839922	0.188081	-0.215964	-0.0133154
FKBP7	-0.145192	-0.170751	-0.156766	-0.16212	-0.190096	-0.155633	-0.0964738	2.94856	0.935882	1.99988	0.885313	-0.0480927	0.0304071	0.139055
KDELR1	-0.265178	-0.329839	-0.300077	-0.28963	0.0181812	0.0145978	0.0472321	1.21816	1.11244	0.685067	0.565507	0.396473	0.373994	0.245188
SEC31A	-0.122658	-0.167101	-0.160539	-0.13318	-0.130789	-0.017244	-0.0637353	1.3768	0.811819	0.757373	0.365691	0.147128	0.307325	-0.00630859
RABAC1	-0.063448	-0.171184	0.265057	0.315691	-0.0772382	-0.237503	-0.352909	1.1312	0.729374	0.912964	0.646812	-0.0547873	0.353294	-0.035638
HSPA1B	-0.127501	-0.294014	-0.256505	-0.130023	-0.389836	0.236038	-0.163253	0.717547	0.160853	0.334206	0.395032	0.370865	-0.109014	0.0847932
ENAH	-0.314586	-0.327099	-0.309214	-0.322723	-0.331213	-0.301634	-0.325002	1.80991	1.35018	0.48212	0.316585	0.792094	-0.333526	-0.135616
TMEM158	-0.148048	-0.147326	-0.145572	-0.143356	-0.142886	-0.0649705	-0.129928	2.91796	0.530897	0.0325292	-0.141804	-0.00534758	-0.01145	0.0989398
SQSTM1	-0.102274	-0.259601	-0.216694	-0.00828077	-0.219128	0.171352	-0.12032	0.851212	0.609722	0.429181	0.672167	0.222106	-0.212761	0.0190944
MMP23B	-0.214274	-0.206938	-0.11145	0.215376	-0.216016	-0.209296	-0.216536	2.09806	1.64837	-0.00902768	-0.211767	0.245717	-0.137486	-0.0837221
PDGFRA	-0.138321	-0.139283	-0.132228	-0.132097	-0.137875	-0.121146	-0.128747	3.10764	3.17861	0.170803	-0.0633142	-0.115644	-0.140839	0.0637009
ETV1	-0.14456	-0.131845	-0.0543549	-0.142091	-0.146067	-0.132041	-0.14218	3.2952	0.42357	1.04276	0.200671	-0.135577	-0.147552	0.0820927
LAMP5	-0.0413096	-0.11945	-0.113065	-0.117647	-0.0859319	-0.100167	-0.0178264	2.02802	-0.0101899	0.872038	-0.104842	-0.0450588	-0.122112	0.0979019
DST	-0.293957	-0.294965	-0.298511	-0.255462	-0.185767	0.298209	0.198138	1.63937	1.29447	1.41702	0.856859	0.0921956	0.105772	0.227214
TUBB2A	-0.0337479	-0.120717	-0.0615208	-0.236243	-0.326395	0.0123377	-0.220133	1.32199	1.03862	0.834498	0.654264	0.0154792	-0.30392	0.277312
PLOD1	-0.309754	-0.356124	-0.304308	-0.133795	-0.0344415	0.250768	-0.0769539	1.63711	0.972949	1.29855	0.927951	0.173768	-0.302153	0.28041
GOLM1	-0.299042	-0.297366	-0.250889	-0.119162	-0.101282	-0.174289	-0.27887	1.94409	1.89516	0.650925	1.22067	0.398451	-0.283392	0.0564056
SH3PXD2A	-0.14888	-0.160701	-0.19008	-0.20932	-0.205911	-0.111689	-0.185337	2.29672	0.615559	0.685831	0.602184	0.15029	-0.140015	0.0894153
TTC3	-0.0551552	-0.05962	-0.1652	-0.239018	-0.32203	-0.227647	-0.106756	1.13001	0.432776	0.0910011	0.238911	0.341902	0.414514	-0.095247
FBLN2	-0.0749183	-0.149219	-0.121828	-0.14536	-0.151596	-0.146767	0.0231559	2.37029	0.862137	0.793836	0.680273	-0.00621647	-0.15259	-0.0129877
MAGED1	-0.22564	-0.289899	-0.245743	-0.265516	-0.421786	-0.345814	-0.346997	1.36073	1.21494	0.624905	0.276095	0.772707	0.235767	-0.112711
CLMP	-0.13448	-0.106032	-0.120679	-0.128579	-0.138698	-0.125349	-0.136416	3.53271	1.2661	-0.0119768	-0.12101	-0.13278	-0.138698	0.0713602
NUAK1	-0.159916	-0.157641	-0.125567	-0.119518	-0.163302	-0.0917162	-0.163302	2.66038	0.723481	0.0790221	1.51032	0.00074683	-0.163302	0.0291403
CTD-3252C9.4	-0.0792291	-0.259351	-0.182357	-0.159137	-0.215807	-0.032933	-0.207746	1.11058	0.361604	0.482194	0.667531	0.333369	0.11724	0.10653
KIF26B	-0.143787	-0.14327	-0.136611	-0.121025	-0.141164	-0.131164	-0.121091	3.19573	0.782207	-0.0452137	-0.0584726	-0.0135647	-0.145411	0.0088084
FNDC1	-0.117193	-0.115722	-0.111352	-0.114099	-0.117813	-0.112297	-0.116824	2.65102	0.634544	0.638777	-0.113743	-0.063476	-0.117813	0.00565383
SMIM3	-0.322504	-0.212328	-0.200821	-0.171071	-0.00422451	0.578321	-0.0442352	1.61819	0.0376264	1.27797	-0.210766	-0.157579	0.47961	0.0677825
MYDGF	-0.0490425	-0.316844	-0.258078	-0.109303	-0.268536	0.23883	0.215783	1.0952	0.917387	0.416014	0.460429	0.113287	-0.01205	0.525132
PDLIM7	-0.334714	-0.330648	-0.272678	-0.226894	0.0518048	0.121813	0.262109	1.41031	0.976827	1.20804	0.808096	0.192394	-0.264103	0.477162
PYCR1	-0.180762	-0.3008	-0.296772	-0.30291	-0.314646	-0.288292	-0.266402	1.89857	0.477444	0.115104	-0.100897	0.696037	-0.230489	0.0250084
TUBB6	-0.202281	-0.336871	-0.329886	-0.336572	-0.164778	0.24981	0.264522	1.70177	1.41478	0.991124	1.47829	0.0766096	-0.23715	0.621622
BASP1	0.18865	-0.36879	-0.369666	-0.373324	-0.0130814	0.603944	1.08273	1.27878	0.24289	-0.0666312	-0.330095	-0.159992	-0.0983686	0.22713
ITGAV	-0.366344	-0.323539	-0.3002	-0.295772	-0.274335	0.266709	-0.213681	1.40749	1.0931	1.18436	0.604413	0.337688	-0.291916	0.184103
GPC6	-0.155765	-0.155053	-0.153177	-0.14944	-0.156212	-0.148393	-0.145497	3.07852	1.60489	0.484827	-0.153507	0.00257129	-0.156212	0.0533909
SUGCT	-0.0815548	-0.0938562	-0.098218	-0.116421	-0.119828	-0.101806	-0.120711	2.38649	0.0835502	0.285432	-0.0805267	-0.0562375	-0.121782	0.123805
P3H4	-0.209501	-0.154702	-0.141614	-0.0116008	-0.233073	-0.216027	-0.232101	2.44818	0.958641	0.771109	0.569098	0.162833	-0.0757096	0.00302973
LRRC15	-0.102995	-0.102995	-0.0987274	-0.100277	-0.102995	-0.0969658	-0.102185	2.89708	-0.085316	-0.0697052	-0.0784485	-0.0942785	-0.102995	0.0124979
ZFP36L1	-0.0340828	-0.296901	-0.303146	-0.303743	-0.1775	0.60411	0.188897	0.713994	0.860928	0.75829	0.280907	0.0267758	-0.187579	-0.151626
FRMD6	-0.129973	-0.13172	-0.127759	-0.127291	-0.152088	-0.138676	-0.155181	2.91545	0.891063	0.371856	0.61791	-0.0325721	-0.122505	0.0392981
PHPT1	-0.325285	-0.313851	-0.22185	-0.129223	-0.275725	0.2437	0.189524	1.04028	0.803657	0.436257	0.304161	0.279585	-0.114297	0.281118
PFN2	-0.323716	-0.296641	-0.306168	-0.312489	-0.343015	-0.319875	-0.335756	1.5537	1.02132	0.405936	0.017972	0.842982	-0.322917	-0.146894
TEAD1	-0.275062	-0.270873	-0.260548	-0.269822	-0.277585	-0.246884	-0.276521	1.99794	1.56596	0.871357	0.445357	0.530987	-0.278282	-0.012727
FAM3C	0.00460367	-0.334185	-0.245814	-0.116715	-0.400714	-0.197349	-0.27783	1.24408	1.06216	0.319943	0.208916	0.576333	-0.1553	0.012929
FAM20A	-0.340569	-0.337525	-0.329732	-0.336175	-0.267454	0.632981	-0.00821542	1.49538	1.19159	-0.122387	-0.27495	0.206039	-0.343567	-0.0555934
SRPX2	-0.135416	-0.135321	-0.131404	-0.13336	-0.136046	-0.120475	-0.13026	3.33401	0.234768	1.0861	0.130016	-0.112385	-0.136046	0.0996201
P4HA1	-0.232063	-0.311012	-0.287765	-0.280764	-0.294945	0.433837	0.032081	1.16542	0.837082	0.275006	-0.150006	0.240434	-0.247235	0.0817597
CNN2	-0.00918834	0.40301	0.424277	-0.0213275	-0.218576	-0.522827	0.73713	0.902439	0.0671558	-0.144934	-0.538178	-0.438553	-0.119214	-0.0177403
C1QTNF6	-0.137238	-0.114756	-0.118984	-0.10476	-0.157934	-0.157013	-0.156369	2.76037	0.7456	1.82239	0.378889	-0.0828334	-0.120487	0.0924466
FIBIN	-0.125695	-0.124677	-0.121351	-0.12753	-0.12753	-0.122038	-0.126491	2.65308	0.2789	0.141225	0.00759043	0.017055	-0.12753	-0.0430912
ANGPTL2	-0.143582	-0.1421	-0.138344	-0.140382	-0.143675	-0.132101	-0.142079	2.71685	0.709743	0.996546	2.2632	-0.0806535	-0.14433	0.0221566
KRT10	-0.0690324	0.0714724	0.110525	0.107467	-0.329255	-0.306618	-0.269882	0.969369	0.744045	0.471097	0.567747	-0.0200683	-0.115599	0.14942
SULF2	-0.217563	-0.240585	-0.240709	-0.233698	0.908772	0.0998096	0.845599	1.588	1.55619	-0.0699691	1.33626	-0.191463	-0.0705889	-0.0818257
PODNL1	-0.137347	-0.137234	-0.129112	-0.135288	-0.108455	-0.116216	-0.104858	3.30998	0.412578	0.00973314	-0.130557	-0.0445805	-0.108031	0.00652371
SEC24D	-0.111331	-0.183702	-0.120468	-0.130029	-0.115022	0.127079	0.0976423	1.5053	0.963295	0.75928	0.32324	-0.0451693	-0.0820075	0.18632
ASPH	-0.319058	-0.372325	-0.370014	-0.355865	-0.230551	0.28175	-0.110053	1.28407	1.19519	0.704164	0.978114	0.376569	-0.120036	0.411865
PDLIM4	-0.302966	-0.297764	-0.275308	-0.295299	-0.307737	-0.237546	-0.290546	1.3364	1.40287	0.00582384	0.241489	0.75769	-0.308957	-0.0927893
MICAL2	-0.257515	-0.11866	0.0354908	-0.0231037	0.288573	-0.103979	0.0301048	1.59901	0.946904	0.349905	0.0971362	-0.0783571	-0.196866	0.104616
FZD1	-0.193377	-0.189972	-0.189524	-0.186382	0.102891	0.130201	0.200999	2.42568	0.658577	-0.0576379	-0.0806503	-0.0758278	-0.143705	0.12589
RBFOX2	-0.273136	-0.270055	-0.265717	-0.25884	-0.278773	-0.258668	-0.270612	2.06088	1.83037	1.34697	1.33628	0.465337	-0.233203	-0.0475933
SSPN	0.105252	-0.338865	-0.333585	-0.338897	-0.346011	-0.207681	-0.0408371	1.46375	0.346483	0.337578	-0.259135	0.63109	-0.303539	-0.108401
SSR3	-0.174488	-0.345048	-0.321585	-0.391167	-0.100397	0.104582	0.267231	0.925778	0.563531	0.269443	0.0172764	0.417983	-0.149764	0.462917
PLPP4	-0.141515	-0.141518	-0.138025	-0.140944	-0.141339	-0.0852434	-0.141275	3.12074	1.43985	-0.0164015	-0.135692	-0.0539373	-0.142309	0.0647601
SCG2	-0.0900362	-0.0898793	-0.0843053	-0.0845937	-0.088684	-0.0832542	-0.0900782	2.11792	0.0967699	0.0982821	-0.0669151	-0.078639	-0.0913081	0.0965332
GLI3	-0.159098	-0.157728	-0.153684	-0.144603	-0.160936	-0.154248	-0.15866	2.91474	1.261	1.04599	-0.0158456	0.0135825	-0.160936	0.0580229
SERINC2	-0.255965	-0.286555	-0.271657	-0.262233	-0.169139	-0.121011	-0.275957	1.57342	0.250342	-0.221097	0.178299	0.607016	-0.29431	-0.0554093
IKBIP	-0.0197382	-0.184708	-0.0755507	-0.00845617	0.219377	-0.00334384	0.164592	1.3034	0.857923	1.01205	0.65536	-0.206767	0.0671387	0.547583
FKBP14	-0.0946505	-0.141291	-0.146152	-0.147334	-0.178056	-0.0794612	-0.0180973	2.29929	0.936794	0.689049	0.506234	-0.00736723	-0.0647315	0.135066
P3H3	-0.150891	-0.131169	-0.135135	-0.150617	-0.147689	-0.149089	-0.140319	2.90296	1.32909	0.669514	0.158187	-0.026419	-0.159797	0.0779986
VGLL4	-0.315588	-0.294821	-0.203516	-0.141179	-0.323909	-0.155675	-0.242295	1.13082	0.649515	0.583694	0.984416	0.614121	-0.0163702	-0.094698
HTRA3	-0.108975	-0.109529	-0.107596	-0.106026	-0.110426	-0.0886779	-0.106781	2.16575	0.351901	1.53837	0.0704617	-0.0930428	-0.0268707	0.0672324
TWIST2	-0.121963	-0.121421	-0.116813	-0.102487	-0.106688	-0.108178	-0.120075	2.56386	1.67314	0.89955	-0.104171	-0.109057	-0.122801	0.101446
MYH10	-0.284778	-0.281837	-0.275017	-0.268001	-0.292034	-0.273978	-0.283769	1.54106	1.45176	0.0195128	0.564657	0.698006	-0.0600004	-0.0700447
ANKRD28	0.0311512	-0.170896	-0.154045	-0.0772291	-0.181591	-0.0816114	-0.216745	1.29937	0.671737	0.884114	0.848709	0.0939456	1.00148	0.219869
SLC39A13	-0.193884	-0.121723	-0.0847998	-0.080262	-0.212376	0.0134002	-0.0840133	1.69219	0.847016	0.576502	0.387525	0.0235281	-0.104307	0.124875
LINC00657	-0.305936	-0.200625	-0.285427	-0.257837	0.0773842	-0.0973195	-0.170067	0.948772	0.58744	0.464488	0.643448	0.487646	-0.0417309	-0.169849
TMED9	-0.131429	-0.221422	-0.152455	-0.00259953	-0.455436	0.0100608	-0.0175961	0.93782	0.624678	0.297045	0.358587	0.266912	0.245591	0.410894
PCDH7	-0.239666	-0.237033	-0.220833	-0.21306	-0.240665	-0.223747	-0.238936	1.88673	0.797953	-0.127498	-0.0953906	0.534542	-0.241589	-0.0895644
BNC2	-0.203584	-0.200726	-0.179021	-0.0138549	-0.204467	-0.0283651	-0.179435	2.24934	1.70459	-0.0485972	0.184068	0.124007	-0.204467	0.0796507
TWSG1	-0.212113	-0.23199	-0.161746	-0.163239	-0.253183	-0.120449	-0.105602	1.62702	0.698245	1.11499	0.337111	0.318267	-0.105427	0.0607016
HOXB2	-0.323327	0.00676856	-0.0862033	0.118654	-0.251351	-0.176815	0.0250184	1.22526	0.319501	0.250912	0.0448683	0.177671	0.07807	-0.0308219
NEXN	-0.133406	-0.18442	-0.157076	-0.145454	0.0275929	0.134969	0.0775537	1.83032	1.02624	1.3258	0.0653636	-0.123924	-0.16945	0.1998
TMEM263	-0.0651044	0.00120264	-0.0575965	-0.062891	-0.383368	-0.27511	-0.276226	1.26819	0.752535	0.52202	0.264831	0.178376	0.192529	0.0121204
SNHG18	-0.237014	-0.225563	-0.23404	-0.238474	-0.242492	-0.228398	-0.240105	2.11762	2.13145	1.41584	-0.150496	0.37628	-0.242492	-0.057651
CMTM3	-0.455811	0.0181028	0.182704	0.208349	0.0897347	0.189092	0.172691	0.968283	0.391563	0.174306	0.133583	-0.360401	0.202634	0.333645
MORF4L2	-0.234201	-0.247046	-0.285233	-0.29518	-0.425334	-0.101519	-0.236222	1.018	1.06508	0.69228	0.410686	0.581912	-0.00944876	0.168294
MAP4K4	0.120135	-0.129198	-0.14613	-0.212512	0.181964	-0.0144101	-0.176792	1.1746	1.005	0.511687	0.892682	-0.0739211	-0.122946	0.0930191
NME4	-0.214776	-0.239603	-0.347215	-0.399424	-0.264571	0.0299107	0.14154	0.974548	0.688734	0.829775	0.556623	0.410425	0.265867	0.402575
ZMAT3	-0.100729	0.0138463	0.00732797	0.0300047	-0.0548214	-0.0349147	-0.023541	1.22931	0.495116	0.467807	0.216913	-0.139222	0.0917608	-0.103804
RUNX1	-0.245019	-0.091684	-0.120792	-0.160466	-0.0974293	0.377059	0.166849	1.02378	0.474063	0.441032	-0.401367	-0.127489	0.0115072	0.175823
TPST1	-0.017529	-0.196155	-0.199972	-0.169181	-0.203278	-0.154531	-0.183176	2.0634	0.571156	0.551746	0.448524	0.213058	0.0566285	-0.0404517
FGFR1	-0.252837	-0.205922	-0.198475	-0.208768	-0.250908	-0.153054	-0.251151	1.45251	0.980127	0.392103	0.915626	0.43131	-0.265404	-0.0262974
ZFHX4	-0.138607	-0.137909	-0.135619	-0.138841	-0.140205	-0.129094	-0.136311	2.61166	1.3101	0.0492038	-0.0790193	0.0349066	-0.140205	0.0113063
RSAD2	-0.314083	-0.205395	0.0133009	0.0978373	-0.194066	0.556773	0.231057	0.616211	-0.0208058	-0.0254337	0.0254814	-0.147013	-0.0459991	0.155562
YIF1A	-0.162284	-0.287867	-0.210374	-0.25346	-0.271973	0.020822	0.0428869	0.972923	0.88076	0.65499	0.308475	0.386259	-0.0528239	0.146665
TSKU	-0.179905	-0.181367	-0.177064	-0.181909	-0.183159	-0.158361	-0.181677	2.43564	0.610108	0.719951	0.6997	0.169408	-0.183159	0.018712
PTN	-0.231068	-0.220304	-0.201534	-0.216732	-0.232823	-0.215928	-0.22447	1.27048	0.452321	0.955014	-0.162395	0.521117	-0.232823	0.0039052
COPZ2	-0.153933	-0.156602	-0.144408	-0.0765008	-0.133119	-0.0565415	-0.143785	2.69646	1.06648	0.546167	0.174456	-0.0410931	-0.124959	0.13525
ROR2	-0.151258	-0.150567	-0.133557	-0.158826	-0.160578	-0.141573	-0.134799	2.74307	2.50116	0.35359	-0.138742	0.00661191	-0.161682	0.0284939
SLC44A1	-0.111201	-0.23029	-0.28439	-0.137489	0.0265012	-0.0544471	-0.0442397	1.18288	0.566004	0.341463	0.444619	0.299711	0.384375	0.129937
SPINK2	0.0781919	0.036242	-0.00128485	0.168853	-0.0967415	-0.0919793	-0.0699216	-0.0180478	-0.0724935	-0.0392523	-0.0903084	-0.0627099	6.27727	-0.0400588
SOX4	-0.35216	-0.312089	-0.37381	-0.322353	0.00472473	-0.300363	-0.151033	1.47609	1.18965	0.917221	1.42485	0.684288	2.1631	-0.0604245
KIAA0125	1.20212	-0.135741	-0.135695	-0.0915703	-0.140997	-0.144768	-0.129573	-0.145922	-0.144833	-0.133773	-0.122062	-0.144242	2.94774	-0.0397896
ALDOC	-0.0613312	0.0769492	0.0138073	0.046742	-0.139665	0.0867032	0.018043	-0.00146504	0.109156	-0.0265986	-0.0868358	-0.0950838	1.76831	-0.0316803
LINC00299	-0.0683473	-0.0651805	-0.0377232	0.800785	-0.0624446	-0.0686736	0.00883093	-0.0712029	-0.0521145	-0.0739708	-0.0668218	-0.0671696	3.07562	-0.0355216
PRSS57	-0.0423506	-0.0442733	-0.0420183	0.268391	-0.0060508	-0.0384633	-0.0335801	-0.0448819	-0.0448819	-0.0448819	-0.029234	-0.0437626	3.92728	-0.0254657
SMIM24	-0.059137	-0.0618755	-0.0393163	0.233244	-0.0729674	-0.0406407	-0.0451721	-0.0597359	-0.00738228	-0.0740619	-0.0477352	0.0204099	5.25004	0.0424178
KIT	-0.0634402	-0.0553909	-0.0511177	0.117436	-0.0662333	-0.0626766	0.561438	0.0362716	-0.0641693	-0.0511067	0.279837	-0.0316116	4.34342	-0.0113454
RP11-620J15.3	-0.0776047	-0.103944	-0.0739237	-0.0065103	-0.180778	-0.149329	-0.144407	0.124095	0.418931	-0.0334444	0.0332884	0.296846	2.56033	0.196779
CDK6	-0.139437	0.0306955	0.115712	0.100941	-0.281725	-0.0896878	-0.063739	0.205445	0.433225	0.236539	-0.0699563	0.00334293	1.99073	0.172989
CAT	-0.051529	-0.17406	-0.14238	-0.0891674	0.332762	0.239485	1.04552	0.00294093	0.040866	0.199009	-0.0675712	-0.122845	1.79404	0.127485
RORC	-0.155449	-0.026515	0.0285099	-0.104671	-0.163731	-0.156584	-0.101421	-0.155182	0.0852602	-0.157638	-0.147809	0.299487	2.73579	-0.144708
CD34.1	-0.117529	-0.11855	-0.111583	-0.115582	-0.123568	-0.112988	-0.120831	-0.038865	-0.081907	0.106103	6.9458	0.0985707	2.64852	-0.0168426
HOXA9	-0.0885528	-0.0883455	-0.0765085	0.0700266	0.0254069	-0.0580436	0.380465	0.213202	0.208589	0.201207	0.434203	0.000488059	3.50199	0.0265016
SERPINB1	-0.415141	-0.193343	-0.166118	0.11836	0.840518	0.310198	0.710901	-0.42294	-0.404428	-0.490793	-0.0791171	0.0140901	0.740481	0.0678626
RUNX2	-0.202004	-0.0287246	0.0393225	0.0183664	-0.11623	-0.0771516	0.115758	2.1936	0.155187	-0.130297	-0.236251	-0.144702	1.90223	0.0945771
TOX2	-0.0985514	0.142609	0.0468404	0.171588	-0.117136	-0.126555	-0.12766	-0.0867146	-0.0747903	-0.0233691	0.275901	-0.0778117	2.1629	0.202685
HNRNPA1	-0.0624959	0.413694	0.15868	0.10059	-0.609287	-0.729878	0.13869	-0.00206643	-0.037966	0.0542239	-0.0664067	0.109304	1.11461	0.264902
ITGA4	0.14952	0.209545	0.424899	0.289796	0.149772	-0.187723	0.473537	-0.427006	-0.522984	-0.0436719	-0.537184	-0.533709	1.09453	0.208977
NUCB2	-0.208319	0.0626896	0.178763	0.13315	-0.387411	-0.284837	-0.389677	0.52971	1.27259	0.0797014	0.418325	0.0627843	1.10345	0.316187
H2AFY	-0.542459	-0.362668	-0.34611	-0.308721	0.463425	0.555448	0.80182	-0.0898308	-0.0224564	-0.191969	0.0680682	0.21394	1.14509	0.64052
CYTL1	-0.0807412	-0.081816	-0.0828641	-0.0550401	-0.0656627	0.0301203	-0.0776966	0.0770845	1.16872	-0.0718061	1.61581	-0.00692376	2.77204	0.0501685
SEPT6	0.295159	0.681787	0.429943	0.297703	-0.448242	-0.405492	0.209906	-0.583307	-0.666062	-0.435137	-0.380948	-0.666947	1.11701	0.0652801
ZFAS1	0.109353	0.125003	-0.169411	-0.377957	0.0906528	-0.398583	-0.00109426	0.116636	0.256039	-0.0943015	-0.193337	0.298222	0.845336	-0.274989
SSBP2	0.142481	0.0341955	-0.187693	-0.0968554	-0.0964524	-0.130429	-0.125496	0.218999	0.0903452	0.586033	-0.067721	0.12293	1.67538	-0.0906882
HSH2D	0.476777	-0.0830643	0.0452526	0.877416	0.0644005	-0.253986	0.226009	-0.322686	-0.288169	-0.325358	-0.323192	-0.160119	1.34324	-0.0193497
PCDH9	0.565575	-0.0966254	-0.0990221	-0.0228549	-0.100355	-0.0987475	-0.0981975	0.0302789	-0.0380711	0.143285	-0.0307191	-0.0408171	2.54124	-0.0839818
SPN	-0.320171	0.300077	0.504235	0.858326	0.0977277	-0.308673	0.243746	-0.422548	-0.418135	-0.421018	-0.420272	-0.417434	1.30449	0.0564807
EEF2	0.584515	0.612976	0.00165279	-0.213522	-0.128996	-0.862334	0.0799181	0.23486	0.185124	0.385451	0.150055	-0.238003	0.939752	-0.344414
SNHG7	0.106089	0.0149171	-0.0772712	-0.197192	-0.1531	-0.39684	-0.301428	0.342104	0.198787	0.300109	0.64111	0.310031	0.815078	-0.103409
IL23R	-0.0432152	0.0023824	0.0269852	0.0181156	-0.052468	-0.0507193	-0.00445463	-0.0535603	-0.0535603	-0.0535603	-0.0535603	-0.051568	2.52473	-0.0208659
C1orf228	-0.0549747	0.374216	0.0465926	-0.232685	0.255125	-0.099101	-0.126026	-0.254679	-0.258983	-0.259444	-0.249842	-0.234725	1.5052	-0.119223
PNISR	0.143748	0.164961	0.154316	0.124156	-0.170529	-0.395235	-0.0453165	-0.00702007	0.04061	-0.238261	0.1095	0.0098433	1.02935	-0.243847
TNFRSF4	-0.202015	0.594018	-0.144085	0.147282	-0.249914	-0.156094	-0.167433	-0.240704	-0.245867	-0.24517	0.794968	-0.227462	0.947396	0.033537
GATA2	-0.0751301	-0.0734604	-0.0717774	-0.0712239	-0.0747174	-0.0680322	-0.0756812	0.168088	-0.00942182	0.448425	2.02206	0.0466347	2.46792	-0.0262699
IQGAP2	-0.330671	0.16067	0.297774	0.442174	0.373419	0.0914912	-0.0970323	-0.440679	-0.437617	-0.4224	-0.227445	-0.364522	0.974309	0.0907082
EIF3L	0.189129	0.378208	-0.108548	-0.23875	0.214359	-0.543381	0.520589	-0.158153	-0.0266438	0.0560086	-0.0164564	-0.0658012	0.974033	-0.0946108
RPS4X	0.22934	0.653378	0.267095	0.0280033	-0.373266	-1.24813	0.0894475	-0.310842	-0.143635	-0.246679	-0.312548	0.153252	0.926452	-0.41913
GNB2L1	0.236054	0.492704	0.0551549	-0.160527	0.080689	-0.880797	0.170896	-0.162113	-0.118939	0.0480333	-0.211737	0.0401085	0.920737	-0.323587
ITM2C	0.241831	-0.288569	0.357959	0.23993	-0.521891	-0.499211	-0.240992	0.684235	0.158457	0.58407	-0.410378	0.298913	0.96726	0.0272016
TESPA1	-0.16162	0.636582	0.173674	0.121954	-0.298184	-0.295993	-0.0138024	-0.315753	-0.311321	-0.311132	-0.30201	-0.315607	1.21565	-0.130039
DCAF11	-0.0585891	0.0306947	0.0640807	0.198423	-0.13365	-0.144702	0.0482708	-0.190287	-0.101703	-0.20849	-0.113344	0.0821896	0.892622	0.0249746
RP11-1000B6.3	-0.0279513	-0.0755798	-0.0935778	0.336339	0.239195	0.0990908	0.481299	0.416748	0.270702	0.171492	0.067094	-0.196529	1.33712	-0.0924986
ADA	-0.19368	0.0167122	0.239812	0.261691	-0.148924	0.072387	0.0317059	-0.148655	-0.173323	0.160425	0.206403	-0.173014	1.25093	0.179025
SLC40A1	-0.282069	-0.0238819	-0.282792	-0.306208	-0.0125512	0.0236273	-0.216696	0.201453	0.924268	0.48894	0.260754	0.352419	0.8833	-0.153452
IMPDH2	0.00263311	-0.0582856	-0.268282	-0.354604	-0.448226	-0.347359	-0.0516142	0.393146	0.366388	0.535331	-0.10224	0.559207	0.837173	0.243224
MPG	-0.0582899	-0.120356	-0.0825287	0.265881	0.000176243	-0.0775637	0.122481	0.493228	0.81884	0.608608	0.314416	0.00715121	0.92369	0.194212
AHR	-0.343233	-0.195725	-0.239279	-0.23723	0.131153	0.29381	0.903251	0.205833	0.259476	0.796907	0.595909	0.0891107	0.87413	0.0846989
MIR181A1HG	-0.0408309	-0.0356372	-0.0796748	0.171181	-0.0709518	0.0935849	0.73374	0.325505	-0.11277	0.172176	0.277611	-0.170388	1.61644	0.162784
APEX1	-0.105871	-0.0313633	-0.251346	-0.282062	-0.297117	-0.197706	0.344034	0.210861	0.401424	0.260659	0.0800866	0.405232	0.834928	0.124404
HEMGN	-0.0546592	0.0838988	-0.0191063	-0.0134124	-0.0589979	-0.0644215	-0.058979	-0.0644215	-0.0644215	-0.0644215	-0.0644215	-0.0640322	2.33364	-0.0127707
MBOAT7	-0.269743	-0.169266	-0.193199	-0.117889	0.650866	0.10995	0.672624	0.0917568	0.427436	-0.0681246	0.245539	0.0627141	1.15443	0.014217
HADH	-0.0810389	-0.106915	-0.108431	-0.0146685	-0.286295	-0.0310946	0.0707887	-0.047716	0.0795082	0.0235778	-0.0702799	0.20889	1.15142	0.706553
NPM1	-0.0101644	0.448175	0.0481151	-0.299594	-1.08789	-0.709824	-0.133912	0.214073	0.225064	0.156992	-0.0927778	0.334234	0.731106	0.220791
SNHG8	0.205819	0.359198	-0.0112278	-0.240145	-0.455563	-0.463724	-0.123598	-0.163161	0.095261	-0.30242	0.138563	0.141863	0.75667	-0.286502
CXXC5	0.121649	-0.470393	-0.401238	0.308894	-0.192355	-0.0220623	-0.201153	-0.139601	-0.0109296	-0.0791219	0.0123569	0.730975	0.85581	-0.0337178
ICAM3	0.264968	0.528665	0.421268	0.460675	0.333088	-0.592119	0.0359367	-0.519388	-0.563435	-0.575523	-0.453062	-0.547014	0.878245	-0.26228
APOE	-0.384091	-0.395935	-0.320776	-0.360069	-0.42197	1.58883	-0.321701	-0.0198555	0.201963	0.580346	-0.259262	-0.206157	-0.403424	0.675788
SPP1	-0.419267	-0.404066	-0.329374	-0.366484	-0.431366	1.64848	-0.144399	-0.219278	-0.269327	-0.189909	0.0982458	-0.209448	-0.430062	0.966846
C1QC	-0.346703	-0.365478	-0.311677	-0.333853	-0.368919	1.69386	0.0252865	-0.299055	-0.270795	-0.298595	-0.313608	-0.329982	-0.372096	0.888215
APOC1	-0.369545	-0.381011	-0.337666	-0.355405	-0.396383	1.75268	-0.0728752	-0.29674	0.0511592	-0.241815	-0.331416	-0.2843	-0.351749	0.679216
C1QB	-0.342366	-0.358306	-0.31002	-0.324925	-0.339978	1.6534	0.157943	-0.303592	-0.268387	-0.293807	-0.309505	-0.333953	-0.360006	0.849655
CCL3	-0.325048	-0.337498	-0.159389	0.0741685	-0.285977	1.26959	-0.170552	-0.255119	-0.298171	-0.203789	-0.295169	-0.265955	-0.352046	0.858329
FTL	-0.424894	-0.574359	-0.544585	-0.569954	1.0605	1.72693	0.422707	0.161259	-0.105676	-0.169614	-0.39127	-0.341231	-0.455262	0.305494
CCL3L3	-0.285515	-0.281746	-0.13944	-0.188642	-0.248571	1.08332	-0.0480673	-0.185274	-0.248334	-0.150575	-0.225312	-0.211912	-0.286153	0.888087
C1QA	-0.343136	-0.363837	-0.306094	-0.335275	-0.310562	1.67824	0.14445	-0.316172	-0.27538	-0.307681	-0.324674	-0.33869	-0.353957	0.782755
CCL4L2	-0.340126	-0.334356	0.222137	0.122991	-0.352721	0.891305	-0.0692106	-0.21456	-0.291732	-0.205108	-0.266751	-0.256194	-0.318257	0.862773
IL1B	-0.30489	-0.302577	-0.262572	-0.291846	-0.226106	1.1807	0.202647	-0.172549	-0.217878	-0.188225	-0.257081	-0.194366	-0.180969	0.94045
CTSL	-0.504601	-0.420484	-0.458642	-0.48465	-0.382553	1.83321	-0.151441	0.515538	0.351607	0.199402	0.0577335	-0.243179	-0.496807	0.41882
FABP5	-0.40712	-0.432854	-0.20801	-0.380003	-0.438849	1.51131	0.268907	-0.0608597	-0.311789	-0.276294	0.0429973	-0.219804	-0.233965	0.884673
CCL4	-0.415192	-0.418483	0.611331	0.952381	-0.469267	0.788554	-0.348927	-0.376782	-0.404397	-0.373152	-0.420502	-0.376402	-0.454005	0.76013
CTSB	-0.727158	-0.584283	-0.677199	-0.738688	0.0585517	1.63308	0.163929	0.687511	0.563993	0.072973	-0.0893737	0.176185	-0.550466	0.472907
RNASE1	-0.410484	-0.417329	-0.405839	-0.408174	-0.369281	1.38691	-0.313987	-0.32479	-0.185276	-0.379855	1.9196	0.091735	-0.394275	0.358663
CCL2	-0.390446	-0.38811	-0.368687	-0.382613	-0.386785	1.32093	-0.070801	0.521178	0.362449	0.632607	0.418438	-0.127484	-0.401747	0.598845
CCL20	-0.257219	-0.237816	-0.223666	-0.249283	-0.263798	0.983819	-0.148352	-0.190646	-0.18974	-0.174138	-0.217068	-0.0809172	-0.246368	0.666755
CD68	-0.457461	-0.514506	-0.486251	-0.497463	0.881111	1.86528	0.65469	-0.298647	-0.235606	-0.371005	-0.446675	-0.469321	-0.472374	0.517529
GLUL	-0.605858	-0.554941	-0.456106	-0.34923	-0.118255	1.70984	-0.10508	-0.103952	-0.239658	0.0342959	0.0425827	0.0510321	0.0943939	0.272644
G0S2	-0.266665	-0.271811	-0.25033	-0.272473	-0.275233	1.0681	0.212016	-0.18405	0.0376134	0.0510683	-0.188956	-0.173746	-0.237203	0.852674
FCER1G	-0.594241	-0.591416	-0.566964	0.679332	1.52361	1.68369	1.0587	-0.560623	-0.562787	-0.568764	-0.587916	-0.581471	-0.13267	0.475564
CXCL8	-0.32219	-0.320937	-0.294876	-0.305725	-0.299354	0.984972	-0.140963	-0.0112332	0.114863	-0.138374	-0.225874	0.0801844	-0.31317	0.566711
CXCL3	-0.284717	-0.28442	-0.263861	-0.276686	-0.286585	0.889996	-0.249424	0.245681	0.104941	0.0343991	-0.0538623	0.0346834	-0.273699	0.502749
TYROBP	-0.632761	-0.64017	-0.483632	1.08372	1.66353	1.60601	1.01144	-0.613027	-0.59094	-0.605849	-0.619355	-0.618949	-0.0952856	0.421016
AIF1	-0.542124	-0.433258	-0.45496	-0.557667	1.71927	1.61183	1.29279	-0.575036	-0.530194	-0.569234	-0.559092	-0.576674	0.33119	0.358725
PLAUR	-0.462925	-0.401155	-0.414712	-0.44599	0.0201865	1.32108	0.512638	0.647488	0.213974	-0.0999953	-0.239661	-0.184278	-0.359211	0.652828
BCL2A1	-0.134211	-0.261351	-0.253996	-0.261094	-0.0197708	1.27505	0.537955	-0.438235	-0.429602	-0.431191	-0.450746	-0.374694	-0.28884	0.542362
C15orf48	-0.356547	-0.354955	-0.335884	-0.324712	-0.355085	1.23273	0.749705	-0.278484	-0.108558	-0.305119	-0.335833	-0.0622411	-0.328222	0.598844
GPX1	-0.572864	-0.70754	-0.762292	-0.815585	1.06828	1.4048	1.10316	0.107548	0.506654	-0.128753	0.130209	0.124574	0.0943261	0.522029
CD163	-0.374613	-0.377573	-0.367792	-0.368306	0.174436	1.81483	-0.0551568	-0.369242	-0.348653	-0.372742	-0.368407	-0.371587	-0.371393	0.24148
CTSD	-0.724905	-0.51866	-0.201238	0.34199	0.463312	1.37899	-0.489512	-0.0920666	-0.139943	-0.114929	-0.113013	-0.140352	0.0411133	0.385739
CXCL2	-0.377505	-0.374661	-0.343475	-0.361646	-0.372698	0.800292	-0.294576	0.752076	0.786638	0.640382	0.224297	0.193927	-0.375854	0.532356
MAFB	-0.474733	-0.47411	-0.464691	-0.467065	0.485844	1.58383	0.000127377	0.659008	-0.301189	-0.236041	-0.263055	-0.223722	-0.468811	0.212098
FCGR3A	-0.440024	-0.440834	-0.18725	0.836966	-0.0371553	1.62479	-0.177785	-0.438148	-0.412057	-0.430886	-0.438665	-0.432226	-0.382723	0.184609
PSAP	-0.485419	-0.605108	-0.596462	-0.499291	1.13509	1.40731	0.573832	0.426747	0.409083	0.206249	0.16318	-0.178277	-0.490912	0.319141
MS4A7	-0.290381	-0.430991	-0.420383	-0.420946	0.616825	1.67477	0.399458	-0.417881	-0.405456	-0.412071	-0.41812	-0.418908	-0.42938	0.457507
FCGRT	-0.500844	-0.522951	-0.54537	-0.599608	0.81163	1.54881	0.781301	0.182133	0.3143	0.229493	0.737539	-0.283741	-0.452554	0.301223
LGMN	-0.221259	-0.417673	-0.443991	-0.458281	-0.476173	1.49773	-0.00321824	0.103873	0.458985	0.438194	0.141143	-0.10903	-0.318134	0.358934
SOD2	-0.41958	-0.377622	-0.459769	-0.52363	0.00287191	1.00361	-0.200419	0.496941	1.56731	-0.160276	0.0101662	0.132919	-0.358274	0.491489
DAB2	-0.370397	-0.379495	-0.370445	-0.297925	-0.31374	1.56898	-0.119978	0.622208	1.82165	-0.0198598	0.692381	-0.363403	-0.321657	0.402446
MARCO	-0.260768	-0.26447	-0.250485	-0.253431	-0.047174	1.39505	-0.172449	-0.267954	-0.0613446	-0.270316	-0.23457	-0.254659	-0.272725	-0.0867926
IER3	-0.540777	-0.511425	-0.486961	-0.45054	-0.331864	1.0965	0.0384954	0.820757	0.612003	0.65766	0.202484	0.248282	-0.513668	0.587927
TYMP	-0.414011	-0.466309	-0.365301	-0.326307	1.16103	1.43246	1.01953	0.0756598	0.00844019	0.0276974	-0.413657	-0.555943	-0.435312	0.471207
NPC2	-0.497113	-0.684926	-0.740079	-0.72114	0.515588	1.39433	0.861459	0.222202	0.66693	-0.221272	0.0354994	0.228896	-0.466181	0.425468
HMOX1	-0.338676	-0.384511	-0.353453	-0.297598	0.343366	1.42241	0.503283	-0.198013	-0.115667	-0.314837	-0.228109	-0.286581	-0.40321	0.194028
MARCKS	-0.282658	-0.543706	-0.529709	-0.532814	-0.0112107	1.53407	0.0265739	1.34495	0.396612	0.628841	0.483568	-0.264063	-0.490726	0.567687
NFKBIA	-0.21469	-0.311915	-0.402106	-0.203658	-0.313583	0.697833	-0.0932814	0.567002	0.253476	0.352609	0.579025	0.119909	-0.112889	0.584076
GPNMB	-0.362688	-0.365505	-0.350789	-0.357588	-0.36583	1.48476	-0.245631	0.917418	0.413541	0.72016	-0.359698	-0.276654	-0.36361	0.377929
SAT1	-0.304671	-0.520796	-0.550088	-0.682536	0.422871	1.17743	0.411862	0.03277	0.666101	-0.40216	0.559726	0.105667	-0.538825	0.342711
HAMP	-0.219716	-0.223526	-0.210207	-0.214599	-0.225488	1.16875	-0.00788587	-0.219788	-0.213608	-0.22342	-0.224526	-0.218288	-0.154807	0.24557
PLTP	-0.428865	-0.448131	-0.429181	-0.410568	-0.452799	1.29172	-0.348032	0.264972	0.524999	0.471652	-0.36591	0.192707	-0.340085	0.26426
CTSZ	-0.338221	-0.557266	-0.547013	-0.511261	0.492209	1.45593	0.751714	0.272161	-0.0425018	0.0303681	0.0470831	-0.206318	-0.363153	0.677348
TREM2	-0.31648	-0.315134	-0.304313	-0.307359	-0.313803	1.55838	0.012621	-0.293592	-0.286224	-0.29772	-0.300932	-0.299723	-0.318838	0.715609
STAB1	-0.352631	-0.352945	-0.348222	-0.350398	0.245614	1.59314	-0.135808	-0.317316	-0.316565	-0.339217	0.497836	-0.338425	-0.355025	0.357432
VSIG4	-0.332282	-0.33166	-0.321889	-0.320634	-0.263269	1.62806	0.45468	-0.320882	-0.315518	-0.328508	-0.324453	-0.327986	-0.324711	0.399757
PLIN2	-0.364632	-0.130829	-0.137039	-0.275128	-0.180874	1.14986	-0.23554	-0.151569	0.932151	-0.127045	-0.10702	-0.29554	-0.35606	0.190542
IFI30	-0.240682	-0.456054	-0.448589	-0.44622	1.47412	1.27095	1.24243	-0.41426	-0.424864	-0.427363	-0.445503	-0.408916	-0.41524	0.10529
CYBB	0.0329235	-0.492623	-0.48483	-0.48599	1.5134	1.41904	0.441697	-0.487921	-0.484749	-0.489955	-0.486341	-0.491247	-0.41052	0.30141
C1orf162	-0.257753	-0.156051	-0.382815	-0.0127969	0.832358	1.2622	1.43314	-0.641093	-0.620325	-0.633308	-0.622459	-0.634341	-0.35642	0.142469
S100A11	-1.24368	-0.527265	-0.342082	-0.275453	0.865116	1.14286	0.570977	0.574059	0.605002	0.291297	-0.0524826	0.115765	-0.805066	0.415156
CSTB	-0.810744	-0.443665	-0.392637	-0.440649	0.135015	1.00859	0.372634	-0.348208	-0.204172	-0.386031	0.187292	0.440408	-0.643774	0.173809
IL1RN	-0.2856	-0.268101	-0.270376	-0.260122	0.0688094	1.0459	0.132027	-0.24219	-0.253337	-0.246991	-0.270256	-0.166095	-0.288968	0.682844
PLEK	-0.299925	-0.474321	-0.0158142	0.514422	0.324455	1.27648	0.810413	-0.524626	-0.518703	-0.503032	-0.508853	-0.530925	-0.0662367	0.582568
TNF	-0.172218	-0.197662	-0.181884	-0.236794	-0.256735	0.652026	-0.0503134	-0.29681	-0.301781	-0.286836	-0.308563	0.0813012	0.0234679	0.482307
OLR1	-0.275109	-0.273973	-0.265524	-0.270153	-0.272393	1.32478	0.176399	-0.253256	-0.21105	-0.248964	-0.269195	-0.254977	-0.256555	0.574155
GRN	-0.358738	-0.623615	-0.635181	-0.633525	1.06536	1.20749	1.22528	0.500805	0.385156	0.342441	0.706158	-0.150171	-0.524859	0.460935
FCGR2A	-0.38887	-0.393946	-0.382953	-0.386672	0.724627	1.48768	0.613348	-0.363006	-0.297824	-0.316576	-0.357064	-0.380425	-0.400077	0.409018
MS4A4A	-0.335745	-0.339282	-0.333276	-0.333775	-0.104855	1.56734	0.558879	-0.331148	-0.318731	-0.332333	-0.333887	-0.337111	-0.33327	0.49851
ADAP2	-0.355041	-0.389172	-0.384339	-0.377092	0.187976	1.59252	0.529922	-0.382979	-0.360774	0.537528	-0.372616	-0.363141	-0.370421	0.469678
C5AR1	-0.333403	-0.334411	-0.326721	-0.331682	0.564879	1.44466	-0.193191	-0.312053	-0.322988	-0.300177	-0.308576	-0.306183	-0.339658	0.170781
FTH1	-0.700389	-0.568623	-0.717052	-0.839099	0.692923	1.10256	0.357419	0.38505	0.368654	-0.103576	-0.705386	0.519783	-0.557925	-0.015032
SRGN	-0.560846	0.180601	0.42053	0.775384	0.437229	1.04423	0.566905	-1.09241	-0.968927	-1.00492	-0.0903432	-1.1157	-0.184358	0.400194
VAMP5	-0.484811	-0.194215	-0.0718362	-0.144404	0.349487	1.10676	0.213755	0.397364	0.298622	0.704862	1.17848	-0.582895	-0.165065	0.250154
SGK1	-0.23061	-0.311797	-0.362501	-0.405461	-0.0237332	1.01127	0.211553	0.228919	1.14913	0.249436	0.826847	-0.180442	-0.314628	0.565917
MSR1	-0.330392	-0.330804	-0.319048	-0.321486	-0.210832	1.62484	0.230981	-0.318039	-0.310099	-0.304519	-0.325385	-0.313918	-0.290278	0.385715
NINJ1	-0.514126	-0.312282	-0.250845	-0.187462	0.15865	1.27997	-0.0658369	0.169971	0.411881	-0.160145	-0.115228	-0.26232	-0.0793428	0.460604
BLVRB	-0.494896	-0.505273	-0.480226	-0.434583	0.995603	1.09822	0.0742635	-0.205281	0.209954	-0.278937	-0.328411	0.137275	-0.346522	0.0551932
TMEM176B	-0.400033	-0.409865	-0.393331	-0.407403	0.918917	1.09847	0.116013	1.43616	1.11209	-0.0156492	-0.189805	-0.354759	-0.41867	0.22582
LIPA	-0.270972	-0.23826	-0.223296	-0.158379	0.0618456	1.27193	0.141001	-0.208313	-0.188381	-0.0215675	0.214734	-0.36279	-0.0875392	0.0844744
LINC01272	-0.338998	-0.338476	-0.335813	-0.332162	1.02762	1.27672	-0.0158519	-0.33668	-0.328792	-0.335333	-0.341351	-0.294498	-0.343133	-0.0179309
RNF130	-0.507923	-0.508998	-0.488777	-0.299737	1.28254	1.28887	0.938398	-0.0877403	-0.185379	-0.0318763	-0.025736	-0.272011	0.475843	0.276967
CSF1R	-0.388766	-0.390489	-0.383957	-0.384715	0.706313	1.44811	0.901911	-0.3845	-0.376463	-0.37694	-0.388573	-0.382917	-0.378146	0.433584
SLC11A1	-0.369017	-0.361923	-0.354014	-0.347777	1.20482	1.31697	-0.223272	-0.363661	-0.339219	-0.340014	-0.366046	-0.304043	-0.340613	0.0980109
SIGLEC1	-0.306522	-0.307362	-0.305771	-0.307403	0.0038796	1.51914	0.0800799	-0.305141	-0.298411	-0.302673	-0.300689	-0.298791	-0.309826	0.177303
MIR155HG	-0.0666011	-0.172922	-0.0503434	-0.162127	-0.304855	0.71667	-0.0866596	-0.203607	-0.204363	-0.272303	-0.169655	-0.172161	-0.0586076	0.65661
NPL	-0.318003	-0.303679	-0.290682	-0.298191	0.165774	1.49926	-0.211001	-0.232738	-0.269182	-0.2926	-0.298713	-0.310522	-0.320896	0.157848
VAMP8	-0.639484	-0.320212	-0.178404	0.0885178	0.314934	1.02801	0.744742	-1.01853	-0.3372	-0.840173	-0.935836	0.00119288	0.326328	0.306152
LY96	-0.265595	-0.226291	-0.40571	-0.455888	0.533079	1.31498	0.731237	-0.19232	-0.263244	0.00011051	0.346784	-0.456001	-0.437892	0.198535
FOLR2	-0.19349	-0.25281	-0.247446	-0.240011	-0.089507	1.23453	0.00346525	-0.246503	-0.241321	-0.241752	-0.243437	-0.250232	-0.259164	0.242267
CREG1	-0.5107	-0.479924	-0.494542	-0.497904	0.254334	1.18691	-0.0495578	0.0644766	0.196954	-0.0923396	-0.105158	0.210529	-0.0353852	0.318122
APLP2	-0.418439	-0.592722	-0.583566	-0.484243	1.0582	1.10032	-0.0093149	0.155183	1.01197	-0.324619	0.894375	0.12073	-0.148401	0.159932
FCGR1A	-0.362135	-0.360561	-0.350442	-0.357195	0.681349	1.35864	0.625888	-0.347771	-0.347229	-0.342102	-0.355888	-0.351973	-0.364884	0.40403
MMP19	-0.239259	-0.239674	-0.236162	-0.23703	-0.227664	0.965889	-0.163536	0.816045	0.480941	0.196956	-0.228648	-0.224391	-0.230001	0.430261
NAMPT	-0.37705	-0.313008	-0.33999	-0.424817	-0.132811	0.915786	0.156883	-0.000250407	0.88136	0.252038	0.126517	0.083394	-0.434439	0.373783
HNMT	-0.421429	-0.425002	-0.415747	-0.41889	0.634572	1.39611	0.25316	0.0418711	-0.135793	0.39992	-0.3998	-0.266576	-0.430963	0.418732
LGALS9	-0.293141	-0.324328	-0.361065	-0.217155	0.513297	1.16565	1.12357	-0.216556	-0.449622	-0.418197	0.354159	-0.371337	0.351167	0.412938
ATF5	-0.314171	-0.384087	-0.399593	-0.39061	-0.258996	1.0659	0.681686	0.064935	0.0991132	-0.183292	-0.0990079	0.0950432	-0.355503	0.185136
ARHGAP18	-0.363736	-0.360232	-0.180891	-0.198346	-0.253786	1.33424	0.317778	0.337512	0.0490108	0.207189	0.303817	-0.371242	-0.285794	0.621408
ISG15	-0.62199	-0.344422	-0.0293941	0.076952	-0.443829	0.791862	0.137087	0.495084	0.164134	0.776123	0.268212	0.000559393	-0.221631	0.483142
GRB2	0.0919984	-0.275879	-0.270906	-0.322501	0.384953	1.06762	0.448205	-0.439209	-0.39877	-0.474793	-0.2639	-0.376554	-0.0845766	0.345758
LAIR1	-0.134014	-0.242407	-0.202828	0.0697796	0.0833941	1.28343	0.0435406	-0.440245	-0.43031	-0.369336	-0.443031	-0.445277	0.622862	0.327789
ANXA5	-0.563093	-0.476939	-0.213565	-0.571895	0.415493	1.03707	0.582512	0.801411	1.03285	0.850404	0.5517	-0.239106	-0.679344	0.827066
FPR3	-0.306038	-0.306144	-0.300422	-0.29548	-0.269655	1.48553	0.667069	-0.300321	-0.284361	-0.297292	-0.298903	-0.298319	-0.309332	0.263212
LYVE1	-0.20123	-0.205578	-0.20128	-0.198697	-0.205485	1.12262	-0.140014	-0.191883	-0.175373	-0.157672	0.390132	-0.207025	-0.210366	0.0115157
ATOX1	-0.500065	-0.518482	-0.512907	-0.367677	0.0828346	1.01739	0.264402	0.596409	0.651038	0.41671	0.629687	0.184619	-0.0582803	0.469843
ASAH1	-0.305015	-0.439006	-0.423599	-0.239906	0.603001	0.997142	-0.0551293	0.0262869	0.198902	0.720186	0.0393898	-0.0234449	0.047873	0.188554
CAPG	-0.245619	-0.472595	-0.302794	-0.193264	0.390742	0.863275	0.568948	-0.118084	-0.0764023	-0.628622	-0.534621	-0.00610067	0.39547	0.804469
MPP1	-0.354464	-0.299473	-0.299059	-0.285716	0.421215	1.28874	0.0934772	-0.228321	-0.210689	-0.275145	-0.0482348	-0.317658	0.46269	0.43773
CXCL16	-0.33673	-0.448194	-0.42673	-0.485771	-0.0126971	1.08898	1.09718	-0.319568	-0.0761854	-0.322743	-0.356061	0.168127	-0.469554	0.0377759
LILRB4	-0.282616	-0.352234	-0.345839	-0.350411	0.342802	1.34098	0.940726	-0.341317	-0.34561	-0.339447	-0.353548	-0.346076	-0.331015	0.456371
IFNGR2	-0.124989	-0.511488	-0.649294	-0.66443	0.706047	1.04989	0.595605	-0.00479558	0.310043	0.23403	-0.0542023	0.0728956	-0.225252	0.266894
MFSD1	-0.290316	-0.351604	-0.340954	-0.334822	0.161674	1.11938	0.600075	0.0746065	0.526047	-0.111212	-0.0848421	-0.198955	-0.0961474	0.394348
AP2S1	-0.588434	-0.467478	-0.372901	-0.314063	0.682756	0.940017	0.753034	0.345563	0.509553	0.346416	0.292125	-0.0988041	-0.220024	0.782229
KCTD12	-0.464782	-0.471021	-0.469165	-0.473414	1.04692	1.12986	0.610325	0.249071	0.156977	-0.233272	0.545508	-0.140052	-0.426221	0.218659
IFIT2	-0.254643	-0.281704	-0.11509	-0.0697592	-0.0391465	0.758556	0.186304	0.0662983	0.0258829	0.272167	-0.015569	-0.104382	-0.165038	0.209924
LAP3	-0.441386	-0.404457	-0.297052	-0.256044	-0.155251	0.977397	1.08469	0.104486	0.0999874	0.261549	0.440057	-0.0643151	-0.24591	0.662789
SLCO2B1	-0.277276	-0.27818	-0.273891	-0.278122	-0.279708	1.48335	-0.138805	-0.268302	-0.27243	-0.263219	-0.0259815	-0.269037	-0.255786	0.276643
CCR1	-0.337003	-0.322515	-0.236978	-0.0581533	0.537779	1.1873	0.625086	-0.334458	-0.34286	-0.329183	-0.351426	-0.346869	-0.143505	0.141708
ATP6V1F	-0.479076	-0.410961	-0.302414	-0.201374	0.148767	0.919531	0.285791	-0.0541016	-0.185358	-0.155431	-0.00712973	0.120708	-0.196264	0.420557
RGS1	-0.177384	0.121308	0.301407	-0.103622	-0.467693	0.530701	0.00032117	-0.434341	-0.430526	-0.423573	-0.441852	-0.434055	-0.208925	0.65274
FAM26F	0.128856	-0.39098	-0.389873	-0.318623	0.569788	1.07269	1.05308	-0.373349	-0.317139	-0.381414	-0.246129	-0.370576	0.0572827	0.442078
LYN	0.322906	-0.527878	-0.44883	0.0107417	0.8688	1.0236	0.613228	-0.477823	-0.229457	-0.384962	-0.086652	-0.304362	0.196369	0.15404
CD84	-0.311342	-0.116261	0.0762719	-0.317444	-0.0803535	1.13802	0.0789779	-0.411704	-0.398446	-0.412209	-0.404857	-0.411612	-0.110069	0.149466
CALM3	-0.558212	0.0439685	-0.0338487	-0.0281494	-0.10004	0.76778	-0.146538	-0.155685	-0.103984	-0.0883976	-0.235061	-0.308568	-0.347876	0.708723
ABCA1	-0.288139	-0.32351	-0.35539	-0.323448	-0.215712	1.15719	-0.218884	0.539968	0.412028	-0.052187	-0.0338893	-0.069398	-0.0558018	0.207303
BRI3	-0.567531	-0.504492	-0.494952	-0.497578	0.910522	0.97192	-0.0362667	0.502869	0.202568	-0.0625239	0.263083	0.171131	-0.458507	0.187826
IFIT3	-0.378486	-0.336813	-0.181932	-0.0345899	-0.130844	0.827406	0.21897	0.373724	0.367777	0.654329	0.240552	-0.0857481	-0.188315	0.343588
CEBPB	-0.617637	-0.441294	-0.356379	-0.282221	0.369194	0.830256	-0.0653632	0.531707	0.657705	0.321645	-0.552503	0.240557	-0.570012	0.184021
CTSC	-0.592742	-0.173766	0.289553	0.451118	-0.164508	0.782388	0.172314	-0.241134	-0.148936	0.226569	-0.103882	-0.405102	0.145425	0.5151
RAC1	-0.763419	-0.548434	-0.386176	-0.258106	0.447729	0.914893	0.64705	0.536631	0.626303	0.777721	0.837126	0.108292	-0.334579	0.641955
NUPR1	-0.390601	-0.389107	-0.371818	-0.386295	-0.396131	0.4811	-0.37646	1.13094	0.935702	0.693649	0.228497	0.508375	-0.370025	-0.0481295
ATP6V0C	-0.210431	-0.268741	-0.172844	-0.0964551	0.359678	0.833828	0.210917	0.0835249	0.0440917	-0.120792	-0.155846	-0.241858	-0.154754	0.216667
RNASET2	0.0529026	0.0217618	-0.430573	-0.562439	0.305463	0.814219	0.664853	-0.747874	-0.6465	-0.811715	-0.880821	-0.180245	-0.0416448	-0.0283415
LGALS3	-0.757287	-0.579363	-0.433527	-0.485686	0.817906	0.746003	-0.0198984	0.388253	0.575064	0.577492	0.0549441	0.457191	-0.66177	0.176379
TPP1	-0.258626	-0.235895	-0.214069	-0.19351	0.551261	1.00849	0.649397	0.0628094	0.274764	-0.198825	0.112299	-0.438283	-0.107	0.137642
SDCBP	-0.39045	-0.13689	-0.300862	-0.364606	0.281186	0.888705	0.0594447	0.0400616	0.158967	0.192712	0.537453	-0.176013	-0.353834	0.174168
SDS	-0.207165	-0.208211	-0.201404	-0.204396	-0.202254	0.960783	0.274992	-0.19729	-0.182016	-0.184151	-0.201375	-0.187309	-0.21023	0.466654
IL10	-0.201776	-0.193118	-0.183672	-0.212688	-0.192035	0.942757	-0.139193	0.0983467	0.0996372	-0.183491	-0.200771	-0.204965	-0.218159	0.489079
FBP1	-0.256758	-0.258169	-0.281977	-0.128165	0.237525	0.960012	1.17919	-0.320162	-0.235619	-0.317972	-0.317101	-0.247526	-0.254891	0.17824
IFI44L	-0.389991	-0.248381	-0.137206	0.0889465	-0.144268	0.823895	0.350285	0.443175	0.23706	0.206842	0.186421	-0.204856	0.266175	0.252645
RASSF4	-0.359101	-0.362314	-0.330998	-0.133373	0.591734	1.13456	0.906398	-0.319206	-0.321123	-0.201266	-0.287443	-0.293699	-0.342879	0.461249
TNFAIP3	-0.439972	0.186457	0.327316	-0.0124686	-0.489379	0.392315	-0.300614	-0.0400175	0.178314	0.0414938	-0.102223	-0.351651	-0.366641	0.454748
C3AR1	-0.328756	-0.224062	-0.192419	-0.192413	0.108255	1.22521	0.290674	-0.291142	-0.295094	-0.313999	-0.329546	-0.3282	-0.221017	0.205953
LIMS1	-0.573709	-0.230004	-0.387226	-0.403037	-0.0842858	0.859899	0.347667	0.158386	0.344826	0.488562	0.430644	0.0645418	0.152922	0.539661
DRAM1	-0.253137	-0.340895	-0.298475	-0.286538	-0.0617659	1.17525	0.00968474	0.381882	1.48555	-0.14189	0.0354144	-0.238259	-0.23765	0.370362
NFKBIZ	-0.310614	-0.154673	-0.282168	-0.239973	-0.144397	0.586771	-0.107654	0.866689	0.506904	0.0945198	0.0224378	-0.0108461	-0.269989	0.356587
GPR183	0.209174	0.424025	-0.107333	-0.399827	-0.513635	0.455437	0.337183	-0.50888	-0.51637	-0.384273	-0.510248	-0.513179	-0.0957758	0.34533
TTYH3	-0.320833	-0.324286	-0.302166	-0.289091	0.219461	1.20373	-0.0256228	0.0422358	-0.00780677	-0.176966	0.591451	-0.230502	-0.130239	0.338075
MAP3K8	-0.0361086	-0.455071	-0.185975	0.210023	-0.259927	0.871945	0.466256	-0.0137926	0.354947	-0.0161877	-0.0248106	-0.105963	-0.0372765	0.310107
DSE	-0.319776	-0.333965	-0.314247	-0.357175	0.103229	1.05392	1.03032	0.711591	0.540532	0.0667699	-0.266738	-0.31234	-0.159908	0.471679
HSBP1	-0.504243	-0.537923	-0.476736	-0.415989	0.445648	0.794831	0.278225	0.541955	0.662765	0.395422	0.502911	0.264818	-0.03043	0.431751
HBEGF	-0.307091	-0.299513	-0.30229	-0.306075	-0.284114	0.841617	0.146037	-0.105123	0.304524	0.235048	1.11793	0.076259	-0.296786	0.385581
MGAT1	-0.336406	-0.269228	-0.122214	-0.0188622	0.322517	0.87293	0.546748	0.34438	0.0183466	-0.0795251	0.229012	-0.349688	-0.113734	0.243627
GNG5	-0.661847	-0.619214	-0.406112	-0.2345	0.509316	0.744027	0.582215	0.104111	0.445506	-0.0844109	0.334	0.38974	-0.158571	0.588096
LAPTM5	0.527623	0.283632	0.288209	0.0493521	0.553018	0.784713	0.344402	-1.22919	-1.21279	-1.20921	-0.683837	-1.2188	-0.0718002	0.196481
IL4I1	-0.323939	-0.301316	-0.286034	-0.273539	-0.317965	0.90931	0.436344	-0.0853638	-0.115362	-0.246511	-0.26932	0.125663	0.678278	0.0830312
GSTO1	-0.385123	-0.267114	-0.253179	-0.252105	0.530997	0.842472	0.390952	0.31603	0.166675	0.236412	0.416386	-0.290069	0.0648375	0.618292
GRINA	-0.370406	-0.535743	-0.571867	-0.500968	0.290296	0.839234	0.574966	0.498515	0.446226	0.236465	0.183071	0.349775	-0.131209	0.0201258
RBKS	-0.0454942	-0.114034	-0.144319	-0.0723347	-0.275605	0.611743	-0.123108	-0.119771	-0.114375	0.591314	0.52287	-0.163114	-0.0826266	0.287743
PLSCR1	-0.496171	-0.525394	-0.247516	-0.137151	-0.106126	0.815527	0.802992	0.163445	0.160888	0.319039	0.427586	0.200753	-0.16156	0.327286
IDH1	-0.369957	-0.376201	-0.322121	-0.303716	-0.156243	0.82458	0.104925	-0.0556404	0.0862504	-0.249568	-0.0603858	0.298314	-0.0900221	0.0629141
EPB41L3	-0.300505	-0.290621	-0.28872	-0.287438	0.127306	1.296	0.239393	-0.14265	-0.269557	-0.255979	0.115522	-0.291784	-0.223965	0.282649
ACSL1	-0.237491	-0.272729	-0.24977	-0.248378	0.278913	1.03709	0.0687367	0.119222	-0.0224586	-0.210506	-0.256687	-0.234622	-0.275497	0.214124
BNIP3L	-0.295778	-0.300103	-0.324811	-0.377988	0.403201	0.782139	0.112065	0.377043	0.757987	0.372558	-0.036584	-0.0445025	0.0438405	0.0723452
SIRPA	-0.325761	-0.364165	-0.3621	-0.358349	0.613376	1.16461	0.425643	-0.115613	0.411754	-0.315687	0.0486556	-0.252723	-0.345517	0.41452
SNX10	-0.100272	-0.35014	-0.252774	-0.10768	0.772591	0.871261	0.499098	-0.16287	0.577567	-0.469993	-0.41184	-0.362619	0.20891	0.652985
RAB20	-0.316733	-0.297011	-0.328361	-0.349908	-0.0409818	1.13094	0.4132	-0.283283	-0.200543	0.183858	-0.239036	-0.0897056	-0.284578	0.281481
GNS	-0.384049	-0.354708	-0.328072	-0.234636	0.546039	0.975595	-0.0260702	0.135092	0.378295	-0.0717439	0.679565	-0.0949429	-0.443819	0.0979534
ATP6V0B	-0.339485	-0.558148	-0.425453	-0.384279	0.371458	0.776187	0.54024	0.0938907	0.16342	-0.0171242	0.0254652	0.282487	-0.238787	0.452251
IL18	-0.326002	-0.351375	-0.343533	-0.154354	-0.0548906	1.0187	1.10521	-0.291729	0.616241	-0.329844	-0.336211	-0.106123	0.733418	0.496526
SLC16A3	-0.292357	-0.263738	-0.230474	0.224252	0.155615	0.841695	0.478008	0.219207	0.494871	-0.395304	-0.133743	-0.284289	0.0883019	0.452925
PLXDC2	-0.447208	-0.444072	-0.436312	-0.425257	0.804431	0.922547	0.862119	0.925948	0.875694	-0.333904	-0.0809407	-0.141991	-0.152281	0.382424
CCDC88A	-0.306528	-0.386399	-0.358527	-0.364837	0.681622	0.991567	1.20249	0.174032	0.107062	-0.0681817	0.0392041	-0.309083	0.488142	0.564889
GPR34	-0.244814	-0.258502	-0.24811	-0.203763	-0.0564677	1.16172	0.378421	-0.25126	-0.253391	-0.258409	-0.25158	-0.255619	-0.264031	0.38668
SERF2	-0.730736	-0.476878	-0.205301	0.00640128	0.63605	0.728748	0.387098	0.488384	0.412973	0.311447	0.219409	0.0683488	-0.194374	0.306032
CD86	-0.155043	-0.332149	-0.315044	-0.342276	0.590757	1.03134	1.23448	-0.336886	-0.335732	-0.343068	-0.338794	-0.339443	-0.334625	0.437579
LHFPL2	-0.254809	-0.303979	-0.298814	-0.288953	-0.118205	1.18928	-0.156707	0.223335	0.72168	0.10585	-0.00638416	-0.218561	-0.218236	0.433127
HIF1A	0.0122098	-0.208627	-0.296996	-0.368394	-0.172278	0.741591	0.305109	0.226781	0.924422	0.51946	0.524778	-0.198359	-0.229923	0.36982
RB1	0.0945245	-0.219019	-0.209918	-0.222763	-0.0410949	0.817372	0.329209	-0.269442	-0.24152	-0.0195385	0.250618	-0.272258	-0.139954	0.437409
TMIGD3	-0.192589	-0.191875	-0.18836	-0.188169	-0.169212	1.01929	-0.154746	-0.187278	-0.170346	-0.186803	-0.174904	-0.189374	-0.194162	0.26875
EMP3	-0.0153519	0.198735	0.351462	0.440844	0.538847	0.584518	0.198387	-0.342167	0.0637392	-0.202351	-0.859854	-1.0572	-0.193142	0.225938
IFIT1	-0.345663	-0.266046	-0.114838	-0.0364797	-0.245591	0.623445	0.0825137	0.564844	0.588676	0.550055	0.265317	-0.0257789	-0.225416	0.174035
NOP10	-0.350972	-0.288083	-0.262824	-0.181386	0.371043	0.659232	0.0677316	0.0804092	0.227648	-0.0346403	0.289994	0.0174844	-0.112716	0.32213
SNX6	-0.393162	-0.17161	-0.118116	-0.0660713	-0.17728	0.717372	-0.0411392	0.177418	0.562243	0.306502	-0.0325018	-0.0889176	0.0663884	0.227786
EPSTI1	-0.299185	-0.16316	-0.0442511	0.088162	-0.174668	0.784546	0.546213	0.463678	0.664565	0.375771	-0.287158	-0.431881	-0.0713492	0.513502
CYP27A1	-0.266989	-0.270426	-0.264898	-0.265614	0.55085	0.919287	-0.14737	0.134147	0.362361	-0.0965155	0.0795872	-0.160306	-0.274116	-0.106657
ME2	-0.188159	-0.173709	-0.141702	-0.0857178	0.0455245	0.846	0.141223	-0.268977	-0.167291	-0.207099	-0.17318	-0.259182	-0.110049	0.470123
CHMP1B	-0.0574944	0.00215285	-0.201224	-0.215931	-0.26348	0.434665	-0.0137843	0.302546	0.144958	0.564119	0.0420086	-0.121927	-0.237762	0.128508
AQP9	-0.241787	-0.242852	-0.241582	-0.238191	0.520138	1.0154	-0.214026	-0.233099	-0.0705281	-0.236689	-0.245636	-0.190936	-0.245636	-0.0756439
LINC01094	-0.234775	-0.236193	-0.232534	-0.234664	-0.153884	1.21758	-0.0690885	-0.221201	-0.135302	-0.222834	-0.210494	-0.220657	-0.218645	0.191278
PRDX1	-0.34153	-0.353994	-0.432861	-0.708415	-0.570639	0.627065	-0.142777	0.201056	0.172134	0.419232	0.64233	0.53571	-0.10078	0.579601
HS3ST1	-0.0602853	-0.260862	-0.254718	-0.257919	-0.257475	1.02898	0.0248184	-0.251784	-0.186408	-0.142345	0.317301	-0.170815	-0.224652	0.471167
BMP2K	-0.134198	-0.339174	-0.328595	-0.328778	0.0918444	1.01292	0.153454	-0.17403	0.215817	-0.190369	0.0452433	-0.0839981	-0.188963	0.310005
CCRL2	-0.22229	-0.211453	-0.104413	-0.0665923	-0.123112	0.941494	0.075833	-0.243261	-0.239196	-0.130297	0.00248546	-0.248548	-0.108196	0.423038
NR1H3	-0.253682	-0.254384	-0.246425	-0.203459	-0.180095	1.0288	-0.190272	-0.0841227	-0.112484	0.19934	0.0399813	-0.0715891	-0.181316	0.0907485
ATP6V1B2	-0.283733	-0.210603	-0.21555	-0.256332	0.684804	0.826834	0.314333	-0.0401723	-0.195773	-0.174933	-0.209222	-0.304628	-0.192835	0.432109
ADM	-0.235922	-0.260221	-0.255684	-0.252363	-0.147896	0.850353	-0.166995	0.418409	0.589207	-0.0794769	0.325279	-0.0514034	-0.265252	0.204542
RBM47	-0.421835	-0.51523	-0.512173	-0.51517	0.353942	0.849316	0.280494	-0.476684	0.243182	-0.494347	-0.481912	0.538562	-0.453064	0.0293349
PLD3	-0.429325	-0.372697	-0.347406	-0.278198	0.0179383	0.63457	-0.166804	0.681436	0.573414	0.296605	0.104449	0.303483	-0.026577	0.0377298
POMP	-0.390252	-0.455345	-0.240186	-0.196281	-0.275223	0.714186	0.365224	0.288807	0.524563	0.545199	0.475906	0.162436	-0.270503	0.716815
COMT	-0.493828	-0.394998	-0.315911	-0.262265	0.323046	0.769816	0.412923	0.368663	0.504751	0.640046	0.571479	0.0458072	0.256357	0.279466
NLRP3	-0.249646	-0.214911	-0.200369	-0.217086	0.433919	0.824194	0.568125	-0.230555	-0.241907	-0.229008	-0.202593	-0.245606	-0.134931	0.296293
NR4A3	0.0212463	-0.0958298	-0.0202589	-0.078458	-0.420105	0.477412	0.188181	0.230487	0.0406163	0.67082	-0.294217	-0.248974	-0.246731	0.447465
SDC3	-0.280365	-0.284449	-0.276182	-0.276165	-0.238319	1.08371	-0.238039	-0.0305059	0.0575855	-0.234962	0.337672	-0.0207981	-0.287862	0.166997
MX1	-0.373936	-0.197351	-0.0523365	0.0130386	-0.176543	0.599729	0.589772	0.198328	0.1622	0.033361	0.0989279	-0.136457	-0.025389	0.379973
ACP2	-0.292515	-0.245727	-0.237772	-0.242128	-0.155175	1.00568	-0.138471	0.137559	0.248373	0.137659	0.100411	-0.120139	-0.141998	0.233939
FNDC3B	-0.33594	-0.423044	-0.407159	-0.117975	-0.124328	0.746816	-0.239687	0.908226	0.584782	0.400418	0.608894	0.171252	-0.352671	0.406534
RHOA	-0.279911	-0.313588	-0.0294438	0.138962	0.305872	0.679202	0.497688	0.00210377	0.160941	0.4394	0.350065	-0.326765	0.247674	0.60674
BLVRA	-0.419532	-0.278139	-0.274812	-0.236139	0.699527	0.801798	0.207271	0.154077	0.143856	0.176663	-0.196357	-0.155823	0.10209	0.348389
HAVCR2	-0.331517	-0.255757	-0.101064	0.418566	-0.0349386	0.944859	0.685762	-0.324248	-0.320461	-0.344753	-0.326594	-0.336399	-0.281362	0.4369
SLC25A19	-0.0189388	-0.198786	-0.227607	-0.244222	-0.243635	0.897393	0.347094	-0.294636	-0.265307	-0.249679	-0.290434	-0.183536	-0.195944	0.422506
AKR1A1	-0.155847	-0.387541	-0.389466	-0.381491	0.0124229	0.715654	0.404902	0.352069	0.373768	0.147234	0.0628683	0.0819204	0.171855	0.60574
CYFIP1	-0.380121	-0.378104	-0.391611	-0.382521	0.171019	0.9245	0.251581	0.235124	0.318789	0.233434	0.489909	0.0538203	-0.252063	0.30613
RGL1	-0.283242	-0.269504	-0.277419	-0.286187	-0.233086	0.973411	0.0524638	0.00887867	0.379976	0.0135551	0.583184	-0.0130146	-0.296425	0.0295565
PIK3AP1	0.135301	-0.363296	-0.155292	0.105525	0.510078	0.894949	0.217763	-0.344467	-0.345528	-0.358799	-0.361073	-0.358148	0.120626	0.185573
METRNL	-0.306491	-0.298087	-0.0614053	-0.00442138	-0.0677638	0.901731	0.142221	-0.0381963	-0.129827	-0.173109	-0.189937	-0.157637	-0.260648	0.270126
FAM96A	-0.192145	-0.386069	-0.327666	-0.338782	0.206098	0.678179	0.609357	-0.214909	0.0760864	-0.366822	-0.21407	0.1247	-0.159579	0.576478
DBI	-0.382657	-0.408253	-0.111856	0.128622	0.0274965	0.634821	0.599968	-0.015557	-0.134522	-0.0639514	-0.0182681	0.0190016	-0.250347	0.652715
OAS1	-0.278264	-0.210461	-0.0799782	0.0181785	0.154696	0.651136	0.295852	0.33237	0.333427	0.220012	-0.156327	-0.255469	-0.0467282	0.300493
HEXB	-0.302163	-0.275441	-0.223962	-0.211954	0.230183	0.730847	0.424715	0.441753	0.464922	0.374834	0.280907	-0.189403	-0.0767308	0.417252
QKI	-0.317189	-0.33959	-0.31387	-0.247545	0.461798	0.839553	0.141826	0.531391	0.383941	0.376878	0.775735	-0.168778	-0.266386	0.322524
ETV5	-0.26513	-0.318548	-0.314477	-0.309499	-0.310745	0.994349	0.295302	0.200743	0.21602	0.110979	-0.0475068	-0.0522568	-0.192336	0.574685
ARPC2	-0.455026	-0.202236	0.200749	0.453156	0.408525	0.604441	0.745427	-0.211608	-0.0602383	-0.127733	-0.215001	-0.4921	-0.0322936	0.581583
RAP2B	-0.284304	-0.0893619	-0.091685	-0.0766051	-0.0138158	0.703643	0.147907	-0.0721754	0.0145848	-0.352101	-0.262181	-0.174893	-0.11589	0.044546
ATP1B3	-0.319472	-0.207252	-0.0438571	-0.152013	-0.204567	0.589989	0.084211	0.0826102	-0.0681641	0.744857	0.699867	-0.110926	-0.369511	0.621181
ATP6V0D1	-0.130196	-0.294938	-0.202471	-0.115392	0.589479	0.69222	0.558994	-0.0226598	0.0804357	0.183045	-0.0269712	-0.269132	-0.097603	0.341623
FNIP2	-0.285808	-0.23569	-0.242052	-0.206641	-0.0026453	0.89722	0.397601	0.136394	0.0212771	-0.0147481	0.699773	-0.200395	0.20677	0.332317
THAP2	-0.130118	-0.126939	-0.137986	-0.071919	-0.202483	0.590412	0.0451067	-0.0295444	-0.0628547	-0.00654703	-0.123509	-0.0869148	-0.0102486	0.206211
SLC31A2	-0.294783	-0.266838	-0.277964	-0.297412	0.712658	0.932174	0.817952	-0.0988064	-0.133027	-0.209537	-0.246097	-0.287864	-0.120369	0.136629
KDM6B	0.374422	-0.134736	-0.189821	-0.123209	-0.185708	0.429613	-0.0945224	0.172824	0.0526632	0.136707	0.23354	-0.215532	-0.0280264	0.296847
SLC2A5	-0.00291451	-0.239819	-0.233284	-0.237865	-0.236974	1.01188	-0.176431	-0.0150313	-0.0818603	-0.212277	-0.228337	-0.201362	0.347999	0.358361
FAM20C	-0.274105	-0.27533	-0.271306	-0.268878	-0.0617803	0.996162	-0.0186073	0.714925	0.234049	0.149623	-0.240874	-0.148456	-0.27701	0.070513
PLEKHO2	-0.258041	-0.256866	-0.185431	-0.153978	0.406696	0.911341	0.111365	-0.193609	-0.155481	-0.238458	0.350003	-0.206556	-0.174859	0.047705
RNF13	-0.156149	-0.211229	-0.156738	-0.135491	0.230758	0.698411	0.163515	-0.0904785	0.112458	0.0828002	0.204525	-0.17067	-0.0931947	0.0691613
STX11	-0.27098	-0.199198	-0.0802363	0.0179779	0.632472	0.710351	0.423231	-0.335187	-0.200654	-0.24364	-0.239948	-0.347155	-0.259043	0.450267
FUOM	-0.14249	-0.233376	-0.192666	-0.169489	0.0983682	0.733489	0.716671	-0.108282	-0.218771	-0.218716	-0.310278	-0.15382	-0.333246	0.199709
GNB4	-0.163065	-0.357717	-0.335747	-0.325247	0.222794	0.884518	0.531092	0.477421	0.135996	0.477319	0.352	-0.217087	0.276501	0.548379
MX2	-0.269135	0.0048973	-0.0586012	-0.178054	0.121192	0.595638	0.464343	0.106392	-0.149399	0.264145	-0.197061	-0.330022	-0.296638	0.0147085
GK	-0.203779	-0.0137703	-0.232319	-0.246573	0.0583303	0.696159	0.657352	-0.198803	-0.165692	-0.257451	-0.294647	-0.264882	-0.153882	0.317552
TREM1	-0.229926	-0.233941	-0.229706	-0.229504	0.389839	0.916678	0.12667	-0.0960001	-0.129736	-0.200328	-0.229934	-0.2185	-0.236419	0.21954
CCDC80	-0.217405	-0.216982	-0.188192	-0.194097	-0.223765	-0.167116	-0.208875	3.05802	6.45879	1.10705	0.561004	-0.0419336	-0.226128	0.0809498
TIMP1	-0.792889	-0.512332	-0.64013	-0.521628	0.19062	0.909208	0.411618	1.12669	2.44491	1.77734	0.417583	0.340561	-0.165649	-0.0508502
PLAT	-0.230644	-0.22415	-0.215246	-0.228896	-0.237308	-0.210724	-0.218083	1.73379	5.53822	1.61248	0.54572	0.227217	-0.142886	0.00756069
UPK3B	-0.208483	-0.207071	-0.191398	-0.201849	-0.211002	-0.185158	-0.202082	-0.133829	5.01744	-0.16048	-0.16261	0.562333	-0.213657	-0.103065
C3	-0.403297	-0.399437	-0.353797	-0.352957	-0.40513	0.253834	-0.243061	0.706015	3.37889	-0.100851	-0.328034	0.649776	-0.398629	0.202145
SAA1	-0.177466	-0.176793	-0.169185	-0.173678	-0.184167	-0.156487	-0.17737	-0.0774493	1.9094	-0.157602	-0.167605	0.567034	-0.165231	-0.122992
IGFBP4	-0.21875	-0.248559	-0.240809	-0.228579	-0.344131	-0.0861944	-0.307983	2.87974	3.83692	3.5385	3.1287	-0.123204	0.0385641	0.297317
PRG4	-0.0797327	-0.0339715	-0.0647226	-0.062815	-0.082994	-0.0512087	-0.072495	0.00307609	5.5695	-0.0171939	-0.0720805	-0.0762093	-0.026357	0.0189575
PTGDS	-0.265256	-0.274195	-0.24874	0.122325	-0.301733	-0.235801	-0.272589	2.57249	2.8133	0.0210103	0.0507676	0.376508	-0.272642	-0.0416334
C1S	-0.314816	-0.312941	-0.295082	-0.305451	-0.320711	-0.272488	-0.314839	3.52651	4.06878	1.4223	-0.0674905	0.361053	-0.321953	-0.0620126
PLA2G2A	-0.060113	-0.0598975	-0.0601432	-0.05191	-0.0648042	-0.0480963	-0.0602105	-0.00282534	4.54267	0.154695	-0.059443	-0.0632187	-0.0648042	0.00932353
MT2A	-0.87693	-0.498385	-0.0412355	-0.150001	-0.192655	0.486907	-0.325249	0.721273	1.92335	1.12252	0.113658	0.427971	-0.683626	0.559522
CFB	-0.361596	-0.359456	-0.33511	-0.331276	-0.370649	-0.262306	-0.334331	0.346059	2.96598	0.0527861	-0.238355	1.05019	-0.372487	-0.195305
SERPINB2	-0.0913193	-0.0907055	-0.0810997	-0.0763986	-0.0287344	0.00444187	-0.0886747	0.0539047	3.55926	-0.0943308	-0.0840559	0.0245156	-0.0943308	0.0195526
PAEP	-0.12188	-0.121857	-0.112968	-0.121295	-0.125384	-0.0921599	-0.12047	0.0751094	2.55957	-0.0227147	-0.0719164	0.252037	-0.125384	-0.0260749
PTGIS	-0.126993	-0.123463	-0.10013	-0.0660488	-0.127259	-0.109124	-0.120432	1.37013	7.44291	0.00744447	0.122203	-0.0958672	-0.128141	0.0684458
SERPING1	-0.522861	-0.523668	-0.494989	-0.507898	-0.43703	0.428483	-0.232701	2.25073	2.65059	2.28588	0.47888	0.527598	-0.155308	-0.000451618
C1R	-0.274234	-0.271197	-0.252268	-0.245248	-0.28215	-0.254375	-0.275229	3.21576	4.17887	1.42051	0.292968	0.24916	-0.227453	-0.0311665
EFEMP1	-0.179465	-0.184081	-0.179927	-0.184424	-0.188437	-0.171833	-0.182497	1.28216	5.23057	0.241518	0.636429	0.235632	-0.188437	-0.0546181
CEMIP	-0.15251	-0.152148	-0.147403	-0.152616	-0.15487	-0.10723	-0.144497	0.907653	3.95645	-0.105328	0.0611552	0.202777	-0.0352296	-0.0568465
HP	-0.218993	-0.213106	-0.19961	-0.206083	-0.112197	-0.174773	-0.205911	-0.128085	2.14512	-0.0961223	-0.139428	0.652842	-0.224167	-0.129997
CXCL12	-0.190705	-0.199798	-0.190517	-0.195506	-0.208519	0.00920722	-0.195914	2.60169	3.4684	0.453879	1.91494	-0.0398328	-0.208752	-0.00401188
SLC39A8	-0.23158	-0.0329875	-0.143482	-0.217472	-0.339235	0.655095	-0.0858694	-0.0930445	2.60157	-0.151345	0.31703	-0.202254	0.107562	0.353084
IGFBP6	-0.181368	-0.18043	-0.128396	-0.166065	-0.164718	-0.163194	-0.166165	2.12512	4.47788	1.30341	0.2428	0.0234079	0.219149	0.0791695
LOX	-0.18534	-0.183426	-0.16975	-0.172923	-0.188048	-0.164222	-0.184733	3.42368	4.54979	0.405303	0.0409785	-0.0643674	-0.0640218	0.118057
SERPINE1	-0.178871	-0.178549	-0.160515	-0.128074	-0.181752	0.029026	-0.163002	2.27887	3.98185	0.461304	1.77514	-0.127864	-0.129312	0.175411
DES	-0.11228	-0.115463	-0.110499	-0.1099	-0.0868515	-0.102869	-0.114472	1.26812	5.53949	0.131376	-0.110271	-0.0527047	-0.11839	0.0870333
CALB2	-0.103879	-0.101936	-0.094084	-0.0925014	-0.105406	-0.0755147	-0.0995078	1.05926	6.28698	-0.0619906	-0.0990456	-0.0942863	-0.105406	0.119192
SEPP1	-0.419843	-0.449343	-0.435873	-0.443929	-0.469692	0.273862	-0.438296	0.457535	2.00858	0.52798	0.292492	0.887511	-0.371208	-0.131427
PLOD2	-0.310535	-0.309558	-0.288807	-0.29588	-0.311111	-0.138553	-0.292394	2.50015	3.41965	0.388124	0.239857	0.440476	-0.176148	0.0468685
CXCL6	-0.0768993	-0.0778147	-0.0735981	-0.0776265	-0.0791151	-0.0671564	-0.0779193	0.192749	4.62959	-0.0532512	-0.0722838	-0.00549414	-0.0802103	0.00792714
MT1X	-0.578955	-0.222285	-0.111676	-0.327415	-0.331339	0.159155	-0.443334	0.0853783	1.25561	0.0699534	-0.249816	0.626463	-0.562676	0.108
LXN	-0.211644	-0.130226	-0.158742	-0.172545	-0.234844	-0.0997699	-0.192297	2.21682	3.70642	0.0850078	0.846124	0.0468433	0.0909382	0.119599
IL6ST	-0.281435	0.307796	-0.178705	-0.310595	-0.206716	-0.0644676	-0.217486	0.319356	2.17972	0.502659	1.5868	-0.0561826	-0.276098	-0.0621993
CLDN1	-0.264175	-0.257035	-0.25059	-0.2557	-0.269108	-0.0435297	-0.168516	-0.121646	2.69681	-0.131882	-0.202549	0.668012	-0.270117	0.048467
IL1R1	-0.268302	-0.21149	-0.254013	-0.235795	-0.238924	-0.192679	-0.173834	1.83666	3.8871	0.222712	0.378862	0.379763	-0.021149	-0.0545148
MEST	-0.313637	-0.327375	-0.326968	-0.343725	-0.352337	-0.310582	-0.29782	0.897486	2.88988	1.86692	-0.272725	0.830176	0.210085	-0.0994738
PLS3	-0.213209	-0.209315	-0.196595	-0.20849	-0.218884	-0.185414	-0.172257	1.79166	4.5154	2.49686	2.14259	0.0690691	-0.16543	0.0769806
CFH	-0.254947	-0.191687	-0.184465	-0.229431	-0.262184	-0.196687	-0.244323	2.88691	3.3659	2.02617	1.22417	0.0598831	0.110213	0.00748778
CXCL1	-0.216402	-0.214349	-0.198381	-0.20945	-0.213332	0.190283	-0.211425	0.175491	1.51396	-0.113111	-0.094556	0.356037	-0.222446	0.19259
VCAM1	-0.192957	-0.197666	0.036085	-0.189668	-0.204284	-0.115754	-0.0731405	2.52608	3.32799	0.926832	0.61122	-0.101758	-0.204284	0.157612
PROCR	-0.186926	-0.171896	-0.117861	-0.0471185	-0.17929	0.147835	0.196031	0.379991	3.94118	1.4993	2.35574	-0.143801	-0.0990814	0.294419
CA12	-0.153199	-0.153137	-0.146811	-0.143423	-0.153895	-0.124669	-0.148108	0.774414	4.42842	-0.0571121	-0.142009	0.240755	-0.154993	-0.0339565
TNFRSF12A	-0.402029	-0.402497	-0.359475	-0.342751	-0.413721	-0.240963	-0.286343	1.7482	2.2002	0.434019	-0.086296	0.896959	-0.362245	0.0171204
S100A10	-1.01272	-0.306567	-0.0701026	-0.291319	1.08039	0.669003	0.602402	0.200001	1.2736	-0.674648	0.24031	-0.0502018	-0.963143	0.39219
PTGER3	-0.133336	-0.129364	-0.124548	-0.113019	-0.131292	-0.121644	-0.0313172	2.03977	4.59283	0.351486	-0.0613083	-0.0695199	0.300849	0.0450003
TMEM98	-0.289929	-0.289319	-0.285392	-0.287625	-0.292621	-0.276128	-0.2842	2.57586	3.48683	0.991748	-0.188901	0.480486	-0.0751855	-0.0396487
CD151	-0.545395	-0.501028	-0.408769	-0.184808	-0.206515	0.0290531	-0.11298	1.11226	1.92914	1.27271	1.49668	0.757127	-0.112541	0.169911
CFI	-0.286772	-0.283891	-0.268409	-0.268529	-0.289092	-0.258454	0.0264184	2.28023	3.17647	0.807831	1.74094	0.39357	-0.289092	-0.0560533
OSR1	-0.0720886	-0.0722568	-0.0693368	-0.0682241	-0.0736444	-0.0663507	-0.0702736	0.134724	4.93698	0.0849299	-0.0460518	-0.0412918	-0.0736444	0.00574085
GAS1	-0.180884	-0.175077	-0.147019	-0.125523	-0.179411	-0.165477	-0.166869	2.43975	3.93213	0.000358426	-0.08701	0.094091	-0.127425	0.0206532
ALDH1A3	-0.113463	-0.114222	-0.109426	-0.111953	-0.116721	-0.107706	-0.110435	1.43094	4.53464	0.00172349	0.173117	-0.022172	-0.118284	0.0156846
ANXA2	-0.745177	-0.617803	-0.269999	-0.322494	0.367054	0.605711	0.367067	1.24659	1.31927	0.597254	0.92398	0.270678	-0.898344	0.656716
ABI3BP	-0.117398	-0.115357	-0.112132	-0.116753	-0.122488	-0.109419	-0.115189	0.543212	4.42933	0.392907	0.623505	0.0839769	-0.0458984	-0.028139
IGF1	-0.11458	-0.247392	-0.238416	-0.243925	-0.254223	0.0815054	-0.223786	1.12431	2.38705	-0.103691	-0.0822444	0.325727	-0.113089	0.0259345
RAMP1	-0.217638	-0.21402	-0.216782	0.0181604	-0.223562	-0.189752	0.2328	1.24453	3.52569	0.866064	-0.202978	0.294212	0.895025	-0.0674429
CLIC4	0.018308	-0.446686	-0.436623	-0.444255	-0.280545	0.206961	-0.0604545	1.47274	2.20081	1.25562	1.49994	0.315698	-0.358673	0.33279
SBSPON	-0.227379	-0.229272	-0.225318	-0.22186	-0.233207	-0.22019	-0.231265	-0.0461542	2.48754	0.138689	-0.00781375	0.726693	-0.233207	-0.183478
CPXM1	-0.224865	-0.223687	-0.218336	-0.211819	-0.229488	-0.185068	-0.221049	3.01062	3.32682	1.54378	-0.134728	0.120602	0.469076	0.102019
MAF	-0.325167	0.0395875	-0.0190664	-0.162455	-0.293222	0.638135	-0.271136	0.192055	2.17278	0.218532	-0.0370576	-0.295856	0.28848	0.116901
MGST1	-0.344453	-0.340521	-0.334468	-0.338877	0.926767	-0.149254	-0.0909096	-0.124658	2.04731	-0.170856	-0.284271	0.63841	0.138776	-0.090309
CYB5A	-0.211655	-0.2605	-0.234544	-0.230472	-0.388335	0.083695	-0.139929	0.749851	1.65474	0.196562	0.99663	0.387798	-0.214783	0.279961
SERPINE2	-0.146217	-0.0397403	-0.132986	0.178426	-0.191668	-0.179437	-0.186867	0.639105	2.70782	0.811153	0.334497	0.0994213	0.643821	0.0620994
IGFL2	-0.0764018	-0.0288909	-0.0667771	-0.0729863	-0.0767466	-0.0646129	-0.0737142	0.830431	2.0623	-0.061769	-0.0587148	-0.0668423	-0.0767466	0.0169458
MIF	-0.546195	-0.316008	-0.318127	-0.299879	-0.971506	0.268664	-0.196661	0.427485	1.17244	0.159762	0.00207925	0.796752	-0.0797758	0.420079
ENPP2	-0.147725	-0.123607	-0.153897	-0.162013	-0.162899	0.304847	0.499055	0.339059	2.98542	-0.0525866	1.52075	-0.143652	-0.0106757	0.108418
LIMA1	-0.294129	-0.0541548	-0.0677915	-0.164561	-0.319129	-0.091553	0.131616	1.49174	2.35482	0.882829	0.950049	0.00972987	-0.0287257	0.21462
SLC12A8	-0.17098	-0.178507	-0.171879	-0.132321	-0.175836	-0.112505	-0.137314	2.41712	3.40546	0.0423728	-0.112885	0.0749978	-0.144531	0.0817238
DSG2	-0.300857	-0.299227	-0.282583	-0.290059	-0.305156	-0.282	-0.226504	1.02555	2.85124	-0.20119	-0.200895	0.809712	-0.10966	-0.142669
FLRT2	-0.11685	-0.117714	-0.108888	-0.114738	-0.120183	-0.0831955	-0.113929	1.42409	4.50824	0.160347	1.05078	-0.0728226	-0.120183	0.0465572
LMAN1	-0.0142045	-0.183641	-0.150294	-0.226221	-0.517481	-0.0892024	-0.304065	1.41988	1.53604	0.483454	0.463696	0.250348	0.0086431	0.316228
BCAT1	-0.379249	-0.379954	-0.354478	-0.360595	-0.274218	0.544827	-0.104726	1.06378	1.96229	-0.0768656	-0.161457	0.333944	-0.0663227	0.320325
SH3GLB1	-0.25853	-0.240015	-0.0880031	0.0342395	0.0259437	0.234321	0.0266926	0.590145	1.52794	0.577877	0.745933	0.0107905	0.0651862	0.232423
VTN	-0.0669891	-0.0688419	-0.0661029	-0.0653884	-0.0685124	-0.0200489	-0.0142134	0.0205455	4.81911	0.0138339	-0.0637806	-0.0669667	-0.0694519	0.0106052
CXCL10	-0.230382	-0.250901	-0.211945	-0.237627	-0.247447	0.440817	-0.0930092	0.243105	0.541694	0.0839459	-0.0729832	0.202292	-0.216306	0.481298
FGF7	-0.107492	-0.10696	-0.105707	-0.105549	-0.111705	-0.0986135	-0.101282	2.15056	2.85996	0.304917	-0.0556367	-0.0924008	-0.111705	0.0175715
DCBLD2	-0.263322	-0.261269	-0.263245	-0.268661	-0.28102	-0.244416	-0.274276	1.82439	2.56092	0.979971	-0.120211	0.521697	-0.11215	-0.00790338
SEP15	0.00635109	-0.0924423	-0.012634	-0.0180506	-0.314941	-0.0664316	-0.0202468	0.441275	1.24813	0.365122	0.227493	0.102713	0.234529	0.0350187
CYSTM1	-0.350269	-0.435673	-0.381036	-0.429778	-0.291585	0.362994	0.0705886	0.160012	1.34356	0.914756	0.36606	0.645868	-0.494105	-0.0274108
PRR9	-0.0450931	-0.0450931	-0.043184	-0.0437419	-0.0450931	-0.0370556	-0.0427797	-0.019472	2.68383	-0.0347429	-0.0450931	-0.0372164	-0.0450931	-0.00747953
KLK11	-0.296284	-0.293891	-0.290089	-0.289653	-0.298567	-0.283023	-0.296096	-0.265332	2.04628	-0.282269	-0.291013	1.04475	-0.298567	-0.232565
CTNNAL1	-0.243219	-0.201827	-0.214961	-0.252794	-0.286074	-0.253324	-0.24552	0.295772	2.56953	0.350106	1.56653	0.531799	-0.0958854	0.451098
SEZ6L2	-0.275919	-0.274775	-0.264261	-0.270002	-0.276986	-0.252617	-0.275994	2.21142	3.06261	0.780093	0.0743829	0.486518	-0.277658	-0.0565204
RPS27L	-0.343287	-0.0321937	-0.0463165	-0.119672	-0.413502	0.532077	-0.0870906	0.768742	1.16105	0.534797	0.414975	-0.24675	-0.170474	0.426622
SEMA3C	-0.204611	-0.20363	-0.19175	-0.199219	-0.0708957	0.100299	-0.136498	1.32197	2.97735	-0.0613448	-0.0776065	0.157073	0.233967	-0.0432213
CPA4	-0.0995966	-0.0994436	-0.0976139	-0.0970584	-0.100973	-0.092275	-0.0992676	0.243898	4.06327	-0.0378146	-0.0858182	0.108451	-0.100973	-0.0119255
SLIT3	-0.183939	-0.182604	-0.17203	-0.171993	-0.183346	-0.169478	-0.162269	2.02254	3.30438	2.42241	-0.155978	0.0770172	-0.184652	0.0634097
SBSN	-0.067031	-0.0667088	-0.065523	-0.0665604	-0.0670216	-0.054043	-0.065596	0.269007	3.62064	-0.0513356	-0.0679148	-0.0355178	-0.0679148	0.0432877
TUSC3	-0.348909	-0.339532	-0.3353	-0.344372	-0.351157	-0.335815	-0.347147	1.42946	2.2177	1.82105	0.578103	0.808377	-0.278841	-0.0876827
QSOX1	-0.350929	-0.272556	-0.216099	-0.0416118	0.133116	0.154394	0.0515573	0.660363	1.74427	-0.0469015	0.372108	0.266705	-0.0282762	0.0685179
UGDH	-0.186862	-0.234311	-0.188367	-0.104964	-0.23676	-0.0735739	-0.104134	1.16757	2.13867	0.707352	0.142214	0.320007	0.0469306	0.0402077
TMEM165	-0.189898	-0.26625	-0.160438	-0.193382	-0.116208	0.00296431	0.00543931	0.596535	1.39431	0.938919	0.379825	0.313943	0.0741432	0.190793
HSP90B1	-0.0840396	-0.395637	-0.314428	-0.145761	-0.525913	0.190182	-0.0391715	0.741187	1.00329	0.634814	0.728088	0.430914	-0.0746526	0.452365
RND3	-0.362332	-0.360367	-0.354139	-0.351813	-0.367638	-0.143554	-0.355362	0.857319	1.29798	0.545008	-0.127093	0.932335	-0.368118	-0.11947
BNIP3	-0.392641	-0.154587	-0.25675	-0.393827	-0.477008	0.184997	-0.369874	0.231233	1.13524	0.0281355	-0.150212	0.588268	-0.362859	0.00539656
HSPB8	-0.159994	-0.160538	-0.158504	-0.160877	-0.163595	-0.154643	-0.164403	0.660041	3.72008	1.64258	1.10944	0.191633	-0.164403	-0.0479766
PDLIM5	-0.270509	-0.271494	-0.224163	-0.245253	0.00890777	0.136566	0.245446	1.04477	1.51252	0.652497	1.29102	0.182906	-0.23311	0.0714049
ANXA3	-0.300319	-0.296409	-0.285515	-0.295838	-0.296486	-0.268854	-0.249124	-0.220276	1.66914	-0.235261	0.0146847	1.02226	-0.220906	-0.225693
NENF	-0.383683	-0.303561	-0.182402	-0.350782	-0.292681	0.168611	-0.0541406	1.01792	1.35433	0.977757	-0.104619	0.362799	-0.0654167	0.412206
ERRFI1	-0.294387	-0.24141	-0.268844	-0.304509	-0.345655	-0.204095	-0.324894	0.896738	1.47072	0.877223	-0.116274	0.713379	-0.33335	-0.105445
DSC3	-0.0963753	-0.0956141	-0.0939591	-0.0900465	-0.0968374	-0.0852286	-0.0937401	0.740803	5.1841	0.404531	-0.0917208	-0.0505532	-0.0968374	0.0774312
RGS4	-0.0954938	-0.0951411	-0.0924156	-0.0925843	-0.0966588	-0.0236543	-0.0966588	0.96288	3.11917	0.618538	-0.0261052	-0.0786605	-0.0966588	0.134426
SCARB2	-0.384991	-0.458365	-0.432001	-0.39912	-0.115189	0.875499	-0.222103	1.02922	1.42916	0.694915	0.451541	0.180676	-0.331445	0.266776
GALNT1	-0.198771	-0.243353	-0.12992	-0.117246	0.0789382	0.257892	0.00849803	0.999323	1.74571	-0.0244931	0.314172	0.0132339	-0.047399	0.167491
NFIC	-0.407754	-0.30424	-0.344106	-0.368164	-0.0309818	0.318709	-0.119048	1.14021	1.4854	0.731251	1.05614	0.290989	-0.183121	0.20892
CDC42EP1	-0.336716	-0.337881	-0.330733	-0.322369	-0.134929	-0.200835	-0.154558	1.36733	1.94934	1.53497	1.21476	0.614611	-0.341909	-0.0517448
ALDH1A1	-0.178457	-0.188613	-0.178937	-0.187028	0.480354	0.417964	-0.153098	0.432077	1.4515	0.153499	0.306695	-0.119037	0.424416	0.0459559
FRAS1	-0.127844	-0.132777	-0.132067	-0.132434	-0.136132	-0.129639	-0.133102	0.0423014	4.08918	0.0134233	-0.115249	0.27787	-0.136132	-0.0626237
RCAN2	-0.158097	-0.119648	0.0668143	-0.13306	-0.162496	-0.148629	-0.160674	1.86294	2.75256	1.12428	0.943549	-0.114484	-0.112289	0.0754851
ITGA3	-0.196044	-0.179256	-0.167762	-0.198118	-0.223732	-0.201958	-0.210323	0.000161101	2.45253	0.372331	0.60815	0.540501	-0.223732	-0.109324
LINC01133	-0.184353	-0.18193	-0.173499	-0.173698	-0.181489	-0.171022	-0.176836	-0.0619955	2.46792	-0.109462	-0.163672	0.555442	-0.138028	-0.0990402
IL13RA2	-0.0518516	-0.0515472	-0.0508964	-0.0477952	-0.0507595	-0.047809	-0.049888	0.00879293	2.52695	-0.0227024	0.356952	-0.0287819	-0.0518516	0.0152129
HAS1	-0.0922288	-0.0918705	-0.0906785	-0.0898683	-0.0924815	-0.0106667	-0.0162046	0.403832	2.74195	1.98007	-0.0843982	-0.0881227	-0.00465138	0.124747
TCEAL2	-0.0989367	-0.0473277	-0.0829824	-0.102009	-0.108081	-0.0959335	-0.101906	0.830292	4.35663	-0.0170434	0.466721	-0.0506399	-0.055501	0.0381621
CYBRD1	-0.304605	-0.302678	-0.291354	-0.236233	0.201654	0.0308815	-0.037655	1.34752	2.09681	0.902223	0.0994203	0.298855	-0.0777838	0.0729563
HS2ST1	-0.0482434	-0.078058	-0.0816593	-0.113721	-0.137958	-0.0491758	-0.176394	0.404941	2.03686	0.533083	0.315723	0.0972935	0.104309	0.0821142
EPGN	-0.0523327	-0.0276473	-0.0539969	-0.0523375	-0.0577493	-0.0497355	-0.0556526	-0.0295082	3.45775	-0.0577493	-0.0577493	-0.0538475	-0.0577493	0.0172771
AKR1B1	-0.0728553	-0.0608539	0.0610657	0.117318	-0.31611	0.178284	0.157654	-0.0250559	0.706506	-0.261137	0.0718527	-0.120728	0.324426	0.548212
ANXA8L1	-0.0753855	-0.0741648	-0.0710771	-0.0713196	-0.0731962	-0.069499	-0.073285	0.0584047	5.16122	-0.0666367	0.0153849	-0.0194263	-0.0753855	0.0315313
DPP4	-0.212303	0.384966	0.137248	-0.151592	-0.240469	-0.213815	-0.106135	0.209809	1.79421	-0.224643	-0.0528122	-0.170653	-0.164426	-0.112965
GNG12	-0.277387	-0.277996	-0.26472	-0.266658	-0.28656	-0.175762	-0.273547	1.20977	2.38955	1.44818	0.872382	0.52077	-0.159611	0.0149312
PAPPA	-0.0925441	-0.0890687	-0.0907353	-0.0903557	-0.0944293	-0.0896231	-0.0924052	0.713075	4.25244	0.448703	-0.0744962	-0.0232497	-0.0944293	0.0514791
CARHSP1	-0.29745	-0.254904	-0.132547	-0.0288429	-0.12835	-0.340343	-0.264436	0.382656	1.15914	0.050659	0.944673	0.54878	-0.17614	0.815868
RDH10	-0.143602	-0.127943	-0.0986002	-0.116804	-0.107678	-0.0484531	-0.137588	0.0412636	2.73584	0.00365482	0.138878	0.237525	-0.113281	0.0351536
PIEZO2	-0.0958461	-0.0980158	-0.097452	-0.0971342	-0.0998514	-0.0881345	-0.0745482	0.882246	4.48203	0.535076	1.2948	-0.0959184	0.0624348	0.0802197
GRIA2	-0.0708606	-0.0711701	-0.0696926	-0.0666659	-0.0720853	-0.0671055	-0.0698474	-0.0548018	3.47318	-0.0720853	-0.0720853	0.0532955	-0.0720853	-0.00636911
FLNC	-0.114315	-0.114172	-0.112536	-0.115263	-0.116624	-0.11053	-0.116624	0.985892	4.35885	0.0239148	0.69207	0.0287823	-0.116624	0.0306195
ROR1	-0.122205	-0.155299	-0.152382	-0.139786	-0.15753	-0.149717	-0.054659	0.986425	3.64859	0.343346	0.24478	0.183809	-0.15753	-0.00839143
ANGPTL4	-0.16008	-0.158887	-0.153566	-0.13283	-0.16117	0.29369	-0.12798	0.342183	1.42584	1.18705	0.135079	0.0175257	-0.161636	0.107158
MEIS2	-0.231898	-0.231549	-0.225908	-0.23043	-0.235293	-0.223272	-0.229416	1.52082	2.55159	0.640348	0.844563	0.433619	-0.235293	-0.0544002
SEC61G	-0.402818	-0.283257	-0.191532	-0.158798	-0.0655567	0.404362	-0.00576079	0.71143	0.912046	0.324774	0.19048	0.167243	0.0100004	0.352339
ADAM9	-0.357472	-0.360374	-0.339501	-0.333195	-0.0653603	0.887812	-0.00242269	0.315755	1.54876	0.651136	0.128322	0.0412851	-0.35825	0.32574
HSPA5	-0.135746	-0.27033	-0.135575	-0.0865387	-0.6234	0.205162	-0.0590984	0.584878	0.809614	0.555613	0.464083	0.295581	-0.306961	0.233706
CNIH1	-0.226688	0.0297144	-0.174023	-0.265695	0.00500948	-0.113711	0.172067	0.694167	1.08735	0.292736	0.432821	0.110717	0.157775	0.197171
TFPI2	-0.190651	-0.195177	-0.188575	-0.190231	-0.200011	-0.174942	-0.124929	0.196396	1.20565	-0.0139918	-0.0627012	0.591287	-0.200537	-0.110572
LMO4	-0.268533	-0.379027	-0.248529	-0.0187211	-0.108002	-0.138511	-0.0110352	0.395688	1.0646	0.45634	-0.0999462	0.689719	0.367796	0.0297322
TNFRSF11B	-0.119655	-0.119881	-0.116383	-0.118274	-0.121847	-0.0817167	-0.0536383	0.0338602	2.47319	-0.0337617	0.384127	0.223281	-0.121847	-0.00861691
ARL4D	-0.0591908	-0.14981	-0.144218	-0.171247	-0.243583	-0.147167	-0.0153167	0.465288	1.7236	0.201309	0.0131651	0.358391	-0.265943	-0.0498077
CADM3	-0.076353	-0.082847	-0.0810741	-0.0795703	-0.0846798	-0.0754557	-0.0485846	0.272071	3.07323	0.0258056	0.205585	0.044291	-0.0846798	-0.00286855
FAM153B	-0.1193	0.013881	-0.0988572	-0.118901	-0.12472	-0.116755	-0.12374	-0.0627184	3.24317	-0.109421	-0.116998	0.146331	-0.12472	-0.0663926
ENC1	-0.157672	-0.231797	0.0632046	-0.152187	-0.0285096	-0.00251327	-0.194856	0.43136	1.45223	0.171118	0.133107	0.21001	-0.271587	0.0429101
MPZL1	-0.231356	-0.335431	-0.331052	-0.312246	-0.0868555	0.142879	-0.0123815	1.17058	1.6039	0.358295	0.879888	0.377633	-0.0946657	0.0950522
SLC16A1	-0.178942	-0.0649534	-0.114582	-0.221898	-0.242359	-0.0973026	-0.147526	0.537151	1.8358	0.0439467	0.00902854	0.261661	-0.167568	0.201413
C2	-0.306351	-0.305493	-0.303195	-0.296866	-0.268641	0.749877	-0.287769	0.373193	1.51525	0.186436	-0.281011	0.183746	-0.273657	0.139386
NR2F1	-0.124041	-0.127299	-0.121727	-0.121496	-0.130701	-0.123955	-0.123427	0.844785	3.04108	1.65353	1.04611	0.0382516	-0.130701	0.0341534
MYRF	-0.11609	-0.112545	-0.110429	-0.0898772	-0.117208	-0.110379	-0.108801	0.211422	4.19709	-0.0879875	-0.0984104	0.173109	-0.119407	-0.023685
STEAP1	-0.240121	-0.239584	-0.228411	-0.225465	-0.243929	-0.205836	-0.230341	1.39606	1.91906	-0.0420882	-0.212401	0.554544	-0.244336	-0.0481537
TJP2	-0.25522	-0.213372	-0.237113	-0.218679	-0.00856636	-0.0930487	-0.121045	-0.170404	1.92094	0.0554486	0.68677	0.555259	-0.0958999	-0.0388804
ARID5B	0.0757598	0.265607	-0.104356	-0.394471	-0.589921	-0.342815	-0.49311	0.573349	0.988849	0.725982	0.1291	0.192416	-0.353993	-0.154352
POLR2L	-0.462898	-0.251243	-0.0793089	0.103385	0.109247	0.22552	-0.0165187	0.333922	0.809847	0.245883	0.430608	0.163746	-0.215702	0.328199
RAB34	-0.413173	-0.407929	-0.408327	-0.46766	0.00417275	0.125671	0.224616	1.03946	1.30604	0.743177	-0.0842601	0.617657	0.0642449	0.130297
IL1RL1	-0.0533498	-0.0396939	-0.0437484	-0.0374572	-0.0535481	-0.0461014	-0.0455227	0.0332817	2.60616	0.0217426	-0.0525967	-0.040103	-0.0546405	0.02649
TNFRSF1A	-0.660936	-0.425218	-0.195994	0.011566	0.404193	0.348018	0.284381	0.739527	1.01118	0.643954	0.47133	0.280842	0.0840187	0.0261756
PCSK1N	-0.180829	0.121306	0.00480912	-0.185781	-0.212275	-0.200491	-0.206231	0.200832	1.48911	-0.118729	-0.191974	0.188807	-0.137176	-0.163102
CUX1	-0.202914	-0.303374	-0.299662	-0.21833	0.525147	0.297612	0.307764	0.334728	1.16733	0.101719	0.428241	0.125435	0.460578	0.0935311
ASPHD1	-0.163692	-0.16327	-0.156011	-0.1588	-0.165484	-0.140979	-0.158854	0.957949	3.68149	-0.00495308	-0.0994065	0.266493	-0.165484	-0.0296117
GATA6	-0.191507	-0.186845	-0.157083	-0.176544	-0.191957	-0.17929	-0.189928	0.557222	2.96621	0.175552	0.17725	0.425431	-0.193064	-0.0712283
DSC2	-0.346013	-0.344853	-0.33684	-0.336212	0.179834	0.124855	0.237042	0.163584	1.43156	-0.25674	-0.286809	0.619958	-0.349789	-0.175334
CTSF	-0.305508	-0.219297	-0.224334	-0.132325	-0.357183	-0.207335	-0.336152	1.13174	1.4062	0.952143	0.57106	0.584207	0.252492	-0.180991
MEDAG	-0.0928261	-0.0910431	-0.0913875	-0.0873954	-0.0928261	-0.0840795	-0.0909323	0.54523	3.9198	1.03566	1.39293	-0.0741344	-0.0928261	0.0253871
LGI2	-0.0789423	-0.079363	-0.0778002	-0.078839	-0.0790997	-0.0242206	-0.0801949	0.420176	3.64844	-0.0155073	0.1296	-0.0417083	-0.0801949	0.0714169
TNC	-0.116202	-0.114759	-0.109862	-0.116261	-0.120225	-0.0599591	-0.1165	0.971182	1.59003	1.37753	0.484783	0.0127145	-0.120225	0.131195
SPSB1	-0.215182	-0.166114	-0.143307	-0.194446	-0.288195	-0.164313	-0.256574	0.789128	1.52151	0.0615237	0.391352	0.468243	-0.00976492	-0.0575503
RTN4	-0.495163	-0.301247	-0.290717	-0.193811	0.275929	0.529206	0.429106	0.653563	0.923645	0.242534	0.503872	0.0751421	0.146535	0.245859
PHLDB2	-0.120798	-0.109927	-0.00944372	0.202576	-0.175688	-0.161308	-0.167198	0.697006	1.95047	1.41069	1.13358	0.017697	-0.0892457	0.0229308
SCG5	-0.19907	-0.196051	-0.201318	-0.197317	-0.203103	-0.170695	-0.202237	1.16424	1.80083	0.447428	-0.177965	0.431609	-0.141363	-0.0599981
PODN	-0.116709	-0.115325	-0.101895	-0.0473645	-0.117571	-0.111096	-0.114358	2.04446	2.9966	0.432415	-0.0169778	-0.0780519	-0.117571	-0.0034942
GYPC	-0.0542407	0.451706	0.481888	0.352801	-0.569965	0.0182194	-0.435106	0.112148	0.87299	-0.0741611	0.210868	-0.727067	0.559325	0.375433
PGM1	-0.192545	-0.135168	-0.0553902	0.0926186	-0.201644	-0.145261	-0.0729419	0.526809	1.25924	-0.113259	-0.141272	0.29466	0.0621474	0.085533
CLDN15	-0.0911404	-0.0755191	-0.0697763	-0.0576288	-0.0192028	-0.0641871	-0.0643394	-0.00879921	2.1067	0.0971709	1.6577	0.0655554	0.387552	-0.0279291
FAM110B	-0.176529	-0.176499	-0.167633	-0.174961	-0.119281	0.0247882	-0.123215	0.52712	2.5267	0.975444	0.0769498	0.205549	-0.181836	0.0301417
REC8	-0.173322	-0.111195	0.016869	-0.04214	-0.155155	-0.152187	0.383324	-0.139344	1.54743	-0.187599	-0.0842209	0.265389	1.10483	0.0261671
REXO2	-0.322389	-0.0292307	-0.145532	-0.240744	-0.517508	-0.302262	-0.367906	0.665893	1.00341	0.857759	0.808834	0.53178	-0.0535922	0.0363055
UBXN4	-0.124704	-0.0699849	-0.000556167	-0.0367682	-0.206912	-0.0904771	-0.0764744	0.449375	0.872675	0.109715	0.255455	0.136145	0.35601	0.17431
PDIA3	-0.394969	-0.286124	-0.0374182	0.199641	-0.644413	0.0668128	0.151389	0.722875	0.765	0.460303	0.458995	0.368207	0.0447102	0.237408
ANXA8	-0.0626895	-0.0627258	-0.0614229	-0.0619818	-0.0633355	-0.0560035	-0.0633355	0.00770833	4.61363	-0.0575784	-0.0416794	-0.0420885	-0.0633355	0.0342206
S100A8	-0.398191	-0.38951	-0.384991	-0.376492	2.76712	0.921707	-0.103133	-0.412583	-0.339965	-0.410683	-0.415549	-0.361526	-0.357827	-0.175808
LYZ	-0.440832	-0.442024	-0.440854	-0.435681	2.86225	0.856673	1.47691	-0.462374	-0.445851	-0.462162	-0.431998	-0.451097	-0.446362	0.0555272
S100A9	-0.455121	-0.440216	-0.436422	-0.433233	2.5283	1.05893	0.0438139	-0.461247	-0.14997	-0.456365	-0.460939	-0.297499	-0.424074	-0.0644953
S100A12	-0.239778	-0.239489	-0.239634	-0.239734	3.23378	0.00745642	-0.107559	-0.24364	-0.239402	-0.241375	-0.244122	-0.24075	-0.224602	-0.213308
FCN1	-0.342443	-0.340788	-0.340504	-0.336826	3.07272	0.521116	0.271373	-0.348628	-0.346743	-0.349019	-0.347041	-0.344322	-0.32126	-0.179875
VCAN	-0.398483	-0.393204	-0.379443	-0.390675	2.43794	0.366708	0.0402396	2.29893	0.404427	0.349645	-0.025069	-0.369491	-0.406288	-0.0460933
CSTA	-0.368695	-0.370248	-0.369165	-0.37102	2.93025	0.458282	0.535349	-0.301071	-0.29085	-0.359649	-0.372213	-0.259419	-0.374485	-0.00612619
CTSS	-0.0119835	-0.367834	-0.333445	-0.30086	2.25806	0.982505	0.639946	-0.535915	-0.661534	-0.539208	-0.412024	-0.61602	-0.332603	0.0479001
MNDA	-0.332585	-0.399083	-0.367681	-0.389295	2.57557	0.679913	1.26599	-0.39839	-0.391483	-0.402024	-0.405783	-0.401407	-0.398668	0.156963
LST1	-0.389688	-0.408304	-0.436012	-0.448164	2.22744	1.11506	1.32783	-0.504014	-0.494087	-0.49483	-0.500317	-0.498078	1.00054	0.143545
LGALS2	-0.251396	-0.260111	-0.262086	-0.262534	2.55201	-0.0479921	1.98709	-0.243667	-0.0618519	-0.26589	-0.263771	-0.253884	-0.268429	-0.162748
SERPINA1	-0.483577	-0.481984	-0.472483	-0.473298	2.01335	1.20267	0.816939	-0.467347	-0.454473	-0.480965	-0.485421	-0.288445	-0.370837	0.162637
STXBP2	-0.316647	-0.262354	-0.220979	-0.142416	2.01317	0.622333	0.0950013	-0.477253	-0.245024	-0.486661	-0.483205	-0.289831	-0.0558018	-0.11391
CFD	-0.368598	-0.35454	-0.338972	-0.350021	2.24913	0.916254	-0.146678	-0.355286	-0.303826	-0.131586	-0.365666	-0.311692	-0.373452	-0.209795
S100A4	-0.947798	0.0859508	0.345968	0.313912	1.53189	0.427026	0.324248	-0.566668	-1.08421	-0.114924	-1.1326	-0.585106	-0.104085	0.299062
TKT	-0.351088	-0.258083	-0.345868	-0.356127	1.93217	-0.0269557	0.22846	-0.264358	-0.205629	-0.0479528	-0.120513	0.215094	0.770619	0.0693905
MPEG1	-0.0636873	-0.330428	-0.331492	-0.332699	2.408	0.430413	0.820368	-0.333647	-0.328523	-0.33195	-0.337444	-0.334906	-0.294184	-0.085635
CLEC12A	-0.261415	-0.261128	-0.234879	-0.179584	2.74549	0.108919	0.488097	-0.178876	-0.261466	-0.263373	-0.258873	-0.256612	-0.196012	-0.1334
CFP	-0.28326	-0.149184	-0.275857	-0.290415	2.4695	0.0993327	1.22982	-0.294069	-0.292987	-0.294321	-0.235321	-0.292803	-0.141759	-0.210203
LILRA5	-0.275485	-0.275356	-0.27419	-0.273729	2.29766	0.484419	0.295338	-0.278318	-0.275449	-0.278008	-0.27877	-0.276334	-0.27877	-0.184152
NCF2	-0.314107	-0.348505	-0.356183	-0.356187	2.22752	0.736834	0.802178	-0.359162	-0.357866	-0.31133	-0.359807	-0.356204	-0.319358	0.0680318
PYCARD	-0.390028	-0.360852	-0.190789	-0.0529716	1.71051	0.722192	1.05907	-0.218845	0.0581571	-0.435603	-0.315169	-0.440395	0.125284	0.389713
FGL2	-0.336106	-0.346718	-0.337728	-0.276553	1.91298	0.71855	1.58846	-0.336678	-0.196463	-0.383598	-0.266661	-0.399915	-0.244433	0.137445
CSF3R	-0.311294	-0.308394	-0.307485	-0.299446	2.24363	0.53603	0.612526	-0.31344	-0.202911	-0.30742	-0.309248	-0.282034	0.164334	-0.0246289
S100A6	-1.25213	-0.471361	-0.104321	-0.365413	1.37084	0.278198	0.145543	0.604084	1.08408	-0.00325759	-0.152464	0.527985	-0.937982	-0.0941641
LILRB2	-0.341793	-0.34818	-0.346921	-0.345213	1.98648	0.901649	0.499532	-0.350292	-0.34683	-0.35066	-0.349841	-0.347468	-0.0619382	-0.0126489
NCF1	0.931156	-0.194085	-0.172073	-0.319989	1.45668	0.336632	0.30487	-0.596107	-0.579304	-0.587726	-0.555675	-0.588239	-0.294706	-0.06246
TSPO	-0.769202	-0.294688	-0.321187	-0.268679	1.50886	0.572735	0.162084	0.294978	0.296492	-0.0870321	0.179975	-0.00471672	-0.00444222	0.242431
FGR	-0.26586	-0.373353	-0.0549548	0.845298	1.92704	0.283938	0.804726	-0.391939	-0.38335	-0.395187	-0.269498	-0.390051	-0.186778	-0.0922291
CD36	-0.314568	-0.315381	-0.309537	-0.314298	1.85849	0.808839	0.0171659	-0.313513	-0.308865	0.484163	0.258985	-0.311115	-0.209091	-0.159819
NUP214	-0.187534	-0.200773	-0.206771	-0.208909	1.91108	0.213379	0.121786	-0.208689	-0.21606	-0.238714	-0.151275	-0.175017	0.111366	-0.0147142
SPI1	-0.179281	-0.513285	-0.505538	-0.504455	1.49821	1.35756	1.70035	-0.505498	-0.499806	-0.504785	-0.504219	-0.505384	0.0166432	0.545613
DUSP6	-0.330294	-0.357067	-0.317978	-0.222875	1.73224	0.600136	-0.0469399	-0.050451	0.633342	-0.298311	1.01292	-0.164188	-0.101123	-0.0148052
RP11-1143G9.4	-0.204166	-0.202487	-0.206061	-0.20444	2.17269	0.121755	0.423816	-0.210056	-0.207558	-0.211274	-0.20026	-0.20877	-0.211274	-0.0648563
JAML	-0.328175	-0.0587119	0.136926	-0.292963	1.83712	-0.150394	1.79109	-0.350237	-0.342439	-0.347268	-0.348788	-0.346877	0.474631	-0.132712
CDA	-0.196372	-0.195487	-0.195991	-0.164358	2.39505	-0.0145995	-0.189199	-0.183334	-0.163376	-0.193233	1.22868	-0.168836	-0.199922	-0.149151
PLBD1	-0.372843	-0.383992	-0.383329	-0.381072	1.63299	0.516441	0.797487	-0.274052	-0.161114	-0.192905	-0.294117	0.0260195	-0.356278	0.0785372
C10orf54	-0.371135	0.0711681	0.0279875	0.0206156	1.50075	0.0698104	0.565017	-0.410341	0.125081	-0.294994	0.106576	-0.39404	0.207069	-0.0591918
ITGB2	-0.499006	0.0347394	0.358175	0.682547	1.24344	0.68001	0.866608	-0.900514	-0.903852	-0.928273	-0.927793	-0.921388	-0.440686	0.227282
FPR1	-0.340013	-0.340288	-0.337529	-0.336705	1.71986	0.898039	0.801646	-0.339075	-0.327944	-0.335525	-0.341701	-0.338584	-0.304489	0.048411
GABARAP	-0.362716	-0.438695	-0.364712	-0.249295	1.348	0.823315	0.862517	0.350829	0.272459	0.0976266	-0.045899	-0.260978	-0.0531455	0.238014
CD302	-0.336303	-0.341946	-0.337442	-0.338602	1.87208	0.571183	0.91829	-0.0302377	-0.0727758	0.116753	-0.0136066	-0.259283	-0.152513	0.0698485
PGD	-0.354413	-0.333473	-0.339482	-0.329202	1.47283	0.343806	0.252328	0.144539	-0.202225	-0.0399583	-0.207437	0.0776322	0.377828	0.193651
AP1S2	-0.281163	-0.296477	-0.355383	-0.367965	1.34394	0.971078	1.19193	-0.335279	-0.469795	-0.268574	0.618618	-0.495137	-0.0665372	0.501018
TALDO1	-0.403561	-0.300093	-0.294875	-0.316104	1.2794	0.312843	0.387306	-0.120185	-0.136868	-0.0633797	-0.060347	0.0708878	0.91206	0.531879
C19orf38	-0.14592	-0.249633	-0.261146	-0.247413	2.21374	0.224579	0.733193	-0.262204	-0.258239	-0.252632	-0.249718	-0.255854	-0.139269	-0.0577572
TNFSF13B	-0.44119	-0.366582	-0.40431	-0.370464	1.397	1.20439	0.928325	-0.121684	-0.105068	-0.22867	-0.445768	-0.424434	0.126311	0.247003
ARPC1B	-0.440321	-0.169786	-0.190328	-0.21376	1.23828	0.605585	1.14939	-0.370862	-0.319298	-0.534023	0.0818313	-0.335401	-0.114926	0.324276
RETN	-0.226586	-0.225922	-0.223833	-0.227045	1.31503	0.611264	0.210434	-0.228988	-0.228988	-0.227958	-0.228988	-0.225941	-0.19272	-0.0559799
HCK	-0.287025	-0.395476	-0.390374	-0.39484	1.57191	0.96997	1.46448	-0.386058	-0.384965	-0.377648	-0.385517	-0.36249	-0.243327	0.160909
POU2F2	0.714769	-0.149095	-0.276124	-0.313524	1.39049	0.158349	0.614756	-0.306239	-0.44002	-0.411932	-0.438302	-0.422269	-0.136819	-0.0541172
CD300E	-0.241299	-0.23891	-0.239474	-0.236989	1.84335	0.460381	0.325196	-0.237494	-0.227182	-0.24076	-0.241577	-0.23853	-0.241577	-0.1278
MYO1F	-0.369619	-0.151506	0.282415	0.647016	1.37724	0.216686	0.450376	-0.470557	-0.452121	-0.443217	-0.430223	-0.476441	0.144024	-0.0318671
SLC7A7	-0.295506	-0.358709	-0.356034	-0.359931	1.67223	0.932871	0.0793792	-0.137121	0.701157	-0.323234	-0.287483	-0.329649	-0.365355	0.211378
IGSF6	-0.323962	-0.326311	-0.320206	-0.320708	1.51151	0.703746	1.50927	-0.323434	-0.324975	-0.322627	-0.315628	-0.320313	-0.290791	0.325948
LILRB3	-0.28199	-0.27395	-0.2766	-0.278531	1.85864	0.629331	0.495768	-0.283916	-0.275611	-0.283484	-0.280067	-0.281325	-0.285349	-0.144506
ASGR1	-0.268662	-0.267148	-0.267604	-0.264586	1.89106	0.576763	0.0961849	-0.242259	-0.242144	-0.235429	-0.0265673	-0.254456	-0.17187	-0.0628773
GLRX	-0.31048	-0.0247489	-0.0926561	0.134416	1.21844	0.509389	0.291335	-0.140057	-0.364009	-0.0314905	-0.159253	-0.548744	-0.267011	0.333535
IL17RA	-0.294665	-0.00117567	-0.0911176	-0.134969	1.40107	0.205394	0.529653	-0.275847	-0.167162	-0.287591	-0.191462	-0.314897	-0.120014	0.0168279
CLEC7A	-0.390332	-0.358007	-0.383436	-0.384713	1.44357	1.10522	0.901813	-0.369742	-0.381706	-0.382961	-0.327883	-0.3687	-0.340315	0.313495
EVI2B	0.0233381	0.0753062	0.105544	0.0574428	1.27886	0.102161	0.433127	-0.503933	-0.50308	-0.500794	-0.494455	-0.506989	-0.100161	-0.132834
AGTRAP	-0.488958	-0.320353	-0.122641	0.280742	1.24956	0.155217	-0.261579	0.147135	0.414369	-0.197912	0.0687724	0.106703	-0.483168	0.0964227
CARD16	-0.433041	0.0688879	0.132263	0.351785	1.15518	0.282123	0.534032	-0.485998	-0.229932	-0.516693	0.0107403	-0.546748	-0.066227	0.160839
PTPRE	-0.362403	-0.26946	-0.117319	0.0644285	1.28495	0.567109	1.04726	-0.0986587	-0.205001	0.161186	0.853777	-0.42458	-0.148541	0.0682412
AHNAK	-0.345708	-0.150923	0.152978	0.0550641	0.986819	-0.252376	-0.0936975	0.181134	0.191671	0.120765	0.221758	0.134577	-0.357146	-0.410671
CLEC4A	-0.194094	-0.271309	-0.272726	-0.266459	1.76003	0.352873	1.3674	-0.269394	-0.271662	-0.269076	-0.27452	-0.271848	-0.143597	0.138221
PILRA	-0.335601	-0.347979	-0.343383	-0.343879	1.4962	0.990257	0.37863	-0.338338	-0.28504	-0.312962	-0.335801	-0.249009	-0.353394	-0.125894
GCA	-0.00217246	-0.288043	-0.384351	-0.411783	1.13872	0.465846	1.24705	-0.353987	0.055972	-0.337304	-0.214211	-0.120068	0.0785631	0.08607
LTA4H	0.048238	-0.12661	-0.26648	-0.233588	1.12084	0.127661	0.169429	-0.257111	0.0247838	-0.189963	-0.0438602	-0.0339874	0.652684	-0.130079
PRAM1	-0.228781	-0.224582	-0.226056	-0.178437	1.9403	0.225319	0.858831	-0.229801	-0.228791	-0.22789	-0.229383	-0.227732	0.989185	-0.0798074
SH3BGRL3	-0.626318	-0.0478617	0.537978	0.469924	1.08368	0.791076	0.548955	-0.349218	-0.215086	-0.910177	-0.330117	-0.963304	-0.0325074	0.247939
LINC00936	0.0338657	-0.144214	-0.181976	-0.125093	1.27112	0.274695	0.319903	-0.140905	-0.186619	-0.193606	-0.173307	-0.273788	0.250543	-0.0194689
NFE2	-0.161926	-0.161419	-0.162449	-0.161071	2.06316	-0.125049	0.099003	-0.16291	-0.139812	-0.164463	-0.156638	-0.0757563	1.76634	-0.132185
ARRB2	-0.496102	-0.104061	0.146848	0.0981616	1.07489	0.767125	0.582336	-0.633772	-0.49803	-0.572853	-0.58344	-0.565229	0.128908	0.180841
CD14	-0.460076	-0.457424	-0.439464	-0.441902	1.1592	1.71991	0.151094	-0.426591	-0.338897	-0.413001	-0.372978	-0.4315	-0.45193	0.345667
GNAI2	-0.44497	-0.33905	-0.21282	-0.121232	1.02801	0.799177	0.473167	0.123436	0.132074	-0.213934	0.967363	-0.31416	-0.0410345	0.484422
NEAT1	-0.693884	-0.474668	-0.469084	-0.397516	1.06429	0.698027	-0.0901364	0.832092	0.881403	0.185766	0.702689	0.228363	-0.475766	0.12403
PGLS	-0.462129	-0.380004	-0.392377	-0.311041	0.987436	0.130531	0.671709	0.116125	0.155037	0.0790553	-0.0722649	0.449287	0.342941	-0.0138164
CECR1	-0.125395	-0.189786	-0.180475	-0.199807	1.14323	0.724542	0.66519	-0.471332	-0.450627	-0.478884	-0.415706	-0.379516	-0.320081	-0.0240255
LILRA2	-0.219135	-0.220205	-0.218544	-0.213119	1.8778	0.270324	0.536196	-0.222993	-0.220538	-0.223583	-0.220876	-0.220029	-0.0960273	0.0288278
OAZ1	-0.0439501	-0.251041	0.0425293	-0.0486057	1.1026	0.856927	0.67186	-0.447729	-0.136736	-0.592467	-0.568028	-0.686551	-0.162237	0.411905
LRRC25	-0.284096	-0.316618	-0.314371	-0.309146	1.44494	0.830413	0.948039	-0.316893	-0.310558	-0.318676	-0.316475	-0.313151	-0.117341	0.0628031
ZEB2	-0.255775	-0.50362	0.0123004	0.294309	1.00227	0.954831	0.420015	0.220044	0.0341913	0.810935	-0.363953	-0.545332	-0.243896	0.212444
TNFAIP2	-0.449487	-0.461574	-0.447803	-0.453519	1.12031	0.471568	-0.121358	-0.0305537	0.0909798	-0.250578	0.117102	0.439474	-0.39724	0.108187
H3F3A	-0.268385	-0.353231	-0.300553	-0.0978853	1.07711	0.0115738	0.420792	-0.306522	-0.369875	-0.175911	0.25085	0.349725	0.703949	0.250613
ZNF385A	-0.298508	-0.35633	-0.350485	-0.353018	1.31251	0.754662	1.60943	-0.211388	-0.157461	-0.060462	-0.199886	-0.27685	-0.171187	0.119724
TBXAS1	-0.193529	-0.212614	-0.292783	-0.0467356	1.29712	0.612176	0.806998	-0.346692	-0.345302	-0.315864	-0.3408	-0.329229	0.509351	0.139173
CPPED1	-0.267878	-0.267622	-0.245629	-0.246075	1.42472	0.21985	0.475307	0.0664999	0.0496302	0.102563	0.327031	-0.0526765	0.0832885	0.11419
SULT1A1	-0.271707	-0.215892	-0.233051	-0.220433	1.47631	0.291907	-0.00558668	-0.0108533	0.535574	0.16579	-0.259007	-0.0786743	0.0202361	-0.0617476
LAMTOR4	-0.486732	-0.209001	-0.276473	-0.124325	0.921908	0.413588	0.281748	-0.113355	-0.158585	-0.176603	-0.0318169	0.0904631	-0.183928	0.0343744
THEMIS2	-0.14867	-0.302704	-0.309411	-0.0257561	1.13117	0.708769	0.559242	-0.244903	-0.390754	-0.397823	-0.351692	-0.232215	-0.115961	0.0416654
DMXL2	-0.345884	-0.340257	-0.334419	-0.339578	1.16418	1.08015	-0.210557	-0.212165	-0.138843	-0.22955	-0.223049	-0.21776	-0.317223	0.117833
NAIP	-0.308588	-0.306015	-0.301787	-0.288091	1.16051	0.882761	0.934408	-0.292659	-0.27141	-0.326663	-0.202861	-0.297848	-0.276005	0.128787
LY86	0.628144	-0.408053	-0.414278	-0.4102	1.07703	0.714139	1.30628	-0.420998	-0.417397	-0.409349	-0.402014	-0.420512	-0.105703	0.163477
CYP1B1	-0.326225	-0.324313	-0.313135	-0.318127	0.944701	0.0537308	-0.298057	0.53899	1.10463	-0.080403	-0.0043281	0.418696	-0.330578	-0.203161
LYST	0.00972261	-0.134301	0.322942	0.190153	1.05809	-0.121732	0.164554	-0.249903	-0.187918	-0.111731	-0.0662986	-0.301992	-0.192028	-0.028533
NRG1	-0.147961	-0.147506	-0.148284	-0.147387	1.90341	-0.0421876	0.033592	-0.0889153	-0.126404	-0.146109	-0.14994	-0.13103	-0.127055	-0.0669771
HACD4	-0.314513	-0.0633293	0.0580041	0.0260726	0.990576	-0.0378635	0.860853	0.17049	0.0664718	-0.343834	-0.373152	-0.217339	0.131105	0.176494
CNPY3	-0.00319722	-0.270299	-0.177135	-0.122148	0.901066	0.417635	0.710654	-0.251185	-0.22762	-0.332293	-0.303925	-0.197088	0.150158	0.288147
TNFRSF1B	-0.380099	0.18985	0.142856	0.0689212	0.911493	0.456961	0.0301082	-0.541467	-0.562283	-0.55097	-0.187373	-0.57658	-0.519926	0.0477798
MEGF9	-0.183921	-0.116202	-0.0756848	-0.0563761	1.36521	0.019345	0.0275098	-0.079255	-0.0189559	-0.0783825	-0.0784388	-0.100818	-0.09192	-0.104115
CAST	-0.139276	-0.107482	0.00481296	0.188134	0.853133	0.180534	0.0768384	0.173646	0.210543	-0.00343055	0.217653	-0.303057	-0.330836	0.10277
GMFG	-0.247068	0.535439	0.431541	0.356251	0.853016	0.106007	0.299719	-0.975211	-0.956396	-0.427151	-0.100419	-0.97044	0.649339	0.14331
CD33	-0.287098	-0.284605	-0.284012	-0.273963	1.44039	0.607727	1.26755	-0.287083	-0.27923	-0.285128	-0.285057	-0.285978	0.249229	0.194547
NUMB	-0.0880436	-0.19347	-0.190578	-0.186042	1.05188	0.248053	0.239102	0.0987665	0.0551558	-0.0556044	0.461603	-0.125647	0.0302049	-0.0290431
FAM200B	-0.397609	-0.176182	-0.180142	-0.201031	0.875444	0.0388008	-0.192652	0.17296	0.289069	0.0205813	-0.0198998	0.261837	-0.12545	-0.08779
RHOG	-0.196443	0.0758167	-0.0104488	-0.0725183	0.857128	0.615391	0.765734	-0.439483	-0.408191	-0.433134	-0.361688	-0.668371	-0.0535714	0.287693
SYK	0.382835	-0.462341	-0.448856	-0.0733372	1.01228	0.482681	0.910506	-0.458295	-0.458707	-0.453768	-0.460849	-0.0713965	0.4906	0.244196
RP6-159A1.4	-0.0178659	-0.204279	-0.201984	-0.103516	1.46807	0.112793	1.18025	-0.210969	-0.209507	-0.213108	-0.213108	-0.211222	1.81102	-0.13883
CASP1	-0.357252	-0.0102011	0.21098	0.185667	0.893904	0.266485	0.549305	-0.320825	-0.187593	-0.426414	-0.284812	-0.461807	-0.235095	0.237859
RXRA	-0.290908	-0.28819	-0.227851	-0.0852307	1.30911	0.439774	0.00819374	-0.0753718	0.00518764	-0.00446931	0.249822	-0.0981489	-0.0531044	0.112752
LCP1	-0.184753	0.088547	0.56946	0.752612	0.836372	0.256011	0.748439	-0.916522	-0.882254	-0.903536	-0.876787	-0.856091	0.422881	0.237766
HRH2	-0.243597	-0.0687163	-0.211558	-0.247266	1.39259	0.27542	0.41842	0.0122603	-0.10704	-0.0289137	-0.242979	-0.246146	-0.0900222	-0.0301886
GLIPR1	0.0438238	0.0644849	0.106638	0.148208	0.83431	0.187213	0.928883	0.0177187	-0.13076	-0.23327	-0.660649	-0.652616	0.19608	0.0732713
ARPC3	0.0468595	-0.283841	-0.0415889	0.105329	0.850355	0.603336	0.758131	-0.340141	-0.326238	-0.22001	-0.177855	-0.486722	0.151829	0.432998
C4orf48	-0.472509	-0.275315	-0.156136	-0.411811	0.825288	0.61694	0.232171	0.60016	0.795947	0.0228857	0.222204	-0.140986	-0.383191	0.159513
ITGAM	-0.248448	-0.309965	-0.241764	0.251607	1.07048	0.802568	0.570201	-0.343683	-0.325426	-0.339885	-0.309895	-0.340981	-0.115535	0.128323
KCNE3	-0.272296	-0.271424	-0.268226	-0.270827	1.46466	0.204889	-0.0292616	-0.231692	-0.190852	-0.255311	0.162234	0.153918	-0.260694	-0.136269
RGS2	0.0217537	-0.171774	-0.0679014	-0.147685	0.712905	0.487996	0.364235	0.0433823	-0.0371617	0.00047704	-0.377313	-0.385667	-0.322105	0.293515
SERP1	0.0855704	-0.114666	-0.409995	-0.579713	0.818188	0.0879969	0.302531	-0.0775033	-0.116603	-0.440187	-0.384169	0.204639	0.0813946	-0.080907
ZYX	-0.77734	-0.299692	-0.0595084	-0.070131	0.781048	0.538943	0.954804	0.273035	0.306753	0.0279287	0.036478	-0.0865472	-0.0855182	0.25731
PRELID1	-0.431953	-0.418851	-0.210793	0.0378172	0.748688	0.167082	0.455467	-0.00149681	0.03155	-0.0457788	0.0776971	0.310543	-0.162118	0.382886
RNASEK	-0.128839	-0.0654965	-0.0733488	-0.0107732	0.686876	0.287346	0.510552	-0.194078	-0.142581	-0.169942	0.0114767	-0.253797	0.1777	0.0479594
ADRBK1	-0.200218	-0.123909	0.0164255	0.107633	0.978538	0.245058	0.0806471	-0.300791	-0.287168	-0.265603	-0.0908679	-0.210976	-0.0551515	0.0456282
GPBAR1	-0.191838	-0.190688	-0.18998	-0.190874	1.48576	0.375098	0.0851043	-0.191932	-0.189739	-0.0783342	-0.18402	-0.186807	-0.194612	-0.0881294
LILRA1	-0.190295	-0.192714	-0.191221	-0.191537	1.61066	0.23157	0.636541	-0.193602	-0.194421	-0.19299	-0.191253	-0.193827	-0.00975395	-0.0488672
ZNF106	-0.213796	-0.206382	-0.210493	-0.209465	0.855408	0.317108	0.293075	0.237722	0.216776	-0.0403638	0.21806	-0.0669702	-0.0960335	0.0817991
LRRK2	0.0752432	-0.207186	-0.204359	-0.205461	1.40127	0.17129	0.577636	-0.144023	-0.144023	-0.17001	-0.111543	-0.196896	-0.213962	-0.0455737
NBPF14	-0.097188	-0.277118	-0.23199	-0.149083	0.914977	0.141575	0.397062	0.569319	0.531229	-0.0645491	-0.403168	0.029164	0.374988	-0.0521463
PTAFR	-0.237125	-0.28611	-0.282184	-0.276606	1.2039	0.764457	0.462688	-0.285527	-0.282531	-0.281311	-0.203392	-0.233717	-0.273954	0.1087
TESC	-0.113431	-0.122897	0.156944	0.252631	1.0459	-0.0831924	-0.0540627	-0.2807	-0.228726	1.10035	0.184777	-0.27167	0.0380849	0.274234
RASSF2	0.161596	-0.109316	-0.133652	-0.243545	1.10136	0.130442	0.678552	-0.150976	-0.281102	-0.262379	-0.00604662	-0.285872	0.0521694	0.0821952
HK3	-0.252811	-0.253239	-0.251237	-0.252963	1.28558	0.802464	-0.0459247	-0.252369	-0.253033	-0.250794	-0.249697	-0.252022	-0.255026	-0.0265093
FAM45A	-0.296781	-0.119704	-0.141397	-0.0373463	0.914416	0.0916208	-0.0452374	0.0265928	0.0641149	-0.107025	-0.00216447	0.0536842	-0.0673261	-0.0463589
TCIRG1	-0.242378	-0.217127	-0.137563	0.154009	0.81463	0.639441	0.350206	-0.232557	-0.137333	-0.280894	-0.0100378	-0.31225	-0.0305006	0.185109
NFAM1	-0.222377	-0.221388	-0.21969	-0.221984	1.44982	0.514301	0.23703	-0.219354	-0.220252	-0.201815	-0.220254	-0.2188	-0.224512	-0.0309882
RGS18	-0.203631	-0.181288	-0.181815	-0.180283	1.43155	0.181682	1.22713	-0.209447	-0.208956	-0.204796	-0.205115	-0.210083	-0.0905338	0.0395944
MSRB1	-0.217089	-0.184681	-0.138639	-0.0847963	1.11413	0.0833294	0.26389	0.2678	0.0643047	-0.0215377	-0.0208945	-0.0600039	-0.140091	0.0952462
LAMTOR1	-0.381522	-0.422079	-0.327922	-0.209264	0.705216	0.361802	0.687112	0.18306	0.32226	0.0432986	0.153984	0.25224	0.205822	0.183147
ANPEP	-0.293107	-0.290389	-0.285344	-0.289986	0.926688	0.53651	0.609979	0.342361	-0.134748	0.177254	-0.276696	-0.101666	-0.210201	0.170707
F13A1	-0.276603	-0.285701	-0.282118	-0.281426	0.97806	0.788964	0.615145	0.252407	-0.277858	-0.26821	-0.286199	-0.285164	-0.240886	0.275497
TCEB2	-0.594601	-0.293896	-0.0907653	0.00734302	0.74707	0.333991	-0.00536435	0.317308	0.244053	0.252773	0.22743	0.0893831	-0.0721044	0.202552
ATP5E	-0.597288	-0.114659	0.111437	0.0290802	0.905188	0.580219	0.490267	-0.292823	-0.258153	-0.619774	-0.150058	-0.339174	-0.0943598	0.145565
FBXL5	-0.260408	-0.109837	-0.0653407	-0.0264214	0.783819	0.0766504	0.0796071	0.0406691	0.129904	0.112932	0.0460366	-0.0347793	-0.0220012	0.0992023
BST1	-0.267424	-0.264824	-0.262786	-0.259515	1.29086	0.40708	-0.0233519	0.137994	0.452818	-0.00300242	-0.210889	-0.0513898	-0.116377	0.0171888
SMCO4	-0.439115	-0.395221	-0.455247	-0.423546	0.853632	0.719688	1.16516	0.571598	0.30736	-0.234308	0.0407311	-0.0186706	-0.161043	0.264614
CCR2	-0.0733634	-0.04969	-0.0216519	-0.175929	1.27576	-0.0311601	0.497961	-0.208875	-0.207463	-0.208956	-0.208067	-0.210141	-0.108315	-0.00602008
ATP5G2	-0.413024	-0.0249139	-0.170015	-0.112573	0.795161	-0.0800775	0.441599	-0.0479067	0.0684594	0.0648183	-0.225496	0.111865	0.495809	0.179849
OSCAR	-0.237174	-0.237212	-0.232716	-0.229371	1.35328	0.566976	0.532781	-0.213056	-0.172926	-0.237993	-0.235362	-0.233394	-0.23936	-0.0313412
RAB11FIP1	0.352227	-0.133947	-0.167553	0.0867775	0.812669	-0.175228	0.47699	-0.303972	0.488483	-0.361215	-0.207442	-0.0472392	0.154435	-0.10199
VNN2	-0.0389946	-0.0781478	0.113903	0.0999345	1.05382	-0.00480823	-0.0366646	-0.231048	-0.22697	-0.225729	-0.224424	-0.213144	-0.181698	-0.0952912
GAS7	-0.296172	-0.296782	-0.251262	-0.0560274	1.04296	0.660119	0.109165	0.72371	0.0819183	-0.200884	-0.204988	-0.253026	-0.220495	0.093175
PTPN6	0.428957	-0.0828226	0.00754166	0.211372	0.740577	0.178954	0.741987	-0.647182	-0.581212	-0.589116	-0.523825	-0.453842	0.421623	0.0334386
STX10	-0.29897	-0.169275	-0.133506	-0.0942761	0.804051	0.115472	0.174776	-0.103201	-0.0846697	-0.065926	0.035954	0.0901168	0.171614	0.129293
MT-ND4	-0.136896	-0.178518	-0.198543	-0.149821	0.78924	0.355167	-0.337606	0.0905699	0.32611	-0.149376	0.425549	-0.0196476	-0.0618461	-0.204097
IRAK3	-0.200809	-0.226104	-0.228826	-0.199575	1.28236	0.368364	0.2786	0.0268792	0.522326	-0.0137293	0.402246	-0.19039	0.323543	0.0748534
CLEC4E	-0.198557	-0.198561	-0.194257	-0.195529	1.21591	0.525004	-0.072725	-0.192312	-0.198246	-0.189166	-0.190768	-0.19347	-0.20012	0.0490363
RAB32	-0.444307	-0.443505	-0.43295	-0.410217	0.846642	0.425785	0.998805	0.239498	0.669092	0.15342	0.161144	0.251341	-0.192871	0.2824
TRAPPC5	-0.153393	-0.161936	-0.185528	-0.168172	0.771009	0.298842	0.274097	-0.016021	0.129123	-0.0467237	-0.00146091	-0.0757867	0.0540502	0.048117
METTL9	-0.256912	-0.0593538	-0.00966991	0.0169348	0.691001	-0.250776	-0.0576943	0.357228	0.226691	0.191219	0.577919	0.0711903	0.21465	0.0831334
NOTCH2	-0.146915	-0.267835	-0.223293	-0.0824236	0.871499	0.112496	0.304196	0.542369	0.571208	-0.00571882	-0.427822	0.0776993	0.160523	-0.112194
CDC42EP3	-0.194547	-0.0805161	0.174677	0.178788	0.648829	-0.328742	-0.257873	0.126353	-0.0493431	-0.453514	0.177481	0.136883	-0.165336	-0.208001
MTPN	0.0236762	-0.251946	-0.182515	-0.0728679	0.696569	0.138598	0.327401	-0.0535329	0.010356	-0.133526	0.227592	0.031956	0.085681	0.092848
LILRB1	-0.0564089	-0.329333	-0.177884	-0.159789	0.905749	0.853967	0.552278	-0.337716	-0.336196	-0.337928	-0.285649	-0.337422	-0.302612	0.0541024
CREB5	-0.26166	-0.27296	-0.270272	-0.264467	1.08398	0.232145	0.483502	0.134413	0.568635	0.630075	0.095426	0.00784417	-0.204947	0.129029
UBXN11	-0.240525	-0.0258625	0.000927963	-0.211215	0.893902	0.13577	-0.0695462	-0.277215	-0.232396	-0.290571	-0.294759	-0.0653769	-0.118803	-0.0720231
PRKCD	-0.0848743	-0.228878	-0.192125	-0.183704	0.937447	0.274294	0.556161	-0.280511	-0.298009	-0.223299	-0.366111	-0.028562	-0.127641	0.0726879
ATG16L2	0.123347	-0.0625501	-0.0568803	-0.00678617	0.954505	0.00705672	0.253309	-0.203361	-0.238975	-0.218146	-0.027584	-0.217673	0.188347	0.0015589
OGFRL1	-0.206031	-0.282206	-0.213129	-0.16455	0.979171	0.529743	0.761418	-0.21144	0.125599	-0.209811	-0.139406	-0.198602	0.0908464	0.323867
FMNL1	-0.0427143	0.073442	0.31335	0.400071	0.723543	0.122387	0.174622	-0.547483	-0.502182	-0.552914	-0.547233	-0.522299	0.189589	0.0216648
SMAP2	0.387641	0.21352	-0.0479447	-0.179325	0.724444	0.011421	0.198297	-0.467082	-0.46114	-0.351827	-0.467563	-0.43017	-0.146887	-0.143242
RGS19	0.223195	-0.0848516	-0.0386735	0.130216	0.731819	0.305654	0.586684	-0.413055	-0.426331	-0.49636	-0.339104	-0.436901	0.23509	0.145137
TLN1	-0.381567	-0.339002	-0.110854	0.127126	0.677465	0.607361	0.34311	0.513427	0.313817	0.452095	0.222817	-0.254095	0.22464	0.287431
P2RY13	-0.173789	-0.178991	-0.17737	-0.178378	1.41981	0.202911	0.744225	-0.179911	-0.183554	-0.179429	-0.183718	-0.182678	-0.020839	0.00544987
LFNG	-0.104563	-0.0901613	-0.0840906	-0.0256904	1.15867	0.132925	0.0567569	-0.0705426	-0.197807	-0.184617	0.122655	-0.210298	-0.102916	0.0332283
EMILIN2	-0.24626	-0.256597	-0.254021	-0.278097	0.993922	0.705784	0.33767	-0.182867	0.465853	0.0508252	-0.278329	-0.220928	-0.195161	0.145836
PRKCB	0.440942	-0.038867	0.141217	0.124442	0.783666	-0.00655094	0.108858	-0.40962	-0.327662	-0.389455	-0.401224	-0.411777	0.400216	-0.0543074
NAGK	-0.192114	-0.296373	-0.305198	-0.305165	0.737372	0.763694	0.712835	0.111896	-0.0723596	-0.0549241	-0.112687	-0.219662	-0.103428	0.221017
NBPF19	-0.236942	-0.0172663	0.0341489	0.0502288	0.852841	0.0572797	0.0280349	0.00600816	-0.0369301	-0.1793	-0.347279	-0.14613	-0.034945	-0.119991
RASGRP4	-0.168335	-0.168317	-0.173501	-0.174465	1.54141	0.228516	0.170031	-0.17484	-0.159609	-0.175499	-0.175499	-0.168318	0.174745	-0.0695755
GPSM3	0.211907	0.507787	0.367676	0.279416	0.649555	0.067642	0.301014	-0.972798	-0.958511	-0.773486	-0.788366	-0.933153	0.420248	-0.122125
TNFSF10	-0.443883	-0.152083	-0.160515	-0.065854	0.675093	0.0583338	0.0817154	0.703022	-0.0540807	-0.317914	0.571667	0.143718	-0.19718	-0.00214909
HSD17B11	-0.101159	0.0309327	0.0822938	0.167017	0.646623	0.0881687	0.171386	-0.212484	-0.100821	-0.0586534	0.169193	-0.33314	0.780255	0.119518
LRRFIP1	0.0236196	-0.0404322	0.0420172	0.0220589	0.607684	0.137415	0.354446	-0.423331	0.158652	-0.0642019	0.220998	-0.295288	0.308102	0.157112
ARAP1	-0.220847	-0.239943	-0.203188	-0.0897234	0.819885	0.529044	0.0936884	0.187599	-0.0697835	-0.282551	-0.222089	-0.109138	-0.12097	-0.0361304
PFDN5	-0.0181372	0.292492	0.0223515	-0.0849251	0.726043	0.0718072	0.271828	-0.295548	-0.342718	-0.138875	-0.343594	-0.422486	0.224935	-0.528187
FES	-0.266566	-0.307456	-0.305422	0.12914	1.0337	0.294293	1.04956	-0.113356	-0.0807043	-0.16477	0.565386	-0.0454606	0.976263	0.108121
FLNA	-0.555578	-0.19832	0.154443	0.283933	0.632605	-0.0582129	-0.142694	0.559602	0.370343	0.483663	0.217495	0.0600063	-0.434672	0.00165936
HIGD2A	-0.416417	-0.0549662	-0.0517404	-0.266405	0.601127	-0.0654797	0.435165	-0.218971	0.156582	-0.163383	-0.406404	0.224013	-0.21661	-0.0444123
NBPF26	-0.130039	-0.0536558	-0.0501857	-0.0663473	0.828786	-0.0315266	0.195983	0.0906534	0.0235612	-0.0920638	-0.303398	-0.0568201	0.213255	-0.0965338
DOK3	0.198804	-0.28193	-0.283339	-0.271896	1.01538	0.644886	0.124265	-0.275925	-0.27051	-0.268333	-0.194291	-0.269944	0.0716257	0.119911
WAS	0.0407002	0.218698	0.285459	0.380229	0.634376	0.106247	0.648063	-0.693566	-0.686247	-0.688549	-0.679044	-0.687311	0.44957	0.0994008
VMP1	-0.458391	-0.303479	-0.333889	-0.38146	0.598179	0.330867	0.0612675	0.573224	0.491588	0.242059	0.199858	0.312489	-0.287033	-0.0526724
SCIMP	0.289886	-0.314021	-0.313816	-0.30163	0.879285	0.657472	1.18774	-0.319774	-0.319295	-0.312112	-0.313241	-0.320005	-0.322368	-0.0838773
IQGAP1	-0.295919	-0.311249	-0.0461169	0.186458	0.591389	0.295753	0.175031	-0.0334633	0.0269744	-0.0588873	0.0893766	0.0286787	-0.322224	0.143987
CD44	-0.0335675	0.25443	0.319811	0.104115	0.598146	0.417945	-0.00694898	-0.630223	-0.452593	-0.194264	-0.866479	-0.808079	0.297085	0.123433
TLR2	-0.266469	-0.270018	-0.269326	-0.269368	0.969843	0.863656	0.336959	-0.220975	-0.107261	-0.272509	-0.267191	-0.257462	-0.250074	0.184528
RAB3D	-0.205299	-0.20834	-0.217665	-0.174838	1.11889	-0.0519074	-0.139114	-0.160865	-0.0226677	-0.170231	0.0906091	0.286697	0.0345428	-0.198489
PYGL	-0.298971	-0.304647	-0.300794	-0.297136	0.946216	0.591135	0.0119973	0.391668	0.634993	-0.0404169	-0.208495	-0.0557544	0.0749068	0.126319
COX4I1	-0.108042	0.17186	-0.0120917	-0.0448398	0.673887	-0.183564	0.225514	-0.398774	-0.0850319	-0.0707616	-0.085232	-0.134832	0.3801	0.0165674
PLEKHO1	-0.145689	-0.277755	-0.159982	-0.235842	0.719388	0.596383	0.792947	0.0647356	-0.152462	0.176752	0.213235	-0.260586	0.00990452	0.128887
RAB24	0.0142557	-0.217674	-0.0479523	0.204611	0.725904	-0.0287035	0.344239	0.380543	0.0346397	0.233974	0.0540788	-0.0959473	0.107114	-0.0367177
PLXNB2	-0.355036	-0.384046	-0.378106	-0.380125	0.867007	0.256164	0.151685	0.838913	1.00227	0.252912	0.137934	0.264465	-0.164456	0.0785871
UBE2R2	-0.229093	-0.275642	-0.281625	-0.227086	0.752772	0.308695	0.206897	0.117251	0.323032	0.016505	0.195548	0.131147	0.055804	-0.00850045
NDUFB1	-0.313526	-0.0724943	-0.145181	-0.176109	0.563387	0.241105	0.181957	-0.181028	0.143425	-0.0805291	0.0918127	-0.0163026	-0.0713385	0.27656
TRMT1	-0.0334182	-0.112404	-0.209725	-0.239869	0.666354	0.335366	0.347297	-0.26848	-0.260228	-0.222395	-0.0840186	-0.081889	0.0457785	-0.0463481
GIMAP8	-0.242945	0.045898	0.00621293	-0.0257903	0.955907	0.179717	-0.147377	-0.264255	-0.258174	-0.261042	0.819814	-0.262607	-0.265361	-0.0938279
CAPNS1	-0.434367	-0.360547	-0.278766	-0.159244	0.642414	0.390191	0.128695	0.114013	0.324291	0.0595976	0.691421	0.251762	-0.248964	0.0624749
APOBR	-0.225195	-0.148524	-0.0740803	0.22168	1.04887	0.204968	0.679328	-0.234563	-0.230071	-0.235561	-0.235839	-0.23124	0.00341989	0.114113
ZNF467	-0.261943	-0.220319	-0.247698	-0.250894	1.10238	0.0462262	0.392363	-0.205945	0.047724	-0.149916	0.633732	0.206327	-0.130545	-0.177684
SLC25A6	0.121734	0.124366	-0.156044	-0.363878	0.526459	-0.491745	0.5344	0.0774136	0.159401	0.371907	-0.0984314	0.107191	0.351002	-0.102672
CCNY	-0.243965	-0.203686	-0.204417	-0.188395	0.811593	0.104037	-0.0238567	0.0421305	0.158334	-0.0989163	0.409029	0.19215	-0.0529052	-0.0955415
UQCR11	-0.490547	-0.0590329	0.0369431	0.0612576	0.606665	0.478007	0.337248	-0.00124072	0.26879	-0.0128612	0.111991	-0.336474	0.138776	0.180421
MYO1G	-0.0943564	0.108261	0.360717	0.421495	0.659952	-0.0128755	0.0663275	-0.462727	-0.460489	-0.452625	-0.458129	-0.454386	0.203723	-0.0344578
KIAA0930	-0.260484	-0.296951	-0.238929	-0.220274	0.851444	0.687026	0.56478	0.268014	-0.0890118	0.00772982	-0.156289	-0.225755	0.122043	0.1895
SH3BP2	-0.213882	-0.267075	-0.125212	0.0793625	0.752632	0.430306	0.267506	-0.261449	-0.218607	-0.179816	0.335401	-0.0813666	-0.231291	0.0504407
NCOA4	-0.179848	-0.118228	-0.163176	-0.117196	0.599037	0.312738	0.440303	-0.177365	0.0147031	-0.0719129	0.0388456	-0.0980274	0.611607	0.0848201
RIN3	-0.161506	-0.100634	-0.0673492	0.545775	0.729732	0.31193	0.63473	-0.342618	-0.294422	-0.296637	-0.0296967	-0.34522	0.576327	0.0393616
NADK	-0.127518	-0.255929	-0.211392	-0.103191	0.77497	0.359457	0.152079	-0.130134	-0.0263387	-0.106764	-0.00693646	-0.000697418	-0.0101643	0.0952333
EHBP1L1	-0.204572	-0.183772	-0.160093	-0.171008	0.849952	0.496675	0.226579	-0.137837	-0.126918	-0.118643	0.150408	-0.177124	0.00851514	0.0547516
ODF3B	-0.217782	-0.297193	-0.255195	-0.240377	0.720273	0.575796	0.740552	0.138225	0.156641	0.33873	0.112293	-0.166933	-0.282035	0.257823
GNLY	-0.248978	-0.181358	0.412352	2.87128	-0.253632	-0.256262	-0.263001	-0.252723	-0.237332	-0.259429	-0.253345	-0.255524	0.140832	-0.0700811
NKG7	-0.415892	-0.322241	1.4794	2.50563	-0.357444	-0.399089	-0.385069	-0.464043	-0.423238	-0.462714	-0.453733	-0.452963	-0.137322	0.0271155
GZMB	-0.255717	-0.226656	0.701477	2.46396	-0.283792	-0.28262	-0.280532	-0.282935	-0.244334	-0.285347	-0.284905	-0.284088	-0.235671	0.0704517
PRF1	-0.371617	-0.112552	1.04969	2.51548	-0.394207	-0.399025	-0.397103	-0.399723	-0.386279	-0.339218	-0.398024	-0.398698	-0.224843	-0.0996402
CTSW	-0.346088	-0.191465	1.06603	2.57719	-0.381642	-0.384008	-0.340641	-0.387542	-0.368638	-0.385223	-0.381833	-0.385419	0.850723	-0.0690901
KLRD1	-0.27357	-0.274255	0.662074	2.98101	-0.289584	-0.288139	-0.28926	-0.283135	-0.273178	-0.290257	-0.289031	-0.287758	-0.20818	-0.0882318
FGFBP2	-0.211229	-0.145328	0.489501	2.1243	-0.219708	-0.22311	-0.223172	-0.22444	-0.217181	-0.191143	-0.224569	-0.221751	-0.0791939	-0.166219
CLIC3	-0.267089	-0.218721	0.537369	2.60248	-0.319893	-0.312443	-0.198848	-0.0636822	0.13388	-0.316083	-0.215403	-0.208424	0.161767	-0.121583
CST7	-0.465063	-0.108104	1.46331	2.01658	-0.499959	-0.489145	0.251907	-0.322921	-0.464947	-0.510741	-0.507413	-0.493446	-0.423512	-0.137831
XCL1	-0.22249	-0.177445	0.476299	2.242	-0.237448	-0.234539	-0.235325	-0.236229	-0.219978	-0.235885	-0.232411	-0.22226	0.847583	0.0729571
GZMA	-0.420936	-0.156633	1.50652	2.01704	-0.453479	-0.45195	-0.450965	-0.454007	-0.427084	-0.45366	-0.452535	-0.445444	-0.394907	-0.0186797
KLRB1	-0.309059	0.254863	0.431818	2.10654	-0.35491	-0.356566	-0.351623	-0.361251	-0.358348	-0.360237	-0.348705	-0.356305	1.11086	-0.165912
TRDC	-0.205184	-0.187419	0.169155	2.66853	-0.22302	-0.216768	-0.217142	-0.212148	0.504137	-0.217808	-0.206416	-0.17386	1.18911	0.10137
XCL2	-0.206519	-0.195244	0.475801	2.20236	-0.227684	-0.225331	-0.223566	-0.227151	-0.213987	-0.228735	-0.228128	-0.220566	0.410932	0.114296
CD7	-0.534253	0.835059	0.817716	1.66124	-0.627247	-0.622789	-0.509973	-0.619545	-0.443387	-0.6319	-0.623373	-0.622736	0.0452644	-0.23273
IL2RB	-0.321158	0.145916	0.586823	2.08306	-0.36032	-0.359992	-0.360479	-0.354364	-0.344256	-0.299337	-0.353896	-0.354993	-0.0263147	-0.00716211
CD247	-0.447557	0.59398	0.681195	1.90709	-0.52042	-0.521034	-0.51972	-0.523865	-0.515329	-0.521854	-0.513109	-0.5175	-0.294629	-0.168581
GZMH	-0.305374	-0.212759	1.20493	1.59824	-0.323364	-0.32666	-0.325475	-0.326282	-0.307808	-0.327863	-0.325325	-0.322672	-0.280635	-0.0567236
HOPX	-0.177254	-0.139195	0.554065	1.87689	-0.343299	-0.341497	-0.307753	0.418962	-0.0452092	1.68677	-0.0401735	-0.321832	0.626611	-0.0546319
SH2D1B	-0.158299	-0.166671	-0.0484256	2.91753	-0.147403	-0.166625	-0.163686	-0.167804	-0.166965	-0.167495	-0.155912	-0.16515	0.578218	-0.0170013
KLRC1	-0.140325	-0.148638	0.140313	2.08636	-0.152245	-0.153362	-0.149805	-0.153612	-0.147143	-0.154582	-0.149219	-0.151527	0.27415	0.0736927
KLRF1	-0.154896	-0.160065	0.037071	2.66482	-0.163532	-0.168416	-0.163048	-0.166184	-0.164285	-0.17082	-0.166848	-0.161131	-0.0993717	-0.0284326
MATK	-0.248758	-0.176943	0.766266	2.09492	-0.309495	-0.239737	-0.275005	-0.310295	-0.248623	-0.260404	-0.287759	-0.307303	0.375966	-0.00126325
CMC1	-0.366176	-0.270731	0.505665	1.36306	-0.29028	-0.117104	-0.136419	-0.188376	-0.0715577	-0.184709	-0.121285	0.0179848	0.0558475	0.125843
IFITM2	-0.544652	0.100262	0.486158	1.35176	0.30318	0.0289155	0.494398	0.579396	0.61977	0.737941	0.956099	-0.791805	0.0859261	-0.151808
TRBC1	-0.359077	0.500659	0.648569	1.29568	-0.432205	-0.435674	-0.434461	-0.439084	-0.423276	-0.436159	-0.418362	-0.433685	0.789027	-0.124912
GZMM	-0.434155	0.275846	1.26101	1.40869	-0.490049	-0.492323	-0.491005	-0.491281	-0.471158	-0.490202	-0.485877	-0.488043	-0.444373	-0.268846
KLRC3	-0.167015	-0.167295	0.350007	1.95615	-0.17562	-0.174167	-0.175565	-0.176152	-0.165867	-0.174357	-0.176152	-0.174975	-0.155802	-0.0434922
HCST	-0.700852	0.259911	1.05011	1.32369	0.249629	0.257235	-0.00449402	-0.932016	-0.899217	-0.931259	-0.914835	-0.900407	-0.134045	-0.0979627
IFITM1	-0.838698	0.504393	0.714608	1.14827	-1.25461	-0.74959	-0.341375	0.405654	0.295296	0.65752	0.293678	0.0168192	-0.238797	-0.240108
APOBEC3G	-0.130667	-0.0943607	0.934676	1.41562	-0.327442	-0.224898	-0.138718	-0.378772	-0.324242	-0.306773	-0.416134	-0.433858	-0.0443859	0.194352
TXNIP	-0.0504646	0.291002	0.476469	0.987576	0.546621	-0.0265679	0.148226	-0.559788	-0.224651	-0.422597	-0.017723	-0.779059	0.280247	-0.488774
ALOX5AP	-0.230267	0.0280202	0.537769	1.08451	-0.207038	0.283293	0.454937	-0.64008	-0.632249	-0.648893	-0.645826	-0.638391	-0.134678	0.617219
CHST12	-0.177371	-0.100886	0.693679	1.44227	-0.328082	-0.306904	-0.194892	0.020341	-0.0771883	-0.0714856	0.411607	-0.276788	0.32352	0.0479675
RARRES3	-0.626374	0.30772	0.956974	1.12633	-0.534682	-0.436573	-0.522228	-0.415847	0.373176	-0.484131	-0.593693	-0.236133	0.012147	-0.208108
EVL	-0.138268	0.648966	0.860925	1.1545	-0.663381	-0.418961	-0.201423	-0.54701	-0.708022	-0.692651	-0.434781	-0.725785	0.0762865	-0.160431
CX3CR1	-0.259679	-0.197511	0.163306	1.21177	0.781711	-0.0269567	0.54439	-0.267521	-0.266451	-0.267105	-0.266403	-0.26268	-0.195056	0.0094765
SAMD3	-0.309494	0.0549929	0.913294	1.35686	-0.338544	-0.33731	-0.333476	-0.325238	-0.296591	-0.338059	-0.334355	-0.335189	-0.247656	-0.0585721
APMAP	-0.403127	-0.200671	0.450386	1.1819	-0.366827	0.0267739	-0.0199982	0.0157626	0.0706732	-0.0940903	0.0195804	-0.0777972	-0.116321	0.00428421
TBX21	-0.194424	-0.060518	0.604796	1.47954	-0.235237	-0.235279	-0.233939	-0.236442	-0.229853	-0.232701	-0.237532	-0.235473	-0.111786	-0.0893363
AOAH	-0.334693	-0.274914	0.515029	1.2725	0.613127	0.0733954	0.433841	-0.362078	-0.351933	-0.361568	-0.354688	-0.357433	-0.22619	-0.0941195
IL2RG	0.199114	0.706956	0.94318	1.08446	-0.69756	-0.603981	0.0325821	-0.832121	-0.813758	-0.828886	-0.685874	-0.819499	0.498997	-0.138054
TMIGD2	-0.194062	0.182628	0.107495	1.5563	-0.218201	-0.217275	-0.19703	-0.219857	-0.21664	-0.219857	-0.217093	-0.216836	1.6515	-0.0451605
S1PR5	-0.178877	-0.128877	0.494165	1.53808	-0.187338	-0.189901	-0.189172	-0.172884	-0.171788	0.0386277	-0.190966	-0.189121	-0.190966	-0.12013
SLC9A3R1	-0.363203	0.21875	0.657962	1.02651	-0.331598	-0.537716	-0.451176	-0.638071	0.396151	-0.567763	-0.561009	-0.0454585	0.456372	-0.0378091
TTC38	-0.175087	-0.168562	0.201643	1.47382	-0.155627	0.00376415	-0.0883276	-0.0103948	-0.0171796	-0.118229	0.00194132	-0.155309	0.0681647	0.0274706
ADGRG1	-0.28405	-0.243967	0.178634	1.28139	-0.289179	-0.279872	-0.283049	-0.271247	-0.0801851	-0.265646	0.848703	0.341417	0.459508	-0.192995
DDIT4	-0.0194816	0.419509	0.394736	0.824721	-0.680958	-0.345922	-0.144179	-0.175166	-0.305651	-0.0411317	0.0342664	-0.362739	0.675742	-0.0570152
TXK	-0.224485	0.349489	0.0161936	1.44436	-0.260306	-0.243235	-0.259279	-0.257981	-0.251474	-0.263476	-0.261444	-0.216456	0.407841	-0.162034
PTGDR	-0.159667	-0.108242	0.382795	1.67035	-0.18311	-0.184124	-0.18458	-0.152631	-0.169922	-0.0869155	-0.180704	-0.185468	0.60939	-0.0998875
CLEC2B	-0.306073	-0.015933	0.599525	0.942646	-0.218743	0.125968	0.15867	0.586308	-0.236711	-0.297348	0.380981	-0.60051	0.189537	0.26455
CD38	0.340768	-0.201652	0.0872915	0.986491	-0.297184	0.160786	0.224885	-0.324902	-0.0845253	-0.331213	-0.298998	-0.28975	0.350006	0.437374
RAC2	0.425086	0.673078	0.793054	0.966094	0.018256	-0.601628	-0.13279	-0.907661	-0.752128	-0.985872	-0.933538	-0.968535	0.680254	0.145142
PYHIN1	-0.254706	0.17023	0.670858	1.13642	-0.308351	-0.305835	-0.306263	-0.310763	-0.301849	-0.310538	-0.306461	-0.306688	-0.280943	-0.0785678
TNFRSF18	-0.133473	0.309487	-0.0471183	0.966709	-0.223024	-0.197563	-0.181393	-0.213206	-0.197684	-0.221073	-0.178834	-0.187215	0.880702	0.166852
EFHD2	-0.414452	-0.308632	0.0428833	0.887699	0.754699	0.52205	0.556496	-0.329399	-0.304869	-0.295759	-0.125423	-0.346321	-0.196701	0.329076
FASLG	-0.191608	-0.12789	0.574114	1.40408	-0.202373	-0.201401	-0.201534	-0.201857	-0.194239	-0.20145	-0.203625	-0.200916	-0.107832	0.0616444
MYL12A	-0.383874	0.35548	0.602813	0.936938	-0.444034	-0.247385	0.291436	0.00335701	0.0340012	0.300204	0.463801	-0.565031	0.0263315	0.0588204
ZAP70	-0.380981	0.625971	0.687943	0.985154	-0.461041	-0.463356	-0.45824	-0.46037	-0.460662	-0.461654	-0.423974	-0.461824	-0.161555	-0.148821
NCR3	0.317093	-0.0649879	0.397484	1.20702	-0.253996	-0.254721	-0.240943	-0.257583	-0.255038	-0.251034	-0.249773	-0.255551	0.177712	-0.0869516
ID2	-0.556098	-0.264391	0.349353	0.846616	-0.11784	0.647606	0.394103	-0.120362	0.483028	-0.272653	0.0549395	-0.42858	0.639585	0.523718
STK17A	0.279524	0.25494	0.687148	0.821907	-0.602569	-0.502464	-0.297992	-0.225638	-0.389952	-0.334803	-0.324953	-0.364176	-0.00289711	-0.144955
BIN2	-0.206012	0.344887	0.463825	0.886182	0.323419	-0.14451	-0.159875	-0.557839	-0.553334	-0.555426	-0.55408	-0.55549	0.180612	-0.132309
DHRS7	-0.159249	0.0996555	0.412709	0.860389	-0.100786	0.00607685	0.0684471	0.0221078	0.167669	-0.0987092	0.0794099	-0.478961	0.425266	-0.0156864
C5orf56	-0.115375	0.016152	0.511623	0.947358	-0.173079	-0.252221	-0.20985	-0.0101092	-0.172754	-0.141233	-0.110963	-0.221378	0.181853	-0.0935773
SELPLG	-0.45876	0.441297	0.59942	0.826651	0.364412	-0.249786	-0.00307958	-0.56393	-0.529922	-0.572762	-0.55556	-0.565683	-0.146367	-0.114234
LITAF	-0.355099	0.050576	0.50814	0.737637	-0.483805	0.37249	0.390803	-0.703246	-0.658692	0.0755892	-0.603779	-0.43973	-0.528577	0.163039
NCR1	-0.129091	-0.124126	0.122598	1.8635	-0.128626	-0.135012	-0.135151	-0.136318	-0.132311	-0.137276	-0.137276	-0.136069	0.25645	-0.0197279
SUN2	-0.207057	0.39634	0.592491	0.841105	-0.116902	-0.327573	-0.260276	-0.398235	-0.380271	-0.335766	-0.1501	-0.46844	0.153389	-0.134625
C1orf21	-0.273698	-0.236225	0.303374	1.18516	-0.264201	-0.109028	0.129732	0.0989008	0.631277	0.43648	0.450992	-0.0641219	0.311008	0.161284
HLA-B	0.0108268	0.373214	0.771533	0.873257	0.0802415	0.0274962	-0.0325591	0.213527	0.159057	0.0760587	0.377911	-1.17404	-0.13155	0.00224218
CD300A	-0.325111	-0.260392	-0.0607293	0.922723	0.300068	0.748059	0.652862	-0.387055	-0.381588	-0.38027	-0.387724	-0.385063	0.186885	0.243546
GNG2	-0.0555029	0.218455	0.629023	0.768915	-0.0774188	-0.141833	-0.068313	-0.361806	-0.511293	-0.485064	-0.393559	-0.557432	-0.153752	0.130607
EOMES	-0.215041	-0.125279	0.801569	1.12757	-0.225388	-0.225305	-0.226083	-0.226935	-0.223311	-0.228226	-0.222079	-0.225301	-0.145382	-0.0535887
STARD3NL	-0.255149	-0.285303	-0.0634812	0.833903	-0.111814	0.291542	0.0362597	0.429777	0.282406	0.20989	0.407205	-0.0634764	0.00496659	0.338422
LAT2	0.488416	-0.368894	-0.297238	0.914791	0.624151	0.417652	0.798454	-0.410471	-0.409711	-0.406501	-0.404122	-0.4076	0.837004	0.397885
RAP1B	-0.210498	0.0758713	0.306078	0.764116	-0.28652	-0.0161063	0.108484	0.0385208	0.104334	0.358343	-0.00216335	-0.32619	0.514557	0.168686
ADGRE5	0.139216	0.10447	0.469436	0.741051	0.357677	-0.134251	-0.183639	-0.512595	-0.488631	-0.232367	-0.510805	-0.489044	-0.0809142	-0.124012
MAPK1	-0.219805	-0.204771	0.122736	0.84497	0.264066	0.0148672	-0.0826673	0.0221259	0.0782589	-0.0362876	0.0799391	-0.046793	0.0320099	0.041014
MCTP2	0.328045	-0.150812	0.101828	1.22464	-0.125379	-0.211341	-0.247589	0.115635	0.431258	-0.0738349	-0.139394	-0.140034	0.208322	-0.0985556
PLAC8	0.244388	0.185971	-0.0192633	0.727573	0.610229	-0.151762	0.479984	-0.464065	-0.458303	-0.461105	-0.443707	-0.448672	0.199982	-0.129178
PTPN4	-0.165306	0.136765	0.504174	0.961521	-0.30004	-0.33595	-0.307903	-0.246329	-0.212262	-0.200331	-0.118035	-0.158536	0.00495269	-0.185223
FCRL6	-0.191324	-0.148119	0.698117	1.18701	-0.201677	-0.201904	-0.0882433	-0.202223	-0.193807	-0.201768	-0.198148	-0.197202	-0.186659	-0.127081
CCND3	-0.111808	0.423448	0.415502	0.73917	-0.134297	-0.493459	0.0470504	-0.381954	-0.339051	-0.440098	-0.176493	-0.335148	0.262328	-0.0387179
PRKCH	-0.40243	0.481218	0.716807	0.831691	-0.436772	-0.356036	-0.356848	-0.458706	-0.428928	-0.447599	0.430679	-0.43043	0.235927	-0.0818785
MBP	-0.0704227	0.283506	0.444461	0.754766	0.0739144	-0.249319	0.12853	-0.530659	-0.37337	-0.607606	-0.594356	-0.397135	0.230091	-0.253977
C9orf142	-0.269262	0.0522594	0.639872	0.74715	-0.183766	-0.331255	0.093574	-0.274509	-0.32572	-0.3386	-0.16089	-0.183728	0.15598	0.135275
SKAP1	-0.266982	0.592387	0.64921	0.8085	-0.518118	-0.517447	-0.517791	-0.516817	-0.514448	-0.517215	-0.466963	-0.338212	-0.166542	-0.16352
GNPTAB	-0.143633	-0.132835	0.0887545	0.821748	-0.116525	0.213629	-0.00321156	0.014833	0.106635	-0.255969	-0.0409542	-0.167937	0.142902	0.122799
PLEKHF1	-0.195878	0.0580178	0.478186	0.979681	-0.307171	-0.297584	-0.295251	-0.0964953	-0.113522	-0.0039708	-0.11323	-0.123782	-0.0540503	-0.111891
ARHGAP9	0.0381479	0.236263	0.438874	0.752472	0.220319	-0.180295	0.0249135	-0.525726	-0.514619	-0.516649	-0.504041	-0.518917	0.474897	0.0156006
BTN3A2	-0.210596	0.219959	0.584714	0.74593	-0.172231	-0.285296	-0.314617	0.0294299	-0.0262165	-0.0551334	0.0763255	-0.37272	0.0594903	-0.068575
PARP8	-0.0656587	0.133208	0.677678	0.74965	-0.204558	-0.275059	-0.298023	-0.197696	-0.199064	-0.314218	-0.433132	-0.326552	-0.308724	-0.179253
SLA2	-0.245001	0.079327	0.731985	0.880724	-0.275597	-0.273756	-0.266355	-0.274462	-0.267561	-0.273999	-0.26721	-0.268588	0.250536	0.0531809
TPST2	-0.20462	-0.163922	0.308783	0.772196	-0.119918	0.20577	-0.0864723	0.427935	-0.160693	-0.18195	0.404536	-0.28212	0.0779059	0.0758271
RASSF1	0.00499358	-0.0508855	0.350516	0.802717	-0.0365928	-0.198156	-0.0311151	-0.108153	-0.173068	0.295843	0.177663	-0.227301	0.572105	0.110142
SASH3	0.295516	0.0659884	0.378006	0.737343	0.114031	-0.0369951	0.0866148	-0.51883	-0.513372	-0.516294	-0.49775	-0.516106	0.676096	0.073615
DOK2	-0.480034	0.141811	0.264489	0.731844	0.615237	0.324829	0.411717	-0.557753	-0.54383	-0.552498	-0.549715	-0.550927	-0.171379	-0.0763236
PSMB9	-0.213683	0.00348863	0.601182	0.719556	-0.0367123	0.0285098	0.44476	-0.183992	-0.117155	-0.332367	-0.129048	-0.553923	-0.144171	0.547106
OSTF1	-0.151199	-0.0229415	0.161867	0.696427	0.139021	0.355052	0.51773	-0.301168	-0.468476	0.0125981	-0.0415376	-0.509746	-0.0415008	0.279596
TGFB1	-0.168756	-0.0129349	0.337821	0.669344	0.494864	0.279482	0.0500811	-0.182326	-0.0323535	-0.0401842	0.40427	-0.629876	0.065493	0.143366
GLIPR2	-0.476953	-0.231434	0.170505	0.692064	0.681708	0.296903	0.544446	-0.259144	-0.318788	0.0742182	-0.443819	-0.241202	0.0629342	0.141764
PPP1R18	-0.161215	0.0750649	0.411663	0.671071	0.160722	0.274694	0.287677	-0.287497	-0.421402	-0.228511	-0.147904	-0.654435	0.400993	0.197066
JAK1	0.036153	0.195705	0.299529	0.638407	-0.00244442	-0.244214	0.0424192	-0.193005	0.124383	0.33223	0.409153	-0.388125	0.12552	-0.081873
STAT4	-0.210514	0.373494	0.621212	0.78689	-0.380049	-0.303666	-0.328416	-0.373043	-0.347963	-0.353784	-0.371811	-0.374446	-0.0467326	-0.155168
SYNE1	-0.113567	0.0990937	0.56435	0.7472	-0.236708	-0.221555	-0.292004	0.31089	0.044879	0.0962292	0.17218	-0.369424	-0.0689415	-0.0461408
B2M	-0.169497	0.445631	0.773338	0.847346	-0.091036	0.335382	0.109177	0.0446377	-0.0363105	0.259453	0.210689	-1.33058	-0.288284	0.0970116
TSEN54	-0.23585	0.0737639	0.615287	0.78376	-0.344528	-0.326123	-0.175751	-0.313489	-0.2307	-0.278598	-0.196651	-0.103794	0.595639	-0.0853258
SYTL3	-0.221948	0.342657	0.501923	0.647418	-0.247335	-0.226528	-0.264929	-0.351518	-0.35314	-0.354842	-0.339263	-0.345458	-0.170516	-0.0698153
SLFN5	-0.434394	0.282085	0.425336	0.652391	-0.300119	-0.18234	-0.231404	-0.0199983	-0.140665	-0.186414	0.429081	-0.234852	0.0941209	-0.150047
GPR65	-0.154118	-0.0908757	0.257864	0.637539	0.0497348	0.622371	0.145618	-0.467502	-0.49448	-0.448487	-0.50284	-0.500093	-0.0696965	0.0521258
RP5-1171I10.5	0.390646	0.080799	0.343693	0.65026	0.0321613	-0.148019	0.540239	-0.47554	-0.463929	-0.470133	-0.470213	-0.473173	0.631492	-0.136277
RUNX3	-0.0683579	0.0027182	0.613942	0.722301	-0.187978	-0.201136	-0.0568765	-0.348589	-0.371049	-0.323005	-0.375347	-0.259439	0.288595	0.140805
PSMB10	-0.142355	0.0283305	0.327348	0.607902	0.189513	0.145641	0.411738	-0.299351	-0.402331	-0.307497	-0.384735	-0.483151	0.355858	0.306535
PSME1	-0.210246	0.110911	0.506012	0.674872	-0.0638688	-0.21626	0.283619	-0.351896	-0.320678	-0.0709744	-0.169563	-0.314278	0.587788	0.141331
PTGER2	-0.327269	0.221087	0.267276	0.708338	-0.0185708	0.0132881	-0.182317	-0.181873	-0.292175	-0.332084	-0.342821	-0.287442	0.0163741	-0.187597
SYTL1	0.126623	0.341812	0.315609	0.662635	-0.202946	-0.483436	-0.317329	-0.490888	-0.484781	-0.485533	-0.482609	-0.149182	0.442807	-0.304614
CLDND1	-0.109965	0.185076	0.23345	0.535318	-0.298646	-0.226244	-0.109739	-0.0773213	-0.0754191	0.207698	0.304543	-0.169815	-0.121835	0.0677826
DENND2D	-0.255285	0.450458	0.445757	0.605375	-0.370958	-0.235065	-0.403214	-0.515531	-0.410271	-0.517364	-0.48549	-0.282451	-0.0257638	-0.152099
MSN	-0.197102	-0.0934035	0.272141	0.571923	0.401028	0.233242	0.260335	-0.290319	-0.243863	-0.111329	0.796956	-0.447225	0.327443	0.265848
ITGB7	0.0150488	0.263903	0.548621	0.668361	-0.317792	-0.309662	0.11351	-0.416586	-0.411973	-0.411508	-0.403922	-0.386692	0.548831	0.0289433
ABI3	-0.197358	-0.237339	0.364921	0.638746	0.132422	0.41576	0.613808	-0.423581	-0.408625	-0.378432	0.340319	-0.424688	-0.274657	0.309989
ARPC5L	-0.191934	-0.154818	0.218639	0.580749	-0.431311	-0.353985	-0.0928782	-0.168191	-0.0413674	-0.180511	0.434648	0.337437	-0.22013	0.25745
CYBA	0.0963115	-0.255256	0.314732	0.579273	0.412069	0.409548	0.36941	-0.54714	-0.454438	-0.546557	-0.884535	-0.451512	-0.451259	0.202243
PRMT2	-0.330515	0.234449	0.259483	0.561424	-0.294679	-0.21318	0.227414	-0.0704697	-0.131681	-0.190897	-0.0561021	-0.136295	0.601543	-0.0768094
CD53	0.386764	0.184945	0.376445	0.579409	-0.00727375	0.33184	0.339634	-0.837341	-0.819339	-0.831019	-0.737017	-0.831162	0.28798	0.145068
HLA-F	-0.0522044	0.279878	0.515129	0.567523	-0.0275312	-0.143498	-0.0175303	-0.224292	-0.166738	0.00224593	0.183402	-0.575225	-0.127224	-0.0382367
LCP2	-0.603532	0.223082	0.436389	0.569937	-0.0632139	0.575644	0.254457	-0.662963	-0.669285	-0.383428	-0.423474	-0.664488	0.203994	0.295654
ITGAL	-0.194173	0.135476	0.470658	0.643822	0.294515	-0.0782819	-0.125085	-0.393864	-0.374337	-0.38892	-0.39388	-0.390848	0.132829	-0.0908574
RASSF5	-0.0430507	0.298154	0.412171	0.596454	-0.0704369	-0.127651	0.189529	-0.471117	-0.451491	-0.495852	-0.484709	-0.481473	0.20457	0.0421696
ADAM8	-0.109744	-0.0205744	0.16421	0.663129	0.0623983	0.22766	0.598833	-0.38373	-0.386508	-0.391822	-0.385763	-0.362388	0.0445971	0.148962
RHOF	-0.0714061	0.338455	0.512322	0.591165	-0.403948	-0.453212	0.0559072	-0.503621	-0.383977	-0.505651	-0.489039	-0.210351	0.159002	-0.0760876
RGS5	-0.117928	-0.118786	-0.102832	-0.119305	-0.130873	-0.108837	-0.126382	-0.0343934	0.403259	7.0658	0.60562	-0.0454368	-0.117582	0.127291
IGFBP7	-0.328356	-0.333655	-0.288508	0.054285	-0.117733	-0.203817	0.119499	2.65693	1.65357	4.89596	4.35996	-0.0524207	0.431257	0.174742
ACTA2	-0.234457	-0.122925	-0.0232489	-0.087156	-0.182679	-0.140367	-0.150594	2.17391	1.39404	4.11204	-0.0280569	-0.152519	-0.199679	0.176154
MGP	-0.247293	-0.241364	-0.233924	-0.246391	-0.260473	-0.214224	-0.237735	0.493764	2.0005	4.22131	2.0753	0.39202	-0.175549	-0.0600746
[truncated: 325 more rows]

## Sheet: Fig. 1d
Ro/e	Lymph Node	Blood	Ascites	Primary Tumor	Metastatic Tumor	celltype
	3.70945	1.08181	0.36459	0.0894527	0.601365	B cells
	2.19672	1.75152	0.923349	0.188764	0.37932	CD4+ T
	0.752195	0.964263	1.68113	0.457988	1.27886	CD8+ T
	0.421494	1.31823	2.03971	0.520989	0.452294	NK
	0.00655949	5.52393	0.07538	0.00384291	0.000804656	Monocyte
	0.021643	0.00813457	2.2542	0.987005	1.30773	Macrophage
	0.70218	0.429834	2.69906	0.227275	0.721502	DC
	0.00537729	0	0.0046532	2.58956	1.96901	Fibroblast
	0	0	1.68137	1.3544	1.59074	Mesothelial cells
	0.732219	0	0	2.39376	1.49562	Other stromal cells
	2.1314	0	0	1.59618	1.44927	Endothelial cells
	0.0111359	0.00173337	0.107414	2.70193	1.54227	Epithelial cells
	1.00623	2.4081	1.56731	0.0736878	0.0771464	HSC
	0.479466	0.34955	0.693479	1.55927	1.86502	Proliferative cells
