# Supplementary material for: Single-cell analyses implicate ascites in remodeling the ecosystems of primary and metastatic tumors in ovarian cancer
Source: Nat Cancer. 2023 Jul 24;4(8):1138–56. doi: 10.1038/s43018-023-00599-8 (PMC10447252; doi:10.1038/s43018-023-00599-8)
Supplement: Source Data Fig. 2 — Statistical Source Data. [file 43018_2023_599_MOESM4_ESM.xlsx]

## Sheet: Fig. 2b
Ro/e	Lymph Node	Blood	Ascites	Primary Tumor	Metastatic Tumor	celltype
	1.21236	2.2793	0.286274	0.015568	0.0295157	T01_CD4-CCR7
	1.60359	0.884946	1.05398	0.160242	0.188324	T02_CD4-ANXA1
	0.961598	0.386741	0.627574	3.20742	1.9433	T03_CD4-FOXP3
	0.0220206	2.34929	1.3088	0.107735	0.0151301	T04_CD4-CX3CR1
	0.807338	0	0.0141463	1.76378	6.40537	T05_CD4-CXCL13
	1.62964	1.54598	0.518579	0.0584099	0.0671153	T06_CD8-CCR7
	0.00919466	0.00242807	0.00213471	3.75621	6.9493	T07_CD8-ANXA2
	0.655329	0.355603	1.76959	1.8944	0.59273	T08_CD8-GZMK
	0.0406158	1.46968	1.98943	0.258155	0.111627	T09_CD8-CX3CR1
	0.0546344	0	0.575717	2.7457	5.98474	T10_CD8-HAVCR2
	0.00295753	1.0528	2.46918	0.115757	0	T11_CD8-SLC4A10
	0.191969	1.59149	1.42081	0.853821	0.559576	T12_CD8-TRDV2

## Sheet: Fig. 2c
patient	subCluster	index	value	p-value
OV	T06_CD8-CCR7	expa	0.000114879	1
OV	T07_CD8-ANXA2	expa	0.0512458	0.594
OV	T08_CD8-GZMK	expa	0.0716996	0.102
OV	T09_CD8-CX3CR1	expa	0.188565	0
OV	T10_CD8-HAVCR2	expa	0.112647	0
OV	T06_CD8-CCR7	migr	0.0052301	1
OV	T07_CD8-ANXA2	migr	0.673122	1
OV	T08_CD8-GZMK	migr	0.506836	1
OV	T09_CD8-CX3CR1	migr	0.913885	0
OV	T10_CD8-HAVCR2	migr	0.619925	1
OV	T06_CD8-CCR7	tran	0.00427243	1
OV	T07_CD8-ANXA2	tran	0.563737	1
OV	T08_CD8-GZMK	tran	0.36434	1
OV	T09_CD8-CX3CR1	tran	0.767491	1
OV	T10_CD8-HAVCR2	tran	0.333201	1
HGSOC1	T06_CD8-CCR7	tran	0
HGSOC1	T07_CD8-ANXA2	tran	0.337061
HGSOC1	T08_CD8-GZMK	tran	0.204166
HGSOC1	T09_CD8-CX3CR1	tran	0.360125
HGSOC1	T10_CD8-HAVCR2	tran	0.28029
HGSOC10	T06_CD8-CCR7	tran	0
HGSOC10	T07_CD8-ANXA2	tran	0.422012
HGSOC10	T08_CD8-GZMK	tran	0.37132
HGSOC10	T09_CD8-CX3CR1	tran	0.729996
HGSOC10	T10_CD8-HAVCR2	tran	0.489306
HGSOC2	T06_CD8-CCR7	tran	0.00386896
HGSOC2	T07_CD8-ANXA2	tran	0.56082
HGSOC2	T08_CD8-GZMK	tran	0.119393
HGSOC2	T09_CD8-CX3CR1	tran	0.498712
HGSOC2	T10_CD8-HAVCR2	tran	0.161948
HGSOC3	T06_CD8-CCR7	tran	0.0167267
HGSOC3	T07_CD8-ANXA2	tran	0.590797
HGSOC3	T08_CD8-GZMK	tran	0.542668
HGSOC3	T09_CD8-CX3CR1	tran	0.962379
HGSOC3	T10_CD8-HAVCR2	tran	0.173354
HGSOC4	T06_CD8-CCR7	tran	0
HGSOC4	T07_CD8-ANXA2	tran	0.566184
HGSOC4	T08_CD8-GZMK	tran	0.402447
HGSOC4	T09_CD8-CX3CR1	tran	1.00709
HGSOC4	T10_CD8-HAVCR2	tran	0.58503
HGSOC5	T06_CD8-CCR7	tran	0
HGSOC5	T07_CD8-ANXA2	tran	1
HGSOC5	T08_CD8-GZMK	tran	0.128582
HGSOC5	T09_CD8-CX3CR1	tran	0.524564
HGSOC5	T10_CD8-HAVCR2	tran	0.490887
HGSOC6	T06_CD8-CCR7	tran	0.00408163
HGSOC6	T07_CD8-ANXA2	tran	0.531885
HGSOC6	T08_CD8-GZMK	tran	0.687793
HGSOC6	T09_CD8-CX3CR1	tran	1.26401
HGSOC6	T10_CD8-HAVCR2	tran	0.397768
HGSOC8	T06_CD8-CCR7	tran	0
HGSOC8	T07_CD8-ANXA2	tran	0.0706719
HGSOC8	T08_CD8-GZMK	tran	0.219999
HGSOC8	T09_CD8-CX3CR1	tran	0.736272
HGSOC8	T10_CD8-HAVCR2	tran	0.240101
HGSOC9	T06_CD8-CCR7	tran	0
HGSOC9	T07_CD8-ANXA2	tran	0.5
HGSOC9	T08_CD8-GZMK	tran	0.22594
HGSOC9	T09_CD8-CX3CR1	tran	0.803799
HGSOC9	T10_CD8-HAVCR2	tran	0.201247
HGSOC1	T06_CD8-CCR7	migr	0
HGSOC1	T07_CD8-ANXA2	migr	0.335471
HGSOC1	T08_CD8-GZMK	migr	0.376756
HGSOC1	T09_CD8-CX3CR1	migr	0.735925
HGSOC1	T10_CD8-HAVCR2	migr	0.5474
HGSOC10	T06_CD8-CCR7	migr	0
HGSOC10	T07_CD8-ANXA2	migr	0.217339
HGSOC10	T08_CD8-GZMK	migr	0.370425
HGSOC10	T09_CD8-CX3CR1	migr	0.145364
HGSOC10	T10_CD8-HAVCR2	migr	0.358755
HGSOC2	T06_CD8-CCR7	migr	0.00581359
HGSOC2	T07_CD8-ANXA2	migr	0.811278
HGSOC2	T08_CD8-GZMK	migr	0.317244
HGSOC2	T09_CD8-CX3CR1	migr	0.638338
HGSOC2	T10_CD8-HAVCR2	migr	0.296211
HGSOC3	T06_CD8-CCR7	migr	0.0170733
HGSOC3	T07_CD8-ANXA2	migr	0.807973
HGSOC3	T08_CD8-GZMK	migr	0.795812
HGSOC3	T09_CD8-CX3CR1	migr	1.24958
HGSOC3	T10_CD8-HAVCR2	migr	0.797493
HGSOC4	T06_CD8-CCR7	migr	0
HGSOC4	T07_CD8-ANXA2	migr	0.534814
HGSOC4	T08_CD8-GZMK	migr	0.393488
HGSOC4	T09_CD8-CX3CR1	migr	0.942507
HGSOC4	T10_CD8-HAVCR2	migr	0.588984
HGSOC5	T06_CD8-CCR7	migr	0
HGSOC5	T07_CD8-ANXA2	migr	1
HGSOC5	T08_CD8-GZMK	migr	0.0791194
HGSOC5	T09_CD8-CX3CR1	migr	0.0314182
HGSOC5	T10_CD8-HAVCR2	migr	0.0413817
HGSOC6	T06_CD8-CCR7	migr	0.00408163
HGSOC6	T07_CD8-ANXA2	migr	0.606394
HGSOC6	T08_CD8-GZMK	migr	0.87349
HGSOC6	T09_CD8-CX3CR1	migr	1.48432
HGSOC6	T10_CD8-HAVCR2	migr	0.743953
HGSOC8	T06_CD8-CCR7	migr	0
HGSOC8	T07_CD8-ANXA2	migr	0.144386
HGSOC8	T08_CD8-GZMK	migr	0.356308
HGSOC8	T09_CD8-CX3CR1	migr	0.323683
HGSOC8	T10_CD8-HAVCR2	migr	0.31805
HGSOC9	T06_CD8-CCR7	migr	0
HGSOC9	T07_CD8-ANXA2	migr	0
HGSOC9	T08_CD8-GZMK	migr	0.20953
HGSOC9	T09_CD8-CX3CR1	migr	0.345068
HGSOC9	T10_CD8-HAVCR2	migr	0.199984
HGSOC1	T06_CD8-CCR7	expa	0.000305783
HGSOC1	T07_CD8-ANXA2	expa	0
HGSOC1	T08_CD8-GZMK	expa	0.0527491
HGSOC1	T09_CD8-CX3CR1	expa	0.222347
HGSOC1	T10_CD8-HAVCR2	expa	0.127479
HGSOC10	T06_CD8-CCR7	expa	0
HGSOC10	T07_CD8-ANXA2	expa	0.00312323
HGSOC10	T08_CD8-GZMK	expa	0.122884
HGSOC10	T09_CD8-CX3CR1	expa	0.470581
HGSOC10	T10_CD8-HAVCR2	expa	0.0617677
HGSOC2	T06_CD8-CCR7	expa	0.000135115
HGSOC2	T07_CD8-ANXA2	expa	0
HGSOC2	T08_CD8-GZMK	expa	0.0526806
HGSOC2	T09_CD8-CX3CR1	expa	0.0567983
HGSOC2	T10_CD8-HAVCR2	expa	0.0711539
HGSOC3	T06_CD8-CCR7	expa	0
HGSOC3	T07_CD8-ANXA2	expa	0.0665626
HGSOC3	T08_CD8-GZMK	expa	0.105059
HGSOC3	T09_CD8-CX3CR1	expa	0.224331
HGSOC3	T10_CD8-HAVCR2	expa	0.228566
HGSOC4	T06_CD8-CCR7	expa	0.000348065
HGSOC4	T07_CD8-ANXA2	expa	0.0613747
HGSOC4	T08_CD8-GZMK	expa	0.0655669
HGSOC4	T09_CD8-CX3CR1	expa	0.115169
HGSOC4	T10_CD8-HAVCR2	expa	0.0492436
HGSOC5	T06_CD8-CCR7	expa	0
HGSOC5	T07_CD8-ANXA2	expa	#NUM!
HGSOC5	T08_CD8-GZMK	expa	0.066845
HGSOC5	T09_CD8-CX3CR1	expa	0.14579
HGSOC5	T10_CD8-HAVCR2	expa	0.0151413
HGSOC6	T06_CD8-CCR7	expa	1.11022e-16
HGSOC6	T07_CD8-ANXA2	expa	0.0251973
HGSOC6	T08_CD8-GZMK	expa	0.164284
HGSOC6	T09_CD8-CX3CR1	expa	0.368405
HGSOC6	T10_CD8-HAVCR2	expa	0.154665
HGSOC8	T06_CD8-CCR7	expa	0
HGSOC8	T07_CD8-ANXA2	expa	0.039036
HGSOC8	T08_CD8-GZMK	expa	0.183766
HGSOC8	T09_CD8-CX3CR1	expa	0.114518
HGSOC8	T10_CD8-HAVCR2	expa	0.176319
HGSOC9	T06_CD8-CCR7	expa	0
HGSOC9	T07_CD8-ANXA2	expa	0
HGSOC9	T08_CD8-GZMK	expa	0.0306719
HGSOC9	T09_CD8-CX3CR1	expa	0.0619471
HGSOC9	T10_CD8-HAVCR2	expa	0.0406082

## Sheet: Fig. 2e
		T06_CD8-CCR7	T07_CD8-ANXA2	T08_CD8-GZMK	T09_CD8-CX3CR1	T10_CD8-HAVCR2
	T06_CD8-CCR7	0	0.00095689	0.00264779	0	0
	T07_CD8-ANXA2	0.00095689	0	0.178025	0.181151	0.0641848
	T08_CD8-GZMK	0.00264779	0.178025	0	0.240187	0.145368
	T09_CD8-CX3CR1	0	0.181151	0.240187	0	0.109856
	T10_CD8-HAVCR2	0	0.0641848	0.145368	0.109856	0

## Sheet: Fig. 2f
		Number of shared TCR clones					proportions of shared TCR (T08 and T07) corrected by T07 cell number
	T07	ascites	0	0	0				T07-MT		T07-PT
		met.ome	190	82	156		T08	AS	0.247718		0.313291
		pri.ot	99	23	49			MT	0.10691		0.0727848
			ascites	met.ome	pri.ot			PT	0.20339		0.155063
			T08
		Number of shared TCR clones					proportions of shared TCR (T10 and T07) corrected by T10 cell number
	T10	ascites	202	44	25				T07-MT		T07-PT
		met.ome	436	271	55		T10	AS	0.330053		0.187719
		pri.ot	107	12	70			MT	0.205148		0.0210526
			ascites	met.ome	pri.ot			PT	0.0416351		0.122807
			T08

## Sheet: Fig. 2g
		Number of shared TCR clones
	T07	ascites	0	0	0		proportions of shared TCR (T08 in ascites and T07) corrected by T08 cell number
		met.ome	190	82	156			T07-MT		T07-PT
		pri.ot	99	23	49		T08 in AS	0.0556043		0.0289728
			ascites	met.ome	pri.ot
			T08
		Number of shared TCR clones
	T10	ascites	202	44	25		proportions of shared TCR (T08 in ascites and T10) corrected by T08 cell number
		met.ome	436	271	55			T10-MT		T10-PT
		pri.ot	107	12	70		T08 in AS	0.127597		0.031314
			ascites	met.ome	pri.ot
			T08

## Sheet: Fig. 2h
shareTCR_heatmap_ASMT_T07T08T10_BCLN_allCD8T								shareTCR_heatmap_ASPT_T07T08T10_BCLN_allCD8T
	AS_T08	MT_T07	MT_T08	MT_T10	BC_CD8T	LN_CD8T			AS_T08	PT_T07	PT_T08	PT_T10	BC_CD8T	LN_CD8T
AS_T08,MT_T07.clone_43	7	2	0	0	0	0		AS_T08,PT_T07.clone_43	7	1	0	0	0	0
AS_T08,MT_T07.clone_35	6	1	0	0	0	0		AS_T08,PT_T07.clone_48	6	2	0	0	0	0
AS_T08,MT_T07.clone_301	5	1	0	0	0	0		AS_T08,PT_T07.clone_35	6	1	0	0	0	0
AS_T08,MT_T07.clone_366	4	1	0	0	0	0		AS_T08,PT_T07.clone_310	3	1	0	0	0	0
AS_T08,MT_T07.clone_420	4	1	0	0	0	0		AS_T08,PT_T07.clone_584	3	1	0	0	0	0
AS_T08,MT_T07.clone_474	3	1	0	0	0	0		AS_T08,PT_T07.clone_185	2	1	0	0	0	0
AS_T08,MT_T07.clone_1030	2	1	0	0	0	0		AS_T08,PT_T07.clone_826	2	1	0	0	0	0
AS_T08,MT_T07.clone_836	2	1	0	0	0	0		AS_T08,PT_T07.clone_885	2	1	0	0	0	0
AS_T08,MT_T07.clone_84	2	1	0	0	0	0		AS_T08,PT_T07.clone_767	1	2	0	0	0	0
AS_T08,MT_T07.clone_218	1	2	0	0	0	0		AS_T08,PT_T07.clone_1510	1	1	0	0	0	0
AS_T08,MT_T07.clone_743	1	2	0	0	0	0		AS_T08,PT_T07.clone_1543	1	1	0	0	0	0
AS_T08,MT_T07.clone_1150	1	1	0	0	0	0		AS_T08,PT_T07.clone_1659	1	1	0	0	0	0
AS_T08,MT_T07.clone_1163	1	1	0	0	0	0		AS_T08,PT_T07.clone_2053	1	1	0	0	0	0
AS_T08,MT_T07.clone_1216	1	1	0	0	0	0		AS_T08,PT_T07.clone_2296	1	1	0	0	0	0
AS_T08,MT_T07.clone_1262	1	1	0	0	0	0		AS_T08,PT_T07.clone_261	1	1	0	0	0	0
AS_T08,MT_T07.clone_1373	1	1	0	0	0	0		AS_T08,PT_T07.clone_653	1	1	0	0	0	0
AS_T08,MT_T07.clone_1561	1	1	0	0	0	0		AS_T08,PT_T07.clone_795	1	1	0	0	0	0
AS_T08,MT_T07.clone_1577	1	1	0	0	0	0		AS_T08,PT_T08.clone_8	88	0	3	0	0	0
AS_T08,MT_T07.clone_1783	1	1	0	0	0	0		AS_T08,PT_T08.clone_9	19	0	1	0	0	0
AS_T08,MT_T07.clone_1829	1	1	0	0	0	0		AS_T08,PT_T08.clone_49	18	0	1	0	0	0
AS_T08,MT_T07.clone_1939	1	1	0	0	0	0		AS_T08,PT_T08.clone_95	15	0	1	0	0	0
AS_T08,MT_T07.clone_1953	1	1	0	0	0	0		AS_T08,PT_T08.clone_67	14	0	1	0	0	0
AS_T08,MT_T07.clone_2098	1	1	0	0	0	0		AS_T08,PT_T08.clone_22	11	0	1	0	0	0
AS_T08,MT_T07.clone_2267	1	1	0	0	0	0		AS_T08,PT_T08.clone_124	9	0	1	0	0	0
AS_T08,MT_T07.clone_2356	1	1	0	0	0	0		AS_T08,PT_T08.clone_57	8	0	2	0	0	0
AS_T08,MT_T07.clone_571	1	1	0	0	0	0		AS_T08,PT_T08.clone_237	7	0	1	0	0	0
AS_T08,MT_T07.clone_653	1	1	0	0	0	0		AS_T08,PT_T08.clone_101	6	0	8	0	0	0
AS_T08,MT_T07.clone_835	1	1	0	0	0	0		AS_T08,PT_T08.clone_230	6	0	2	0	0	0
AS_T08,MT_T07.clone_963	1	1	0	0	0	0		AS_T08,PT_T08.clone_156	6	0	1	0	0	0
AS_T08,MT_T08.clone_144	10	0	1	0	0	0		AS_T08,PT_T08.clone_264	6	0	1	0	0	0
AS_T08,MT_T08.clone_256	6	0	1	0	0	0		AS_T08,PT_T08.clone_203	5	0	4	0	0	0
AS_T08,MT_T08.clone_341	5	0	1	0	0	0		AS_T08,PT_T08.clone_172	5	0	3	0	0	0
AS_T08,MT_T08.clone_464	3	0	2	0	0	0		AS_T08,PT_T08.clone_167	5	0	1	0	0	0
AS_T08,MT_T08.clone_179	3	0	1	0	0	0		AS_T08,PT_T08.clone_170	5	0	1	0	0	0
AS_T08,MT_T08.clone_382	3	0	1	0	0	0		AS_T08,PT_T08.clone_173	4	0	6	0	0	0
AS_T08,MT_T08.clone_402	3	0	1	0	0	0		AS_T08,PT_T08.clone_189	4	0	5	0	0	0
AS_T08,MT_T08.clone_576	3	0	1	0	0	0		AS_T08,PT_T08.clone_239	4	0	3	0	0	0
AS_T08,MT_T08.clone_603	3	0	1	0	0	0		AS_T08,PT_T08.clone_139	4	0	1	0	0	0
AS_T08,MT_T08.clone_660	3	0	1	0	0	0		AS_T08,PT_T08.clone_219	4	0	1	0	0	0
AS_T08,MT_T08.clone_580	2	0	1	0	0	0		AS_T08,PT_T08.clone_383	3	0	2	0	0	0
AS_T08,MT_T08.clone_1135	1	0	1	0	0	0		AS_T08,PT_T08.clone_479	3	0	1	0	0	0
AS_T08,MT_T08.clone_1179	1	0	1	0	0	0		AS_T08,PT_T08.clone_626	3	0	1	0	0	0
AS_T08,MT_T08.clone_1341	1	0	1	0	0	0		AS_T08,PT_T08.clone_307	2	0	3	0	0	0
AS_T08,MT_T08.clone_1583	1	0	1	0	0	0		AS_T08,PT_T08.clone_347	2	0	3	0	0	0
AS_T08,MT_T08.clone_1599	1	0	1	0	0	0		AS_T08,PT_T08.clone_415	2	0	3	0	0	0
AS_T08,MT_T08.clone_1625	1	0	1	0	0	0		AS_T08,PT_T08.clone_591	2	0	2	0	0	0
AS_T08,MT_T08.clone_1686	1	0	1	0	0	0		AS_T08,PT_T08.clone_463	2	0	1	0	0	0
AS_T08,MT_T08.clone_1873	1	0	1	0	0	0		AS_T08,PT_T08.clone_574	2	0	1	0	0	0
AS_T08,MT_T08.clone_2005	1	0	1	0	0	0		AS_T08,PT_T08.clone_580	2	0	1	0	0	0
AS_T08,MT_T08.clone_2017	1	0	1	0	0	0		AS_T08,PT_T08.clone_600	2	0	1	0	0	0
AS_T08,MT_T08.clone_2099	1	0	1	0	0	0		AS_T08,PT_T08.clone_696	2	0	1	0	0	0
AS_T08,MT_T08.clone_2189	1	0	1	0	0	0		AS_T08,PT_T08.clone_764	2	0	1	0	0	0
AS_T08,MT_T08.clone_2211	1	0	1	0	0	0		AS_T08,PT_T08.clone_226	1	0	2	0	0	0
AS_T08,MT_T08.clone_2259	1	0	1	0	0	0		AS_T08,PT_T08.clone_519	1	0	2	0	0	0
AS_T08,MT_T08.clone_2283	1	0	1	0	0	0		AS_T08,PT_T08.clone_819	1	0	2	0	0	0
AS_T08,MT_T08.clone_2291	1	0	1	0	0	0		AS_T08,PT_T08.clone_938	1	0	2	0	0	0
AS_T08,MT_T08.clone_685	1	0	1	0	0	0		AS_T08,PT_T08.clone_1113	1	0	1	0	0	0
AS_T08,MT_T08.clone_790	1	0	1	0	0	0		AS_T08,PT_T08.clone_1348	1	0	1	0	0	0
AS_T08,MT_T10.clone_29	11	0	0	5	0	0		AS_T08,PT_T08.clone_1367	1	0	1	0	0	0
AS_T08,MT_T10.clone_41	5	0	0	8	0	0		AS_T08,PT_T08.clone_1591	1	0	1	0	0	0
AS_T08,MT_T10.clone_18	5	0	0	1	0	0		AS_T08,PT_T08.clone_1624	1	0	1	0	0	0
AS_T08,MT_T10.clone_406	4	0	0	1	0	0		AS_T08,PT_T08.clone_1652	1	0	1	0	0	0
AS_T08,MT_T10.clone_428	4	0	0	1	0	0		AS_T08,PT_T08.clone_1846	1	0	1	0	0	0
AS_T08,MT_T10.clone_176	3	0	0	6	0	0		AS_T08,PT_T08.clone_1856	1	0	1	0	0	0
AS_T08,MT_T10.clone_271	3	0	0	4	0	0		AS_T08,PT_T08.clone_2024	1	0	1	0	0	0
AS_T08,MT_T10.clone_377	3	0	0	2	0	0		AS_T08,PT_T08.clone_2050	1	0	1	0	0	0
AS_T08,MT_T10.clone_310	3	0	0	1	0	0		AS_T08,PT_T08.clone_299	1	0	1	0	0	0
AS_T08,MT_T10.clone_54	2	0	0	17	0	0		AS_T08,PT_T08.clone_724	1	0	1	0	0	0
AS_T08,MT_T10.clone_181	2	0	0	7	0	0		AS_T08,PT_T08.clone_742	1	0	1	0	0	0
AS_T08,MT_T10.clone_165	2	0	0	3	0	0		AS_T08,PT_T10.clone_29	11	0	0	1	0	0
AS_T08,MT_T10.clone_1025	2	0	0	1	0	0		AS_T08,PT_T10.clone_213	6	0	0	1	0	0
AS_T08,MT_T10.clone_698	2	0	0	1	0	0		AS_T08,PT_T10.clone_41	5	0	0	3	0	0
AS_T08,MT_T10.clone_721	2	0	0	1	0	0		AS_T08,PT_T10.clone_217	3	0	0	5	0	0
AS_T08,MT_T10.clone_759	2	0	0	1	0	0		AS_T08,PT_T10.clone_253	3	0	0	3	0	0
AS_T08,MT_T10.clone_853	2	0	0	1	0	0		AS_T08,PT_T10.clone_245	2	0	0	5	0	0
AS_T08,MT_T10.clone_951	2	0	0	1	0	0		AS_T08,PT_T10.clone_165	2	0	0	2	0	0
AS_T08,MT_T10.clone_952	2	0	0	1	0	0		AS_T08,PT_T10.clone_54	2	0	0	2	0	0
AS_T08,MT_T10.clone_85	1	0	0	11	0	0		AS_T08,PT_T10.clone_215	2	0	0	1	0	0
AS_T08,MT_T10.clone_133	1	0	0	10	0	0		AS_T08,PT_T10.clone_492	2	0	0	1	0	0
AS_T08,MT_T10.clone_129	1	0	0	8	0	0		AS_T08,PT_T10.clone_493	2	0	0	1	0	0
AS_T08,MT_T10.clone_111	1	0	0	7	0	0		AS_T08,PT_T10.clone_174	1	0	0	9	0	0
AS_T08,MT_T10.clone_135	1	0	0	6	0	0		AS_T08,PT_T10.clone_379	1	0	0	4	0	0
AS_T08,MT_T10.clone_188	1	0	0	6	0	0		AS_T08,PT_T10.clone_325	1	0	0	3	0	0
AS_T08,MT_T10.clone_289	1	0	0	6	0	0		AS_T08,PT_T10.clone_535	1	0	0	3	0	0
AS_T08,MT_T10.clone_231	1	0	0	5	0	0		AS_T08,PT_T10.clone_55	1	0	0	2	0	0
AS_T08,MT_T10.clone_234	1	0	0	5	0	0		AS_T08,PT_T10.clone_703	1	0	0	2	0	0
AS_T08,MT_T10.clone_257	1	0	0	5	0	0		AS_T08,PT_T10.clone_799	1	0	0	2	0	0
AS_T08,MT_T10.clone_186	1	0	0	3	0	0		AS_T08,PT_T10.clone_1080	1	0	0	1	0	0
AS_T08,MT_T10.clone_634	1	0	0	3	0	0		AS_T08,PT_T10.clone_1180	1	0	0	1	0	0
AS_T08,MT_T10.clone_1016	1	0	0	2	0	0		AS_T08,PT_T10.clone_1202	1	0	0	1	0	0
AS_T08,MT_T10.clone_265	1	0	0	2	0	0		AS_T08,PT_T10.clone_1245	1	0	0	1	0	0
AS_T08,MT_T10.clone_437	1	0	0	2	0	0		AS_T08,PT_T10.clone_133	1	0	0	1	0	0
AS_T08,MT_T10.clone_533	1	0	0	2	0	0		AS_T08,PT_T10.clone_135	1	0	0	1	0	0
AS_T08,MT_T10.clone_672	1	0	0	2	0	0		AS_T08,PT_T10.clone_1589	1	0	0	1	0	0
AS_T08,MT_T10.clone_847	1	0	0	2	0	0		AS_T08,PT_T10.clone_1621	1	0	0	1	0	0
AS_T08,MT_T10.clone_866	1	0	0	2	0	0		AS_T08,PT_T10.clone_1787	1	0	0	1	0	0
AS_T08,MT_T10.clone_1228	1	0	0	1	0	0		AS_T08,PT_T10.clone_1874	1	0	0	1	0	0
AS_T08,MT_T10.clone_1238	1	0	0	1	0	0		AS_T08,PT_T10.clone_1957	1	0	0	1	0	0
AS_T08,MT_T10.clone_1306	1	0	0	1	0	0		AS_T08,PT_T10.clone_231	1	0	0	1	0	0
AS_T08,MT_T10.clone_1429	1	0	0	1	0	0		AS_T08,PT_T10.clone_257	1	0	0	1	0	0
AS_T08,MT_T10.clone_1445	1	0	0	1	0	0		AS_T08,PT_T10.clone_265	1	0	0	1	0	0
AS_T08,MT_T10.clone_1511	1	0	0	1	0	0		AS_T08,PT_T10.clone_384	1	0	0	1	0	0
AS_T08,MT_T10.clone_1612	1	0	0	1	0	0		AS_T08,PT_T10.clone_533	1	0	0	1	0	0
AS_T08,MT_T10.clone_1620	1	0	0	1	0	0		AS_T08,PT_T10.clone_685	1	0	0	1	0	0
AS_T08,MT_T10.clone_1643	1	0	0	1	0	0		AS_T08,PT_T10.clone_697	1	0	0	1	0	0
AS_T08,MT_T10.clone_1666	1	0	0	1	0	0		AS_T08,PT_T10.clone_708	1	0	0	1	0	0
AS_T08,MT_T10.clone_1712	1	0	0	1	0	0		AS_T08,PT_T10.clone_85	1	0	0	1	0	0
AS_T08,MT_T10.clone_1715	1	0	0	1	0	0		PT_T07,PT_T08.clone_74	0	1	13	0	0	0
AS_T08,MT_T10.clone_2077	1	0	0	1	0	0		PT_T07,PT_T08.clone_130	0	1	11	0	0	0
AS_T08,MT_T10.clone_2106	1	0	0	1	0	0		PT_T07,PT_T08.clone_112	0	1	7	0	0	0
AS_T08,MT_T10.clone_2253	1	0	0	1	0	0		PT_T07,PT_T08.clone_595	0	1	2	0	0	0
AS_T08,MT_T10.clone_2256	1	0	0	1	0	0		PT_T07,PT_T08.clone_676	0	1	2	0	0	0
AS_T08,MT_T10.clone_447	1	0	0	1	0	0		PT_T07,PT_T08.clone_718	0	1	2	0	0	0
AS_T08,MT_T10.clone_773	1	0	0	1	0	0		PT_T07,PT_T08.clone_794	0	1	2	0	0	0
AS_T08,MT_T10.clone_927	1	0	0	1	0	0		PT_T07,PT_T08.clone_997	0	1	2	0	0	0
MT_T07,MT_T08.clone_36	0	10	1	0	0	0		PT_T07,PT_T08.clone_1244	0	1	1	0	0	0
MT_T07,MT_T08.clone_112	0	4	1	0	0	0		PT_T07,PT_T08.clone_1524	0	1	1	0	0	0
MT_T07,MT_T08.clone_209	0	3	1	0	0	0		PT_T07,PT_T08.clone_1547	0	1	1	0	0	0
MT_T07,MT_T08.clone_859	0	2	1	0	0	0		PT_T07,PT_T08.clone_1562	0	1	1	0	0	0
MT_T07,MT_T08.clone_1756	0	1	1	0	0	0		PT_T07,PT_T08.clone_1771	0	1	1	0	0	0
MT_T07,MT_T10.clone_1350	0	1	0	1	0	0		PT_T07,PT_T08.clone_1842	0	1	1	0	0	0
MT_T07,MT_T10.clone_1961	0	1	0	1	0	0		PT_T07,PT_T08.clone_2018	0	1	1	0	0	0
MT_T08,MT_T10.clone_431	0	0	4	1	0	0		PT_T07,PT_T08.clone_2028	0	1	1	0	0	0
MT_T08,MT_T10.clone_5	0	0	1	111	0	0		PT_T07,PT_T08.clone_2202	0	1	1	0	0	0
MT_T08,MT_T10.clone_283	0	0	1	4	0	0		PT_T07,PT_T08.clone_2261	0	1	1	0	0	0
MT_T08,MT_T10.clone_345	0	0	1	2	0	0		PT_T07,PT_T10.clone_79	0	2	0	9	0	0
MT_T08,MT_T10.clone_1173	0	0	1	1	0	0		PT_T07,PT_T10.clone_63	0	1	0	7	0	0
MT_T08,MT_T10.clone_1223	0	0	1	1	0	0		PT_T07,PT_T10.clone_5	0	1	0	3	0	0
MT_T08,MT_T10.clone_2232	0	0	1	1	0	0		PT_T07,PT_T10.clone_76	0	1	0	3	0	0
MT_T08,MT_T10.clone_2273	0	0	1	1	0	0		PT_T07,PT_T10.clone_2305	0	1	0	1	0	0
MT_T08,MT_T10.clone_454	0	0	1	1	0	0		PT_T08,PT_T10.clone_209	0	0	4	1	0	0
MT_T08,MT_T10.clone_607	0	0	1	1	0	0		PT_T08,PT_T10.clone_642	0	0	3	1	0	0
AS_T08,BC_CD8T,MT_T07.clone_13	7	5	0	0	36	0		PT_T08,PT_T10.clone_164	0	0	2	7	0	0
AS_T08,BC_CD8T,MT_T07.clone_99	4	1	0	0	8	0		PT_T08,PT_T10.clone_373	0	0	2	3	0	0
AS_T08,BC_CD8T,MT_T07.clone_201	4	2	0	0	3	0		PT_T08,PT_T10.clone_689	0	0	2	1	0	0
AS_T08,BC_CD8T,MT_T07.clone_59	3	2	0	0	17	0		PT_T08,PT_T10.clone_87	0	0	1	13	0	0
AS_T08,BC_CD8T,MT_T07.clone_365	3	1	0	0	1	0		PT_T08,PT_T10.clone_1094	0	0	1	1	0	0
AS_T08,BC_CD8T,MT_T07.clone_655	2	1	0	0	1	0		PT_T08,PT_T10.clone_1185	0	0	1	1	0	0
AS_T08,BC_CD8T,MT_T07.clone_143	1	2	0	0	6	0		PT_T08,PT_T10.clone_1213	0	0	1	1	0	0
AS_T08,BC_CD8T,MT_T07.clone_355	1	1	0	0	3	0		PT_T08,PT_T10.clone_1639	0	0	1	1	0	0
AS_T08,BC_CD8T,MT_T07.clone_155	1	1	0	0	2	0		PT_T08,PT_T10.clone_1777	0	0	1	1	0	0
AS_T08,BC_CD8T,MT_T07.clone_354	1	1	0	0	2	0		PT_T08,PT_T10.clone_1803	0	0	1	1	0	0
AS_T08,BC_CD8T,MT_T07.clone_568	1	1	0	0	2	0		PT_T08,PT_T10.clone_1985	0	0	1	1	0	0
AS_T08,BC_CD8T,MT_T07.clone_526	1	1	0	0	1	0		AS_T08,BC_CD8T,PT_T07.clone_13	7	4	0	0	36	0
AS_T08,BC_CD8T,MT_T07.clone_841	1	1	0	0	1	0		AS_T08,BC_CD8T,PT_T07.clone_45	5	1	0	0	16	0
AS_T08,BC_CD8T,MT_T07.clone_845	1	1	0	0	1	0		AS_T08,BC_CD8T,PT_T07.clone_70	5	1	0	0	13	0
AS_T08,BC_CD8T,MT_T08.clone_64	19	0	1	0	1	0		AS_T08,BC_CD8T,PT_T07.clone_99	4	2	0	0	8	0
AS_T08,BC_CD8T,MT_T08.clone_78	17	0	1	0	1	0		AS_T08,BC_CD8T,PT_T07.clone_94	3	1	0	0	11	0
AS_T08,BC_CD8T,MT_T08.clone_52	12	0	1	0	4	0		AS_T08,BC_CD8T,PT_T07.clone_65	3	1	0	0	7	0
AS_T08,BC_CD8T,MT_T08.clone_138	6	0	3	0	1	0		AS_T08,BC_CD8T,PT_T07.clone_368	3	1	0	0	1	0
AS_T08,BC_CD8T,MT_T08.clone_45	5	0	2	0	16	0		AS_T08,BC_CD8T,PT_T07.clone_243	2	1	0	0	1	0
AS_T08,BC_CD8T,MT_T08.clone_132	3	0	3	0	3	0		AS_T08,BC_CD8T,PT_T07.clone_155	1	1	0	0	2	0
AS_T08,BC_CD8T,MT_T08.clone_292	3	0	3	0	1	0		AS_T08,BC_CD8T,PT_T07.clone_472	1	1	0	0	1	0
AS_T08,BC_CD8T,MT_T08.clone_399	3	0	1	0	1	0		AS_T08,BC_CD8T,PT_T07.clone_526	1	1	0	0	1	0
AS_T08,BC_CD8T,MT_T08.clone_23	2	0	1	0	12	0		AS_T08,BC_CD8T,PT_T08.clone_75	2	0	1	0	3	0
AS_T08,BC_CD8T,MT_T08.clone_330	2	0	1	0	3	0		AS_T08,BC_CD8T,PT_T08.clone_297	2	0	2	0	1	0
AS_T08,BC_CD8T,MT_T08.clone_297	2	0	1	0	1	0		AS_T08,BC_CD8T,PT_T08.clone_273	2	0	1	0	1	0
AS_T08,BC_CD8T,MT_T08.clone_612	2	0	1	0	1	0		AS_T08,BC_CD8T,PT_T08.clone_148	1	0	2	0	2	0
AS_T08,BC_CD8T,MT_T08.clone_148	1	0	4	0	2	0		AS_T08,BC_CD8T,PT_T08.clone_478	1	0	1	0	1	0
AS_T08,BC_CD8T,MT_T08.clone_893	1	0	1	0	1	0		AS_T08,BC_CD8T,PT_T10.clone_30	2	0	0	5	1	0
AS_T08,BC_CD8T,MT_T10.clone_38	5	0	0	4	1	0		AS_T08,LN_CD8T,PT_T07.clone_19	12	6	0	0	0	1
AS_T08,BC_CD8T,MT_T10.clone_122	4	0	0	4	4	0		AS_T08,LN_CD8T,PT_T07.clone_56	8	1	0	0	0	1
AS_T08,BC_CD8T,MT_T10.clone_184	4	0	0	4	1	0		AS_T08,LN_CD8T,PT_T07.clone_136	5	1	0	0	0	3
AS_T08,BC_CD8T,MT_T10.clone_161	4	0	0	3	1	0		AS_T08,LN_CD8T,PT_T07.clone_20	3	1	0	0	0	3
AS_T08,BC_CD8T,MT_T10.clone_65	3	0	0	9	7	0		AS_T08,LN_CD8T,PT_T07.clone_42	3	3	0	0	0	1
AS_T08,BC_CD8T,MT_T10.clone_279	3	0	0	3	1	0		AS_T08,LN_CD8T,PT_T07.clone_153	2	2	0	0	0	2
AS_T08,BC_CD8T,MT_T10.clone_30	2	0	0	14	1	0		AS_T08,LN_CD8T,PT_T07.clone_146	1	1	0	0	0	9
AS_T08,BC_CD8T,MT_T10.clone_243	2	0	0	3	1	0		AS_T08,LN_CD8T,PT_T10.clone_44	5	0	0	9	0	1
AS_T08,BC_CD8T,MT_T10.clone_273	2	0	0	2	1	0		AS_T08,LN_CD8T,PT_T10.clone_68	1	0	0	4	0	1
AS_T08,BC_CD8T,MT_T10.clone_468	2	0	0	2	1	0		AS_T08,LN_CD8T,PT_T10.clone_37	1	0	0	1	0	1
AS_T08,BC_CD8T,MT_T10.clone_250	1	0	0	5	1	0		AS_T08,PT_T07,PT_T08.clone_137	6	1	4	0	0	0
AS_T08,BC_CD8T,MT_T10.clone_472	1	0	0	1	1	0		AS_T08,PT_T07,PT_T08.clone_97	3	1	11	0	0	0
AS_T08,LN_CD8T,MT_T07.clone_62	12	5	0	0	0	5		AS_T08,PT_T07,PT_T08.clone_370	3	1	1	0	0	0
AS_T08,LN_CD8T,MT_T07.clone_19	12	1	0	0	0	1		AS_T08,PT_T07,PT_T08.clone_392	3	1	1	0	0	0
AS_T08,LN_CD8T,MT_T07.clone_56	8	2	0	0	0	1		AS_T08,PT_T07,PT_T10.clone_186	1	2	0	2	0	0
AS_T08,LN_CD8T,MT_T07.clone_136	5	3	0	0	0	3		AS_T08,PT_T08,PT_T10.clone_32	19	0	13	3	0	0
AS_T08,LN_CD8T,MT_T07.clone_315	4	1	0	0	0	1		AS_T08,PT_T08,PT_T10.clone_50	14	0	9	2	0	0
AS_T08,LN_CD8T,MT_T07.clone_20	3	6	0	0	0	3		AS_T08,PT_T08,PT_T10.clone_244	5	0	1	1	0	0
AS_T08,LN_CD8T,MT_T07.clone_42	3	1	0	0	0	1		AS_T08,PT_T08,PT_T10.clone_1049	1	0	1	1	0	0
AS_T08,LN_CD8T,MT_T07.clone_153	2	5	0	0	0	2		AS_T08,PT_T08,PT_T10.clone_111	1	0	1	1	0	0
AS_T08,LN_CD8T,MT_T07.clone_321	2	3	0	0	0	1		BC_CD8T,PT_T08,PT_T10.clone_71	0	0	6	1	9	0
AS_T08,LN_CD8T,MT_T07.clone_647	2	1	0	0	0	1		BC_CD8T,PT_T08,PT_T10.clone_268	0	0	3	2	1	0
AS_T08,LN_CD8T,MT_T07.clone_160	1	2	0	0	0	6		BC_CD8T,PT_T08,PT_T10.clone_233	0	0	2	1	1	0
AS_T08,LN_CD8T,MT_T07.clone_322	1	2	0	0	0	3		LN_CD8T,PT_T07,PT_T10.clone_953	0	1	0	1	0	1
AS_T08,LN_CD8T,MT_T07.clone_528	1	1	0	0	0	2		LN_CD8T,PT_T08,PT_T10.clone_236	0	0	6	1	0	1
AS_T08,LN_CD8T,MT_T07.clone_1002	1	1	0	0	0	1		LN_CD8T,PT_T08,PT_T10.clone_259	0	0	4	1	0	1
AS_T08,LN_CD8T,MT_T07.clone_679	1	1	0	0	0	1		PT_T07,PT_T08,PT_T10.clone_51	0	1	19	2	0	0
AS_T08,LN_CD8T,MT_T07.clone_692	1	1	0	0	0	1		PT_T07,PT_T08,PT_T10.clone_191	0	1	5	2	0	0
AS_T08,LN_CD8T,MT_T10.clone_44	5	0	0	8	0	1		PT_T07,PT_T08,PT_T10.clone_409	0	1	2	2	0	0
AS_T08,LN_CD8T,MT_T10.clone_37	1	0	0	21	0	1		AS_T08,BC_CD8T,LN_CD8T,PT_T07.clone_3	50	2	0	0	69	3
AS_T08,LN_CD8T,MT_T10.clone_610	1	0	0	2	0	1		AS_T08,BC_CD8T,LN_CD8T,PT_T07.clone_14	39	2	0	0	13	3
AS_T08,LN_CD8T,MT_T10.clone_1042	1	0	0	1	0	1		AS_T08,BC_CD8T,LN_CD8T,PT_T07.clone_11	34	1	0	0	26	3
AS_T08,LN_CD8T,MT_T10.clone_223	1	0	0	1	0	1		AS_T08,BC_CD8T,LN_CD8T,PT_T07.clone_10	30	5	0	0	34	2
AS_T08,MT_T07,MT_T08.clone_108	7	5	1	0	0	0		AS_T08,BC_CD8T,LN_CD8T,PT_T07.clone_6	27	2	0	0	2	3
AS_T08,MT_T08,MT_T10.clone_469	3	0	1	1	0	0		AS_T08,BC_CD8T,LN_CD8T,PT_T07.clone_16	21	3	0	0	2	9
AS_T08,MT_T08,MT_T10.clone_55	1	0	2	17	0	0		AS_T08,BC_CD8T,LN_CD8T,PT_T07.clone_34	16	3	0	0	8	3
AS_T08,MT_T08,MT_T10.clone_1010	1	0	1	1	0	0		AS_T08,BC_CD8T,LN_CD8T,PT_T07.clone_17	9	1	0	0	1	1
BC_CD8T,MT_T07,MT_T08.clone_71	0	3	1	0	9	0		AS_T08,BC_CD8T,LN_CD8T,PT_T07.clone_91	3	1	0	0	9	3
BC_CD8T,MT_T07,MT_T08.clone_320	0	2	1	0	3	0		AS_T08,BC_CD8T,LN_CD8T,PT_T07.clone_196	3	1	0	0	2	2
BC_CD8T,MT_T08,MT_T10.clone_314	0	0	1	1	3	0		AS_T08,BC_CD8T,LN_CD8T,PT_T10.clone_242	1	0	0	1	1	4
BC_CD8T,MT_T08,MT_T10.clone_448	0	0	2	2	1	0		AS_T08,BC_CD8T,PT_T07,PT_T08.clone_33	7	1	1	0	16	0
LN_CD8T,MT_T07,MT_T10.clone_28	0	9	0	4	0	1		AS_T08,BC_CD8T,PT_T07,PT_T08.clone_149	4	1	1	0	3	0
LN_CD8T,MT_T08,MT_T10.clone_480	0	0	1	2	0	1		AS_T08,PT_T07,PT_T08,PT_T10.clone_25	26	1	4	1	0	0
AS_T08,BC_CD8T,LN_CD8T,MT_T07.clone_4	49	19	0	0	65	11		AS_T08,PT_T07,PT_T08,PT_T10.clone_61	14	1	5	2	0	0
AS_T08,BC_CD8T,LN_CD8T,MT_T07.clone_10	30	12	0	0	34	2		AS_T08,PT_T07,PT_T08,PT_T10.clone_152	1	2	4	3	0	0
AS_T08,BC_CD8T,LN_CD8T,MT_T07.clone_34	16	3	0	0	8	3		BC_CD8T,LN_CD8T,PT_T07,PT_T08.clone_27	0	2	18	0	2	1
AS_T08,BC_CD8T,LN_CD8T,MT_T07.clone_21	12	7	0	0	18	9		BC_CD8T,LN_CD8T,PT_T07,PT_T10.clone_374	0	1	0	1	1	2
AS_T08,BC_CD8T,LN_CD8T,MT_T07.clone_107	7	2	0	0	4	1		BC_CD8T,LN_CD8T,PT_T08,PT_T10.clone_193	0	0	3	1	2	2
AS_T08,BC_CD8T,LN_CD8T,MT_T07.clone_92	6	1	0	0	5	3		BC_CD8T,LN_CD8T,PT_T08,PT_T10.clone_150	0	0	2	1	1	5
AS_T08,BC_CD8T,LN_CD8T,MT_T07.clone_204	3	2	0	0	3	1		BC_CD8T,LN_CD8T,PT_T08,PT_T10.clone_274	0	0	1	1	1	3
AS_T08,BC_CD8T,LN_CD8T,MT_T07.clone_196	3	1	0	0	2	2		BC_CD8T,LN_CD8T,PT_T08,PT_T10.clone_24	0	0	23	1	1	1
AS_T08,BC_CD8T,LN_CD8T,MT_T07.clone_121	2	6	0	0	4	1		BC_CD8T,LN_CD8T,PT_T08,PT_T10.clone_288	0	0	4	1	1	1
AS_T08,BC_CD8T,LN_CD8T,MT_T07.clone_220	2	2	0	0	1	3		BC_CD8T,LN_CD8T,PT_T08,PT_T10.clone_572	0	0	1	1	1	1
AS_T08,BC_CD8T,LN_CD8T,MT_T10.clone_58	13	0	0	3	5	1		BC_CD8T,PT_T07,PT_T08,PT_T10.clone_60	0	1	3	1	12	0
AS_T08,BC_CD8T,LN_CD8T,MT_T10.clone_17	9	0	0	1	1	1		LN_CD8T,PT_T07,PT_T08,PT_T10.clone_28	0	1	18	4	0	1
AS_T08,BC_CD8T,LN_CD8T,MT_T10.clone_53	7	0	0	9	1	8		AS_T08,BC_CD8T,LN_CD8T,PT_T07,PT_T08.clone_1	112	5	2	0	62	6
AS_T08,BC_CD8T,LN_CD8T,MT_T10.clone_162	2	0	0	4	1	3		AS_T08,BC_CD8T,LN_CD8T,PT_T07,PT_T08.clone_4	49	9	2	0	65	11
AS_T08,BC_CD8T,LN_CD8T,MT_T10.clone_467	1	0	0	1	1	2		AS_T08,BC_CD8T,LN_CD8T,PT_T07,PT_T10.clone_21	12	3	0	1	18	9
AS_T08,BC_CD8T,LN_CD8T,MT_T10.clone_522	1	0	0	1	1	1
AS_T08,BC_CD8T,MT_T07,MT_T08.clone_221	3	1	1	0	3	0
AS_T08,BC_CD8T,MT_T07,MT_T10.clone_73	4	1	0	1	13	0
AS_T08,BC_CD8T,MT_T08,MT_T10.clone_33	7	0	4	1	16	0
AS_T08,BC_CD8T,MT_T08,MT_T10.clone_105	7	0	1	1	2	0
AS_T08,BC_CD8T,MT_T08,MT_T10.clone_7	6	0	4	47	35	0
AS_T08,BC_CD8T,MT_T08,MT_T10.clone_212	3	0	1	3	1	0
AS_T08,BC_CD8T,MT_T08,MT_T10.clone_214	2	0	1	1	3	0
AS_T08,LN_CD8T,MT_T07,MT_T08.clone_225	4	1	1	0	0	1
AS_T08,LN_CD8T,MT_T07,MT_T08.clone_216	1	2	1	0	0	3
AS_T08,LN_CD8T,MT_T07,MT_T10.clone_68	1	1	0	13	0	1
BC_CD8T,LN_CD8T,MT_T07,MT_T08.clone_27	0	13	2	0	2	1
BC_CD8T,LN_CD8T,MT_T07,MT_T08.clone_414	0	1	1	0	1	1
AS_T08,BC_CD8T,LN_CD8T,MT_T07,MT_T08.clone_16	21	26	2	0	2	9
AS_T08,BC_CD8T,LN_CD8T,MT_T07,MT_T08.clone_158	4	3	1	0	1	2
AS_T08,BC_CD8T,LN_CD8T,MT_T07,MT_T10.clone_145	4	1	0	3	1	2
AS_T08,BC_CD8T,LN_CD8T,MT_T08,MT_T10.clone_1	112	0	3	33	62	6
AS_T08,BC_CD8T,LN_CD8T,MT_T08,MT_T10.clone_3	50	0	3	18	69	3
AS_T08,BC_CD8T,LN_CD8T,MT_T08,MT_T10.clone_14	39	0	2	9	13	3
AS_T08,BC_CD8T,LN_CD8T,MT_T08,MT_T10.clone_72	4	0	1	9	1	5
AS_T08,BC_CD8T,LN_CD8T,MT_T07,MT_T08,MT_T10.clone_11	34	5	1	1	26	3
