# Supplementary material for: Single-cell analyses implicate ascites in remodeling the ecosystems of primary and metastatic tumors in ovarian cancer
Source: Nat Cancer. 2023 Jul 24;4(8):1138–56. doi: 10.1038/s43018-023-00599-8 (PMC10447252; doi:10.1038/s43018-023-00599-8)
Supplement: Source Data Fig. 3 — Statistical Source Data. [file 43018_2023_599_MOESM5_ESM.xlsx]

## Sheet: Fig. 3a
aid	majorCluster	index	value	p-value
OV	T01_CD4-CCR7	expa	0.000120027	1
OV	T02_CD4-ANXA1	expa	0.003229	1
OV	T03_CD4-FOXP3	expa	0.012939	0
OV	T04_CD4-CX3CR1	expa	0.226149	0
OV	T05_CD4-CXCL13	expa	0.00649874	0
OV	T01_CD4-CCR7	migr	0.00123452	1
OV	T02_CD4-ANXA1	migr	0.0401003	1
OV	T03_CD4-FOXP3	migr	0.12067	0.217
OV	T04_CD4-CX3CR1	migr	0.637336	0
OV	T05_CD4-CXCL13	migr	0.176774	0.004
OV	T01_CD4-CCR7	tran	0.00478308	1
OV	T02_CD4-ANXA1	tran	0.0115376	1
OV	T03_CD4-FOXP3	tran	0.0082497	1
OV	T04_CD4-CX3CR1	tran	0.195542	0.209
OV	T05_CD4-CXCL13	tran	0.140694	0.388
HGSOC1	T05_CD4-CXCL13	tran	0.212337
HGSOC10	T05_CD4-CXCL13	tran	0
HGSOC2	T05_CD4-CXCL13	tran	0
HGSOC3	T05_CD4-CXCL13	tran	0
HGSOC4	T05_CD4-CXCL13	tran	0.0294118
HGSOC6	T05_CD4-CXCL13	tran	0.16439
HGSOC7	T05_CD4-CXCL13	tran	0
HGSOC8	T05_CD4-CXCL13	tran	0
HGSOC9	T05_CD4-CXCL13	tran	0
HGSOC1	T04_CD4-CX3CR1	tran	0.122025
HGSOC10	T04_CD4-CX3CR1	tran	0.570455
HGSOC2	T04_CD4-CX3CR1	tran	0
HGSOC3	T04_CD4-CX3CR1	tran	0.206577
HGSOC4	T04_CD4-CX3CR1	tran	0
HGSOC5	T04_CD4-CX3CR1	tran	0
HGSOC6	T04_CD4-CX3CR1	tran	0.201926
HGSOC7	T04_CD4-CX3CR1	tran	0
HGSOC8	T04_CD4-CX3CR1	tran	0.408876
HGSOC9	T04_CD4-CX3CR1	tran	0.333333
HGSOC1	T03_CD4-FOXP3	tran	0.01548
HGSOC10	T03_CD4-FOXP3	tran	0
HGSOC2	T03_CD4-FOXP3	tran	0.0201199
HGSOC3	T03_CD4-FOXP3	tran	0.00331119
HGSOC4	T03_CD4-FOXP3	tran	0.00229621
HGSOC5	T03_CD4-FOXP3	tran	0
HGSOC6	T03_CD4-FOXP3	tran	0.0136175
HGSOC7	T03_CD4-FOXP3	tran	0
HGSOC8	T03_CD4-FOXP3	tran	0
HGSOC9	T03_CD4-FOXP3	tran	0
HGSOC1	T02_CD4-ANXA1	tran	0.0218686
HGSOC10	T02_CD4-ANXA1	tran	0.0469063
HGSOC2	T02_CD4-ANXA1	tran	0.00528513
HGSOC3	T02_CD4-ANXA1	tran	0.0106115
HGSOC4	T02_CD4-ANXA1	tran	0.00192407
HGSOC5	T02_CD4-ANXA1	tran	0
HGSOC6	T02_CD4-ANXA1	tran	0.018747
HGSOC7	T02_CD4-ANXA1	tran	0
HGSOC8	T02_CD4-ANXA1	tran	0.0213243
HGSOC9	T02_CD4-ANXA1	tran	0.00510204
HGSOC1	T01_CD4-CCR7	tran	0.00320304
HGSOC10	T01_CD4-CCR7	tran	0
HGSOC2	T01_CD4-CCR7	tran	0.00594628
HGSOC3	T01_CD4-CCR7	tran	0.00812007
HGSOC4	T01_CD4-CCR7	tran	0.00589217
HGSOC5	T01_CD4-CCR7	tran	0
HGSOC6	T01_CD4-CCR7	tran	0.00131406
HGSOC8	T01_CD4-CCR7	tran	0
HGSOC9	T01_CD4-CCR7	tran	0
HGSOC1	T05_CD4-CXCL13	migr	0.30252
HGSOC10	T05_CD4-CXCL13	migr	0
HGSOC2	T05_CD4-CXCL13	migr	0
HGSOC3	T05_CD4-CXCL13	migr	0.072497
HGSOC4	T05_CD4-CXCL13	migr	0
HGSOC6	T05_CD4-CXCL13	migr	0.177975
HGSOC7	T05_CD4-CXCL13	migr	0
HGSOC8	T05_CD4-CXCL13	migr	0
HGSOC9	T05_CD4-CXCL13	migr	0
HGSOC1	T04_CD4-CX3CR1	migr	0.365096
HGSOC10	T04_CD4-CX3CR1	migr	0.0656298
HGSOC2	T04_CD4-CX3CR1	migr	0
HGSOC3	T04_CD4-CX3CR1	migr	0.816551
HGSOC4	T04_CD4-CX3CR1	migr	0.120189
HGSOC5	T04_CD4-CX3CR1	migr	0
HGSOC6	T04_CD4-CX3CR1	migr	0.798357
HGSOC7	T04_CD4-CX3CR1	migr	0
HGSOC8	T04_CD4-CX3CR1	migr	0.211983
HGSOC9	T04_CD4-CX3CR1	migr	0
HGSOC1	T03_CD4-FOXP3	migr	0.272617
HGSOC10	T03_CD4-FOXP3	migr	0.0544749
HGSOC2	T03_CD4-FOXP3	migr	0.052551
HGSOC3	T03_CD4-FOXP3	migr	0.122878
HGSOC4	T03_CD4-FOXP3	migr	0.0765157
HGSOC5	T03_CD4-FOXP3	migr	0
HGSOC6	T03_CD4-FOXP3	migr	0.0700682
HGSOC7	T03_CD4-FOXP3	migr	0
HGSOC8	T03_CD4-FOXP3	migr	0.0155642
HGSOC9	T03_CD4-FOXP3	migr	0.0152672
HGSOC1	T02_CD4-ANXA1	migr	0.0514606
HGSOC10	T02_CD4-ANXA1	migr	0.0217232
HGSOC2	T02_CD4-ANXA1	migr	0.0234574
HGSOC3	T02_CD4-ANXA1	migr	0.0633911
HGSOC4	T02_CD4-ANXA1	migr	0.00940566
HGSOC5	T02_CD4-ANXA1	migr	0
HGSOC6	T02_CD4-ANXA1	migr	0.046173
HGSOC7	T02_CD4-ANXA1	migr	0
HGSOC8	T02_CD4-ANXA1	migr	0.0116587
HGSOC9	T02_CD4-ANXA1	migr	0
HGSOC1	T01_CD4-CCR7	migr	0.00107267
HGSOC10	T01_CD4-CCR7	migr	0
HGSOC2	T01_CD4-CCR7	migr	0.00110545
HGSOC3	T01_CD4-CCR7	migr	0.0042077
HGSOC4	T01_CD4-CCR7	migr	0
HGSOC5	T01_CD4-CCR7	migr	0
HGSOC6	T01_CD4-CCR7	migr	0
HGSOC8	T01_CD4-CCR7	migr	0
HGSOC9	T01_CD4-CCR7	migr	0
HGSOC1	T05_CD4-CXCL13	expa	0.0094876
HGSOC10	T05_CD4-CXCL13	expa	0
HGSOC2	T05_CD4-CXCL13	expa	0
HGSOC3	T05_CD4-CXCL13	expa	0.0157581
HGSOC4	T05_CD4-CXCL13	expa	0.00603684
HGSOC6	T05_CD4-CXCL13	expa	0.006458
HGSOC7	T05_CD4-CXCL13	expa	0
HGSOC8	T05_CD4-CXCL13	expa	0.103759
HGSOC9	T05_CD4-CXCL13	expa	0
HGSOC1	T04_CD4-CX3CR1	expa	0.138921
HGSOC10	T04_CD4-CX3CR1	expa	0.0515497
HGSOC2	T04_CD4-CX3CR1	expa	0
HGSOC3	T04_CD4-CX3CR1	expa	0.313592
HGSOC4	T04_CD4-CX3CR1	expa	0.0369356
HGSOC5	T04_CD4-CX3CR1	expa	0.0244962
HGSOC6	T04_CD4-CX3CR1	expa	0.183367
HGSOC7	T04_CD4-CX3CR1	expa	#NUM!
HGSOC8	T04_CD4-CX3CR1	expa	0.16141
HGSOC9	T04_CD4-CX3CR1	expa	0
HGSOC1	T03_CD4-FOXP3	expa	0.0178548
HGSOC10	T03_CD4-FOXP3	expa	0.00674266
HGSOC2	T03_CD4-FOXP3	expa	0.00884529
HGSOC3	T03_CD4-FOXP3	expa	0.0145781
HGSOC4	T03_CD4-FOXP3	expa	0.0277916
HGSOC5	T03_CD4-FOXP3	expa	0.00322504
HGSOC6	T03_CD4-FOXP3	expa	0.00512003
HGSOC7	T03_CD4-FOXP3	expa	0
HGSOC8	T03_CD4-FOXP3	expa	0.0299059
HGSOC9	T03_CD4-FOXP3	expa	0.00233669
HGSOC1	T02_CD4-ANXA1	expa	0.00264885
HGSOC10	T02_CD4-ANXA1	expa	0.0233944
HGSOC2	T02_CD4-ANXA1	expa	0.00132159
HGSOC3	T02_CD4-ANXA1	expa	0.00710481
HGSOC4	T02_CD4-ANXA1	expa	0.000573123
HGSOC5	T02_CD4-ANXA1	expa	0.00138679
HGSOC6	T02_CD4-ANXA1	expa	0.00366528
HGSOC7	T02_CD4-ANXA1	expa	0
HGSOC8	T02_CD4-ANXA1	expa	0.00410105
HGSOC9	T02_CD4-ANXA1	expa	0.00110102
HGSOC1	T01_CD4-CCR7	expa	6.42375e-05
HGSOC10	T01_CD4-CCR7	expa	0
HGSOC2	T01_CD4-CCR7	expa	0.000209891
HGSOC3	T01_CD4-CCR7	expa	0.000134026
HGSOC4	T01_CD4-CCR7	expa	-2.22045e-16
HGSOC5	T01_CD4-CCR7	expa	0
HGSOC6	T01_CD4-CCR7	expa	0.000304191
HGSOC8	T01_CD4-CCR7	expa	-2.22045e-16
HGSOC9	T01_CD4-CCR7	expa	0

## Sheet: Fig. 3c
		T01_CD4-CCR7	T02_CD4-ANXA1	T03_CD4-FOXP3	T04_CD4-CX3CR1	T05_CD4-CXCL13
	T01_CD4-CCR7	0	0.00273585	0.00154779	0	0
	T02_CD4-ANXA1	0.00273585	0	0.00162463	0.0113107	0.00733159
	T03_CD4-FOXP3	0.00154779	0.00162463	0	0.000386175	0.00348637
	T04_CD4-CX3CR1	0	0.0113107	0.000386175	0	0
	T05_CD4-CXCL13	0	0.00733159	0.00348637	0	0

## Sheet: Fig. 3d
shareTCR_heatmap_ASMT_T02T03T05_BCLN_allCD4T								shareTCR_heatmap_ASPT_T02T03T05_BCLN_allCD4T
	AS_T02	MT_T02	MT_T03	MT_T05	BC_CD4T	LN_CD4T			AS_T02	PT_T02	PT_T03	PT_T05	BC_CD4T	LN_CD4T
AS_T02,MT_T02.clone_760	2	1	0	0	0	0		AS_T02,PT_T02.clone_226	3	1	0	0	0	0
AS_T02,MT_T02.clone_1438	1	1	0	0	0	0		AS_T02,PT_T02.clone_8	3	1	0	0	0	0
AS_T02,MT_T02.clone_1551	1	1	0	0	0	0		AS_T02,PT_T02.clone_1288	1	1	0	0	0	0
AS_T02,MT_T02.clone_1570	1	1	0	0	0	0		AS_T02,PT_T03.clone_601	2	0	1	0	0	0
AS_T02,MT_T02.clone_1743	1	1	0	0	0	0		AS_T02,PT_T05.clone_499	2	0	0	1	0	0
AS_T02,MT_T03.clone_791	1	0	2	0	0	0		AS_T02,PT_T05.clone_2070	1	0	0	1	0	0
AS_T02,MT_T03.clone_900	1	0	2	0	0	0		AS_T02,PT_T05.clone_527	1	0	0	1	0	0
AS_T02,MT_T03.clone_2089	1	0	1	0	0	0		AS_T02,PT_T05.clone_604	1	0	0	1	0	0
AS_T02,MT_T05.clone_542	3	0	0	1	0	0		AS_T02,PT_T05.clone_865	1	0	0	1	0	0
AS_T02,MT_T05.clone_499	2	0	0	1	0	0		AS_T02,BC_CD4T,PT_T05.clone_659	2	0	0	1	1	0
AS_T02,MT_T05.clone_578	2	0	0	1	0	0
AS_T02,MT_T05.clone_862	2	0	0	1	0	0
AS_T02,MT_T05.clone_919	2	0	0	1	0	0
AS_T02,MT_T05.clone_964	2	0	0	1	0	0
AS_T02,MT_T05.clone_988	2	0	0	1	0	0
AS_T02,MT_T05.clone_512	1	0	0	3	0	0
AS_T02,MT_T05.clone_604	1	0	0	2	0	0
AS_T02,MT_T05.clone_888	1	0	0	2	0	0
AS_T02,MT_T05.clone_918	1	0	0	2	0	0
AS_T02,MT_T05.clone_946	1	0	0	2	0	0
AS_T02,MT_T05.clone_978	1	0	0	2	0	0
AS_T02,MT_T05.clone_1087	1	0	0	1	0	0
AS_T02,MT_T05.clone_1153	1	0	0	1	0	0
AS_T02,MT_T05.clone_1257	1	0	0	1	0	0
AS_T02,MT_T05.clone_1375	1	0	0	1	0	0
AS_T02,MT_T05.clone_1920	1	0	0	1	0	0
AS_T02,MT_T05.clone_2029	1	0	0	1	0	0
AS_T02,MT_T05.clone_2108	1	0	0	1	0	0
AS_T02,MT_T05.clone_2147	1	0	0	1	0	0
AS_T02,MT_T05.clone_2179	1	0	0	1	0	0
AS_T02,MT_T05.clone_2198	1	0	0	1	0	0
AS_T02,MT_T05.clone_2199	1	0	0	1	0	0
AS_T02,MT_T05.clone_2242	1	0	0	1	0	0
AS_T02,MT_T05.clone_2346	1	0	0	1	0	0
AS_T02,MT_T05.clone_865	1	0	0	1	0	0
MT_T03,MT_T05.clone_471	0	0	2	1	0	0
MT_T03,MT_T05.clone_1331	0	0	1	1	0	0
MT_T03,MT_T05.clone_2216	0	0	1	1	0	0
MT_T03,MT_T05.clone_644	0	0	1	1	0	0
MT_T03,MT_T05.clone_706	0	0	1	1	0	0
AS_T02,BC_CD4T,MT_T05.clone_421	3	0	0	1	1	0
AS_T02,BC_CD4T,MT_T05.clone_516	1	0	0	1	1	0
AS_T02,LN_CD4T,MT_T03.clone_605	1	0	1	0	0	1
AS_T02,LN_CD4T,MT_T05.clone_766	1	0	0	1	0	1

## Sheet: Fig. 3e
		proportions of shared TCR (T02 in ascites and T05) corrected by T02 cell number
			T05-MT		T05-PT
		T02 in AS	0.00834461		0.00135318

## Sheet: Fig. 3f
	T05(Th1-like) ratio in CD4+ T cells
	Met.Ome	Pri.OT
	0.151399	0.0958904
	0.0517241	0.0333333
	0.0191083	0.016129
	0.368996	0.0315789
		0.0366089
		0
		0.0277778
		0.031746
		0.0206186
		0.0470588
