# Supplementary material for: Single-cell analyses implicate ascites in remodeling the ecosystems of primary and metastatic tumors in ovarian cancer
Source: Nat Cancer. 2023 Jul 24;4(8):1138–56. doi: 10.1038/s43018-023-00599-8 (PMC10447252; doi:10.1038/s43018-023-00599-8)
Supplement: Source Data Fig. 4 — Statistical Source Data. [file 43018_2023_599_MOESM6_ESM.xlsx]

## Sheet: Fig. 4b
Ro/e	Lymph Node	Blood	Ascites	Primary Tumor	Metastatic Tumor	celltype
	0.337182	0.462497	2.16328	0.0333726	0.0142721	M01_DC-CD1C
	1.20494	0.0905624	2.32526	0.0795062	0.0204009	M02_DC-CLEC9A
	5.33502	0	0.245364	1.57758	3.68335	M03_DC-LAMP3
	43.8878	0.212527	0.371439	0.104325	0.61775	M04_DC-LGALS2
	0.0704973	4.07316	0.042938	0.00482394	0.000928348	M05_Mono-CD14
	0.0554639	4.04877	0.0564635	0.0085393	0	M06_Mono-FCGR3A
	2.00371	0.00497253	0	2.60764	3.22605	M07_Macro-EREG
	0.0359144	0	2.38916	0.0746473	0.136207	M08_Macro-FN1
	0.12875	0.00282239	2.39221	0.111667	0.0539155	M09_Macro-FABP5
	0.306419	0	0.031994	0.306649	6.88187	M10_Macro-C1QA
	0.0222598	0.0380614	2.39684	0.0976739	0.0105527	M11_Macro-VCAN
	0.0523031	0	0.0133114	3.45325	2.12413	M12_Macro-C3
	0.0630473	0	0.0061715	3.09163	2.7012	M13_Proliferative-Macro-C3
	0	0	2.32097	0.0638206	0.363548	M14_Macro-FOLR2
	2.05257	0.00749919	1.99133	0.605697	0.270294	M15_Proliferative-Macro-FOLR2

## Sheet: Fig. 4d
	Celltype	Sample	Tissues	Frac	Patients	drug_information
	M01_DC-CD1C	HGSOC1_AS	Ascites	0.775801	HGSOC1	sensitive
	M01_DC-CD1C	HGSOC2_AS	Ascites	0.931872	HGSOC2	sensitive
	M01_DC-CD1C	HGSOC5_AS	Ascites	0.645503	HGSOC5	sensitive
	M01_DC-CD1C	HGSOC8_AS	Ascites	0.346154	HGSOC8	sensitive
	M01_DC-CD1C	HGSOC9_AS	Ascites	0.532468	HGSOC9	sensitive
	M01_DC-CD1C	HGSOC10_AS	Ascites	0.5	HGSOC10	sensitive
	M01_DC-CD1C	HGSOC3_AS	Ascites	0.858934	HGSOC3	resistant
	M01_DC-CD1C	HGSOC6_AS	Ascites	0.834532	HGSOC6	resistant
	M02_DC-CLEC9A	HGSOC1_AS	Ascites	0.190391	HGSOC1	sensitive
	M02_DC-CLEC9A	HGSOC2_AS	Ascites	0.00626468	HGSOC2	sensitive
	M02_DC-CLEC9A	HGSOC5_AS	Ascites	0.306878	HGSOC5	sensitive
	M02_DC-CLEC9A	HGSOC8_AS	Ascites	0.557692	HGSOC8	sensitive
	M02_DC-CLEC9A	HGSOC9_AS	Ascites	0.383117	HGSOC9	sensitive
	M02_DC-CLEC9A	HGSOC10_AS	Ascites	0.339286	HGSOC10	sensitive
	M02_DC-CLEC9A	HGSOC3_AS	Ascites	0.109718	HGSOC3	resistant
	M02_DC-CLEC9A	HGSOC6_AS	Ascites	0.0791367	HGSOC6	resistant
	M03_DC-LAMP3	HGSOC1_AS	Ascites	0.0106762	HGSOC1	sensitive
	M03_DC-LAMP3	HGSOC2_AS	Ascites	0.0219264	HGSOC2	sensitive
	M03_DC-LAMP3	HGSOC5_AS	Ascites	0.042328	HGSOC5	sensitive
	M03_DC-LAMP3	HGSOC8_AS	Ascites	0.0769231	HGSOC8	sensitive
	M03_DC-LAMP3	HGSOC9_AS	Ascites	0.0714286	HGSOC9	sensitive
	M03_DC-LAMP3	HGSOC10_AS	Ascites	0.0446429	HGSOC10	sensitive
	M03_DC-LAMP3	HGSOC3_AS	Ascites	0.0125392	HGSOC3	resistant
	M03_DC-LAMP3	HGSOC6_AS	Ascites	0.057554	HGSOC6	resistant
	M04_DC-LGALS2	HGSOC1_AS	Ascites	0.0231317	HGSOC1	sensitive
	M04_DC-LGALS2	HGSOC2_AS	Ascites	0.0399374	HGSOC2	sensitive
	M04_DC-LGALS2	HGSOC8_AS	Ascites	0.0192308	HGSOC8	sensitive
	M04_DC-LGALS2	HGSOC9_AS	Ascites	0.012987	HGSOC9	sensitive
	M04_DC-LGALS2	HGSOC10_AS	Ascites	0.116071	HGSOC10	sensitive
	M04_DC-LGALS2	HGSOC3_AS	Ascites	0.0188088	HGSOC3	resistant
	M04_DC-LGALS2	HGSOC6_AS	Ascites	0.028777	HGSOC6	resistant

## Sheet: Fig. 4e
	Differentially expressed genes in TeMs (M07-M10-M12) and AeMs (M08-M09-M11-M14).
	gene	p_val	avg_logFC	pct.1	pct.2	p_val_adj	cluster
	CCL4L2	0	-4.17557	0.051	0.798	0	M07-M10-M12
	CCL3L3	0	-3.93861	0.059	0.811	0	M07-M10-M12
	CCL4	0	-3.83457	0.111	0.889	0	M07-M10-M12
	IL1B	0	-3.55888	0.082	0.886	0	M07-M10-M12
	CCL3	0	-3.36318	0.25	0.909	0	M07-M10-M12
	CCL20	0	-3.07341	0.025	0.678	0	M07-M10-M12
	CXCL8	0	-3.00159	0.039	0.812	0	M07-M10-M12
	CXCL2	0	-2.99282	0.07	0.813	0	M07-M10-M12
	CXCL3	0	-2.78896	0.053	0.666	0	M07-M10-M12
	NFKBIA	0	-2.59746	0.582	0.985	0	M07-M10-M12
	G0S2	0	-2.58198	0.177	0.703	0	M07-M10-M12
	DUSP2	0	-2.3818	0.059	0.849	0	M07-M10-M12
	CD83	0	-2.31761	0.155	0.931	0	M07-M10-M12
	NR4A2	0	-2.28218	0.063	0.876	0	M07-M10-M12
	TNFAIP3	0	-2.25939	0.168	0.877	0	M07-M10-M12
	TNF	0	-2.20251	0.083	0.64	0	M07-M10-M12
	FOSB	0	-2.12494	0.059	0.879	0	M07-M10-M12
	SOD2	0	-2.07672	0.528	0.986	0	M07-M10-M12
	RGS1	0	-2.04425	0.108	0.825	0	M07-M10-M12
	PPP1R15A	0	-2.00954	0.266	0.941	0	M07-M10-M12
	PLAUR	0	-1.9526	0.503	0.963	0	M07-M10-M12
	GPR183	0	-1.91367	0.175	0.799	0	M07-M10-M12
	IER3	0	-1.89643	0.537	0.949	0	M07-M10-M12
	MIR155HG	0	-1.82622	0.05	0.612	0	M07-M10-M12
	CCL5	0	-1.80138	0.039	0.532	0	M07-M10-M12
	PNRC1	0	-1.77786	0.468	0.961	0	M07-M10-M12
	NR4A1	0	-1.73342	0.06	0.81	0	M07-M10-M12
	BCL2A1	0	-1.69075	0.562	0.906	0	M07-M10-M12
	JUN	0	-1.68439	0.346	0.776	0	M07-M10-M12
	ATF3	0	-1.66546	0.096	0.768	0	M07-M10-M12
	DUSP1	0	-1.65374	0.565	0.958	0	M07-M10-M12
	CXCL10	0	-1.63294	0.081	0.39	0	M07-M10-M12
	NR4A3	0	-1.62327	0.02	0.753	0	M07-M10-M12
	EREG	0	-1.6017	0.03	0.329	0	M07-M10-M12
	HSPA1A	0	-1.59944	0.493	0.649	0	M07-M10-M12
	CHMP1B	0	-1.56323	0.179	0.756	0	M07-M10-M12
	C15orf48	0	-1.55105	0.293	0.871	0	M07-M10-M12
	DNAJB1	0	-1.51699	0.381	0.687	0	M07-M10-M12
	HSPA1B	0	-1.51188	0.205	0.482	0	M07-M10-M12
	KDM6B	0	-1.50169	0.101	0.813	0	M07-M10-M12
	NFKBIZ	0	-1.46366	0.275	0.857	0	M07-M10-M12
	IL1RN	0	-1.45661	0.206	0.646	0	M07-M10-M12
	AREG	0	-1.45437	0.019	0.281	0	M07-M10-M12
	ICAM1	0	-1.44511	0.247	0.855	0	M07-M10-M12
	HLA-DQA1	0	-1.42745	0.472	0.857	0	M07-M10-M12
	RBKS	0	-1.41836	0.031	0.63	0	M07-M10-M12
	IGKV3-15	5.67226e-129	-1.38694	0.004	0.056	1.54041e-124	M07-M10-M12
	MMP9	0	-1.3827	0.017	0.462	0	M07-M10-M12
	GADD45B	0	-1.38055	0.398	0.843	0	M07-M10-M12
	MMP19	0	-1.34914	0.141	0.54	0	M07-M10-M12
	BTG1	0	-1.34011	0.621	0.961	0	M07-M10-M12
	ZNF331	0	-1.29089	0.126	0.655	0	M07-M10-M12
	HLA-DQB1	0	-1.2858	0.553	0.881	0	M07-M10-M12
	RGCC	0	-1.27463	0.2	0.561	0	M07-M10-M12
	PMAIP1	0	-1.25727	0.043	0.561	0	M07-M10-M12
	HLA-DRB5	0	-1.24837	0.634	0.899	0	M07-M10-M12
	RGS2	0	-1.23151	0.17	0.682	0	M07-M10-M12
	SGK1	0	-1.21317	0.375	0.801	0	M07-M10-M12
	APOE	0	-1.20654	0.552	0.893	0	M07-M10-M12
	ZFP36	0	-1.19202	0.733	0.932	0	M07-M10-M12
	EGR1	0	-1.18802	0.366	0.668	0	M07-M10-M12
	PHLDA1	0	-1.18143	0.121	0.62	0	M07-M10-M12
	OLR1	0	-1.16389	0.239	0.764	0	M07-M10-M12
	C3	0	-1.15742	0.096	0.581	0	M07-M10-M12
	PTGS2	0	-1.15116	0.025	0.472	0	M07-M10-M12
	GEM	0	-1.14589	0.006	0.404	0	M07-M10-M12
	CXCL1	0	-1.14104	0.024	0.217	0	M07-M10-M12
	INSIG1	0	-1.12337	0.178	0.635	0	M07-M10-M12
	THAP2	0	-1.05803	0.053	0.551	0	M07-M10-M12
	CD74	0	-1.05664	0.972	0.995	0	M07-M10-M12
	CREM	0	-1.05331	0.373	0.815	0	M07-M10-M12
	IGLV3-1	1.3055e-71	-1.04985	0.004	0.035	3.54534e-67	M07-M10-M12
	HBEGF	0	-1.04361	0.127	0.612	0	M07-M10-M12
	NAMPT	0	-1.04048	0.488	0.922	0	M07-M10-M12
	JUNB	0	-1.0367	0.756	0.938	0	M07-M10-M12
	CFLAR	0	-1.03412	0.372	0.832	0	M07-M10-M12
	HLA-DRA	0	-1.02915	0.896	0.976	0	M07-M10-M12
	LMNA	0	-1.02255	0.285	0.709	0	M07-M10-M12
	CXCL9	0	-1.00202	0.019	0.195	0	M07-M10-M12
	PDE4B	0	-0.994145	0.104	0.66	0	M07-M10-M12
	BIRC3	0	-0.989817	0.072	0.541	0	M07-M10-M12
	LITAF	0	-0.978574	0.61	0.915	0	M07-M10-M12
	NFKB1	0	-0.96838	0.228	0.73	0	M07-M10-M12
	PLAU	0	-0.962893	0.13	0.482	0	M07-M10-M12
	HLA-DRB1	0	-0.954439	0.834	0.963	0	M07-M10-M12
	PPIF	0	-0.953401	0.225	0.66	0	M07-M10-M12
	C1QC	0	-0.951804	0.629	0.863	0	M07-M10-M12
	HLA-DPB1	0	-0.943529	0.743	0.925	0	M07-M10-M12
	MAFF	0	-0.943332	0.047	0.569	0	M07-M10-M12
	REL	0	-0.942475	0.466	0.835	0	M07-M10-M12
	MCL1	0	-0.940021	0.579	0.923	0	M07-M10-M12
	ABL2	0	-0.9351	0.154	0.669	0	M07-M10-M12
	TRAF1	0	-0.924705	0.014	0.471	0	M07-M10-M12
	ZFAND5	0	-0.916465	0.483	0.814	0	M07-M10-M12
	CCRL2	0	-0.906819	0.131	0.612	0	M07-M10-M12
	CH25H	0	-0.906188	0.012	0.192	0	M07-M10-M12
	SEPP1	6.04242e-146	-0.905691	0.263	0.403	1.64094e-141	M07-M10-M12
	TSC22D1	0	-0.904604	0.072	0.457	0	M07-M10-M12
	HLA-DPA1	0	-0.89882	0.803	0.949	0	M07-M10-M12
	FOS	1.49907e-257	-0.897343	0.803	0.858	4.07103e-253	M07-M10-M12
	IGKV3-20	1.08124e-194	-0.893965	0.007	0.088	2.93633e-190	M07-M10-M12
	HTRA1	0	-0.892583	0.033	0.423	0	M07-M10-M12
	KLF4	0	-0.876378	0.159	0.59	0	M07-M10-M12
	CD9	0	-0.869844	0.194	0.66	0	M07-M10-M12
	SAT1	0	-0.867445	0.955	0.993	0	M07-M10-M12
	SOCS3	0	-0.850486	0.286	0.754	0	M07-M10-M12
	CSRNP1	0	-0.835698	0.12	0.657	0	M07-M10-M12
	SERPINB9	0	-0.833882	0.21	0.658	0	M07-M10-M12
	NUPR1	0	-0.833765	0.206	0.472	0	M07-M10-M12
	IFI27	0	-0.833162	0.357	0.747	0	M07-M10-M12
	EIF4A3	0	-0.822659	0.217	0.624	0	M07-M10-M12
	CXCR4	0	-0.819162	0.109	0.531	0	M07-M10-M12
	ISG20	0	-0.818759	0.126	0.503	0	M07-M10-M12
	TWISTNB	0	-0.815073	0.122	0.398	0	M07-M10-M12
	CDKN1A	0	-0.813748	0.462	0.847	0	M07-M10-M12
	PIM3	0	-0.813164	0.279	0.684	0	M07-M10-M12
	CKS2	0	-0.807493	0.143	0.588	0	M07-M10-M12
	ZC3H12A	0	-0.80522	0.046	0.553	0	M07-M10-M12
	WTAP	0	-0.803408	0.313	0.716	0	M07-M10-M12
	TNFAIP6	0	-0.801612	0.016	0.309	0	M07-M10-M12
	FOSL2	0	-0.796384	0.162	0.649	0	M07-M10-M12
	NLRP3	0	-0.789796	0.166	0.517	0	M07-M10-M12
	CAPG	0	-0.777279	0.607	0.877	0	M07-M10-M12
	HERPUD1	0	-0.775767	0.464	0.753	0	M07-M10-M12
	HLA-A	0	-0.771819	0.918	0.987	0	M07-M10-M12
	OLFML3	0	-0.769069	0.012	0.374	0	M07-M10-M12
	HSP90AA1	0	-0.76697	0.863	0.959	0	M07-M10-M12
	C1QA	0	-0.763995	0.606	0.857	0	M07-M10-M12
	VEGFA	0	-0.759304	0.104	0.526	0	M07-M10-M12
	HES4	0	-0.7473	0.009	0.386	0	M07-M10-M12
	OSM	0	-0.741377	0.055	0.395	0	M07-M10-M12
	RCAN1	0	-0.736066	0.094	0.336	0	M07-M10-M12
	PDE4DIP	0	-0.734273	0.241	0.657	0	M07-M10-M12
	ATP1B3	0	-0.732877	0.497	0.797	0	M07-M10-M12
	IL10	2.30469e-143	-0.731693	0.262	0.392	6.25884e-139	M07-M10-M12
	C1QB	0	-0.728207	0.594	0.843	0	M07-M10-M12
	ITM2B	0	-0.725378	0.845	0.951	0	M07-M10-M12
	ELL2	0	-0.722762	0.236	0.674	0	M07-M10-M12
	HSPH1	0	-0.722298	0.347	0.594	0	M07-M10-M12
	BHLHE40	0	-0.719496	0.181	0.608	0	M07-M10-M12
	RASGEF1B	0	-0.718801	0.231	0.663	0	M07-M10-M12
	MT1H	4.67301e-184	-0.716272	0.042	0.152	1.26905e-179	M07-M10-M12
	CCL8	2.39056e-64	-0.714229	0.161	0.247	6.49205e-60	M07-M10-M12
	TMEM176B	0	-0.713398	0.492	0.734	0	M07-M10-M12
	C5AR1	0	-0.708218	0.494	0.773	0	M07-M10-M12
	TGIF1	0	-0.707934	0.204	0.628	0	M07-M10-M12
	NFE2L2	0	-0.703211	0.45	0.805	0	M07-M10-M12
	TNFAIP2	0	-0.702082	0.286	0.653	0	M07-M10-M12
	A2M	0	-0.699485	0.337	0.696	0	M07-M10-M12
	NEAT1	0	-0.697695	0.88	0.969	0	M07-M10-M12
	ZNF267	0	-0.697198	0.168	0.616	0	M07-M10-M12
	GK	0	-0.695267	0.207	0.598	0	M07-M10-M12
	PRDM1	0	-0.693331	0.085	0.423	0	M07-M10-M12
	TAGAP	0	-0.690743	0.151	0.518	0	M07-M10-M12
	RHOB	0	-0.690699	0.494	0.737	0	M07-M10-M12
	SELK	0	-0.689275	0.536	0.79	0	M07-M10-M12
	FCGBP	0	-0.688022	0.036	0.259	0	M07-M10-M12
	RILPL2	0	-0.686236	0.344	0.711	0	M07-M10-M12
	MT1G	1.9112e-288	-0.68565	0.13	0.332	5.19024e-284	M07-M10-M12
	IFIT2	3.02545e-86	-0.677354	0.396	0.498	8.21622e-82	M07-M10-M12
	KLF6	0	-0.668627	0.816	0.909	0	M07-M10-M12
	IL6	0	-0.667669	0.008	0.207	0	M07-M10-M12
	PFKFB3	0	-0.666501	0.214	0.62	0	M07-M10-M12
	LGALS3BP	0	-0.663415	0.32	0.708	0	M07-M10-M12
	GSN	0	-0.663414	0.463	0.78	0	M07-M10-M12
	CXCL11	0	-0.660998	0.013	0.172	0	M07-M10-M12
	MXD1	0	-0.658802	0.197	0.556	0	M07-M10-M12
	STX11	0	-0.657708	0.253	0.641	0	M07-M10-M12
	UBC	0	-0.656539	0.832	0.96	0	M07-M10-M12
	ID2	0	-0.652234	0.521	0.769	0	M07-M10-M12
	PLEK	0	-0.650227	0.75	0.889	0	M07-M10-M12
	ETS2	0	-0.640388	0.318	0.669	0	M07-M10-M12
	ALOX5AP	0	-0.633778	0.384	0.709	0	M07-M10-M12
	BAG3	0	-0.633517	0.071	0.292	0	M07-M10-M12
	BTG2	0	-0.630271	0.358	0.709	0	M07-M10-M12
	WFDC2	0	-0.61879	0.048	0.368	0	M07-M10-M12
	HLA-DMA	0	-0.617245	0.638	0.844	0	M07-M10-M12
	ARL5B	0	-0.609873	0.068	0.438	0	M07-M10-M12
	IL1A	0	-0.609525	0.001	0.27	0	M07-M10-M12
	GLA	0	-0.608392	0.197	0.521	0	M07-M10-M12
	CYB5D1	0	-0.605715	0.01	0.373	0	M07-M10-M12
	MT-ND4L	0	-0.599614	0.873	0.963	0	M07-M10-M12
	SERPING1	0	-0.59897	0.39	0.679	0	M07-M10-M12
	IGHV1-69-2	6.3807e-65	-0.5966	0.002	0.027	1.73281e-60	M07-M10-M12
	SDS	0	-0.59347	0.191	0.415	0	M07-M10-M12
	SERTAD1	0	-0.585904	0.287	0.634	0	M07-M10-M12
	NRP2	0	-0.584862	0.262	0.619	0	M07-M10-M12
	HLA-C	0	-0.583158	0.941	0.985	0	M07-M10-M12
	NFKBID	0	-0.580246	0.126	0.504	0	M07-M10-M12
	CITED2	0	-0.579559	0.309	0.55	0	M07-M10-M12
	MAP2K3	0	-0.573915	0.208	0.588	0	M07-M10-M12
	EGR2	0	-0.57339	0.111	0.336	0	M07-M10-M12
	AC058791.1	0	-0.572513	0.015	0.36	0	M07-M10-M12
	SLC16A10	0	-0.571637	0.083	0.432	0	M07-M10-M12
	ETV3	0	-0.568355	0.074	0.411	0	M07-M10-M12
	GPR84	0	-0.561527	0.074	0.43	0	M07-M10-M12
	RANBP2	0	-0.556217	0.273	0.581	0	M07-M10-M12
	INHBA	0	-0.551571	0.001	0.141	0	M07-M10-M12
	MT2A	1.83992e-244	-0.549107	0.723	0.878	4.99668e-240	M07-M10-M12
	LUCAT1	0	-0.547828	0.085	0.4	0	M07-M10-M12
	IL4I1	0	-0.545417	0.315	0.566	0	M07-M10-M12
	SQSTM1	0	-0.545206	0.613	0.863	0	M07-M10-M12
	RGS16	0	-0.545002	0.007	0.261	0	M07-M10-M12
	FCGR2A	0	-0.54446	0.637	0.814	0	M07-M10-M12
	PHLDA2	0	-0.539947	0.07	0.32	0	M07-M10-M12
	IGHG1	9.37541e-187	-0.538172	0.016	0.105	2.54608e-182	M07-M10-M12
	MMP14	0	-0.536671	0.154	0.52	0	M07-M10-M12
	SPP1	3.31977e-88	-0.534013	0.782	0.834	9.01549e-84	M07-M10-M12
	HSP90AB1	0	-0.532415	0.773	0.921	0	M07-M10-M12
	EBI3	0	-0.529396	0.028	0.347	0	M07-M10-M12
	CD40	0	-0.529209	0.186	0.493	0	M07-M10-M12
	HLA-DQA2	1.68445e-114	-0.528889	0.123	0.229	4.57446e-110	M07-M10-M12
	VIM	0	-0.527232	0.97	0.99	0	M07-M10-M12
	TIPARP	0	-0.524543	0.075	0.42	0	M07-M10-M12
	SLC7A5	0	-0.523513	0.079	0.438	0	M07-M10-M12
	KMO	0	-0.52332	0.173	0.455	0	M07-M10-M12
	DDIT4	0	-0.520865	0.132	0.46	0	M07-M10-M12
	ERN1	0	-0.517584	0.049	0.425	0	M07-M10-M12
	HES1	0	-0.513317	0.004	0.287	0	M07-M10-M12
	OTUD1	0	-0.513041	0.115	0.376	0	M07-M10-M12
	THBD	2.08028e-272	-0.511424	0.182	0.382	5.64943e-268	M07-M10-M12
	HLA-B	0	-0.510866	0.958	0.992	0	M07-M10-M12
	SLC1A3	0	-0.510152	0.171	0.497	0	M07-M10-M12
	SLC2A3	0	-0.508338	0.338	0.594	0	M07-M10-M12
	LCP2	0	-0.508162	0.588	0.82	0	M07-M10-M12
	ADAMDEC1	0	-0.507793	0.028	0.301	0	M07-M10-M12
	GRN	0	-0.505455	0.813	0.93	0	M07-M10-M12
	ADAM8	0	-0.505327	0.143	0.426	0	M07-M10-M12
	CLEC4E	0	-0.503148	0.052	0.341	0	M07-M10-M12
	S100A8	0	1.70313	0.906	0.36	0	M08-M09-M11-M14
	FABP5	0	1.65519	0.902	0.756	0	M08-M09-M11-M14
	S100A9	0	1.34925	0.939	0.571	0	M08-M09-M11-M14
	SH3BGRL3	0	1.07927	0.992	0.974	0	M08-M09-M11-M14
	IFI30	0	1.05518	0.826	0.665	0	M08-M09-M11-M14
	ATP5E	0	1.04915	0.987	0.972	0	M08-M09-M11-M14
	LYVE1	0	1.00244	0.483	0.099	0	M08-M09-M11-M14
	CD52	0	0.951084	0.638	0.26	0	M08-M09-M11-M14
	AIF1	0	0.943301	0.982	0.949	0	M08-M09-M11-M14
	FTL	0	0.929503	1	1	0	M08-M09-M11-M14
	STXBP2	0	0.927654	0.7	0.428	0	M08-M09-M11-M14
	PPDPF	0	0.915123	0.921	0.828	0	M08-M09-M11-M14
	CD36	0	0.912582	0.602	0.17	0	M08-M09-M11-M14
	UCP2	0	0.908248	0.873	0.705	0	M08-M09-M11-M14
	C1orf162	0	0.907018	0.928	0.799	0	M08-M09-M11-M14
	CALM3	0	0.905493	0.875	0.745	0	M08-M09-M11-M14
	RETN	0	0.883106	0.365	0.059	0	M08-M09-M11-M14
	BLVRB	0	0.873209	0.82	0.662	0	M08-M09-M11-M14
	LINC01272	0	0.869582	0.736	0.374	0	M08-M09-M11-M14
	VCAN	0	0.842735	0.541	0.241	0	M08-M09-M11-M14
	LST1	0	0.831883	0.888	0.745	0	M08-M09-M11-M14
	S100A6	0	0.827412	0.969	0.939	0	M08-M09-M11-M14
	FCN1	0	0.826617	0.535	0.218	0	M08-M09-M11-M14
	VAMP5	0	0.822417	0.855	0.651	0	M08-M09-M11-M14
	UQCR11	0	0.809322	0.928	0.852	0	M08-M09-M11-M14
	SERF2	0	0.793608	0.993	0.989	0	M08-M09-M11-M14
	DAB2	0	0.787662	0.769	0.66	0	M08-M09-M11-M14
	MAFB	0	0.787456	0.878	0.74	0	M08-M09-M11-M14
	EMP3	0	0.778599	0.904	0.826	0	M08-M09-M11-M14
	TMA7	0	0.768896	0.93	0.871	0	M08-M09-M11-M14
	TUBA1A	0	0.764285	0.72	0.495	0	M08-M09-M11-M14
	TCEB2	0	0.754146	0.921	0.854	0	M08-M09-M11-M14
	ARPC1B	0	0.748677	0.946	0.882	0	M08-M09-M11-M14
	CCR1	0	0.73639	0.693	0.387	0	M08-M09-M11-M14
	IDH1	0	0.735343	0.609	0.41	0	M08-M09-M11-M14
	OST4	0	0.728173	0.936	0.88	0	M08-M09-M11-M14
	DOK2	0	0.723954	0.641	0.291	0	M08-M09-M11-M14
	UQCRQ	0	0.723509	0.873	0.766	0	M08-M09-M11-M14
	VAMP8	0	0.721496	0.942	0.892	0	M08-M09-M11-M14
	TIMP1	0	0.717392	0.911	0.827	0	M08-M09-M11-M14
	NOP10	0	0.717055	0.887	0.791	0	M08-M09-M11-M14
	PDK4	0	0.712809	0.426	0.099	0	M08-M09-M11-M14
	HSBP1	0	0.706782	0.872	0.774	0	M08-M09-M11-M14
	GNG5	0	0.705463	0.957	0.93	0	M08-M09-M11-M14
	CLEC10A	0	0.690843	0.489	0.141	0	M08-M09-M11-M14
	AP2S1	0	0.687107	0.901	0.816	0	M08-M09-M11-M14
	RNF141	0	0.676805	0.549	0.238	0	M08-M09-M11-M14
	TXNIP	0	0.675975	0.792	0.509	0	M08-M09-M11-M14
	TUBA1B	0	0.674762	0.92	0.839	0	M08-M09-M11-M14
	C4orf48	0	0.674322	0.815	0.65	0	M08-M09-M11-M14
	ARPC2	0	0.662665	0.961	0.94	0	M08-M09-M11-M14
	MARCO	0	0.659454	0.686	0.211	0	M08-M09-M11-M14
	GLUL	0	0.655202	0.952	0.938	0	M08-M09-M11-M14
	IFITM2	0	0.652628	0.886	0.831	0	M08-M09-M11-M14
	HMOX1	1.19069e-174	0.647789	0.755	0.685	3.23356e-170	M08-M09-M11-M14
	ATP5I	0	0.633051	0.797	0.637	0	M08-M09-M11-M14
	TXNDC17	0	0.621774	0.764	0.587	0	M08-M09-M11-M14
	MYL6	0	0.62163	0.989	0.984	0	M08-M09-M11-M14
	ABRACL	0	0.621613	0.777	0.635	0	M08-M09-M11-M14
	NDUFA3	0	0.620974	0.791	0.63	0	M08-M09-M11-M14
	SIGLEC1	0	0.61998	0.69	0.479	0	M08-M09-M11-M14
	LILRA5	0	0.618179	0.375	0.153	0	M08-M09-M11-M14
	SAMHD1	0	0.613394	0.84	0.745	0	M08-M09-M11-M14
	TMSB10	0	0.601129	0.999	0.998	0	M08-M09-M11-M14
	ROMO1	0	0.596921	0.806	0.684	0	M08-M09-M11-M14
	GPR65	0	0.591835	0.651	0.426	0	M08-M09-M11-M14
	UBL5	0	0.591462	0.915	0.868	0	M08-M09-M11-M14
	NDUFA1	0	0.58892	0.867	0.797	0	M08-M09-M11-M14
	TMEM167A	0	0.583587	0.729	0.556	0	M08-M09-M11-M14
	PIM1	0	0.578147	0.463	0.192	0	M08-M09-M11-M14
	POLR2L	0	0.575655	0.842	0.766	0	M08-M09-M11-M14
	TIMM8B	0	0.573686	0.711	0.54	0	M08-M09-M11-M14
	LGALS9	0	0.57184	0.809	0.726	0	M08-M09-M11-M14
	FKBP1A	0	0.569156	0.878	0.803	0	M08-M09-M11-M14
	ZFP36L1	0	0.56711	0.934	0.871	0	M08-M09-M11-M14
	NEDD8	0	0.563951	0.817	0.716	0	M08-M09-M11-M14
	HAMP	2.29679e-115	0.562489	0.426	0.307	6.2374e-111	M08-M09-M11-M14
	NPL	0	0.560492	0.693	0.532	0	M08-M09-M11-M14
	BLOC1S1	0	0.557394	0.68	0.497	0	M08-M09-M11-M14
	DDAH2	0	0.556915	0.656	0.487	0	M08-M09-M11-M14
	NDUFC1	0	0.548392	0.734	0.583	0	M08-M09-M11-M14
	STAB1	0	0.546224	0.756	0.596	0	M08-M09-M11-M14
	TPM3	0	0.540951	0.911	0.879	0	M08-M09-M11-M14
	COX20	0	0.540188	0.624	0.403	0	M08-M09-M11-M14
	CD163	0	0.533409	0.831	0.727	0	M08-M09-M11-M14
	NDUFB1	0	0.533366	0.699	0.527	0	M08-M09-M11-M14
	RPL41	0	0.531393	0.991	0.984	0	M08-M09-M11-M14
	COTL1	0	0.529775	0.933	0.894	0	M08-M09-M11-M14
	USMG5	0	0.527342	0.884	0.829	0	M08-M09-M11-M14
	ATP5J2	0	0.5272	0.878	0.831	0	M08-M09-M11-M14
	TYMP	0	0.526541	0.946	0.928	0	M08-M09-M11-M14
	RBP7	0	0.524754	0.336	0.064	0	M08-M09-M11-M14
	SEC61G	0	0.523311	0.869	0.799	0	M08-M09-M11-M14
	SDF2L1	1.81606e-227	0.521716	0.569	0.444	4.93186e-223	M08-M09-M11-M14
	RPS27L	0	0.516758	0.852	0.818	0	M08-M09-M11-M14
	FAM20C	0	0.516654	0.476	0.195	0	M08-M09-M11-M14
	ACTB	0	0.516324	1	0.998	0	M08-M09-M11-M14
	UQCR10	0	0.51532	0.902	0.86	0	M08-M09-M11-M14
	IFITM3	0	0.513644	0.983	0.968	0	M08-M09-M11-M14
	RGL1	0	0.510563	0.459	0.25	0	M08-M09-M11-M14
	TOMM5	0	0.510385	0.68	0.519	0	M08-M09-M11-M14
	HK3	0	0.508783	0.448	0.167	0	M08-M09-M11-M14
	SNRPG	0	0.506433	0.8	0.708	0	M08-M09-M11-M14
	PRR13	0	0.505753	0.888	0.839	0	M08-M09-M11-M14
	MYEOV2	0	0.505354	0.693	0.554	0	M08-M09-M11-M14
