# Supplementary material for: Single-cell analyses implicate ascites in remodeling the ecosystems of primary and metastatic tumors in ovarian cancer
Source: Nat Cancer. 2023 Jul 24;4(8):1138–56. doi: 10.1038/s43018-023-00599-8 (PMC10447252; doi:10.1038/s43018-023-00599-8)
Supplement: Source Data Fig. 5 — Statistical Source Data. [file 43018_2023_599_MOESM7_ESM.xlsx]

## Sheet: Fig. 5c
	Proportions of Tdtomato+/- cells in CD163+ Tim4+ macrophages
	Samples	Tdtomato-	Tdtomato+
	mouse 1	60.2	39.8
	mouse 2	69.6	30.4
	mouse 3	64.3	35.7
	mouse 4	73.6	26.4
	Tumour weight of mouse models used for flow cytometry analysis (g)
	sample 1	0.4062
	sample 2	0.3195
	sample 3	0.4255
	sample 4	0.3574

## Sheet: Fig. 5d
	Differentially expressed genes in RTMs (M10) and non-RTMs (M07) in tumours.
	gene	p_val	avg_logFC	pct.1	pct.2	p_val_adj	cluster
	IGKV3-15	1.71399e-127	3.21823	0.356	0.016	4.65469e-123	M10
	IGLV3-1	2.99889e-92	2.81571	0.249	0.006	8.14409e-88	M10
	C1QB	0	2.64756	0.963	0.332	0	M10
	C1QC	0	2.53682	0.969	0.392	0	M10
	IGKV3-20	1.91518e-224	2.47024	0.579	0.03	5.20107e-220	M10
	C1QA	0	2.42171	0.97	0.381	0	M10
	SEPP1	4.31943e-283	2.19451	0.749	0.113	1.17303e-278	M10
	MARCO	1.55037e-298	2.05096	0.869	0.268	4.21034e-294	M10
	IGHV1-69-2	6.17562e-72	2.04135	0.2	0.006	1.67711e-67	M10
	PLTP	0	1.87326	0.924	0.379	0	M10
	IGHV2-26	1.74334e-09	1.83972	0.022	0	4.73439e-05	M10
	IGHG1	9.10404e-276	1.81502	0.671	0.033	2.47238e-271	M10
	HAMP	1.87419e-267	1.68787	0.77	0.129	5.08973e-263	M10
	IGHV4-39	8.29254e-71	1.63957	0.215	0.012	2.25201e-66	M10
	IGKC	4.7507e-299	1.48655	0.675	0.018	1.29015e-294	M10
	FOLR2	4.4317e-300	1.4717	0.727	0.063	1.20352e-295	M10
	APOE	4.65506e-280	1.45788	0.98	0.533	1.26417e-275	M10
	IGLV6-57	2.16246e-66	1.45036	0.187	0.006	5.8726e-62	M10
	IGLV1-44	1.18097e-74	1.41943	0.221	0.011	3.20715e-70	M10
	LGMN	7.14819e-242	1.35977	0.901	0.412	1.94123e-237	M10
	IGKV1-27	4.89909e-27	1.34055	0.079	0.003	1.33045e-22	M10
	EGR1	7.67595e-173	1.3002	0.789	0.314	2.08456e-168	M10
	LIPA	3.06427e-284	1.2977	0.899	0.357	8.32163e-280	M10
	FOS	8.93624e-157	1.27128	0.919	0.62	2.42682e-152	M10
	IGHV2-70.1	1.15845e-17	1.22585	0.05	0.002	3.14601e-13	M10
	IGLV3-21	9.45921e-194	1.21997	0.495	0.017	2.56884e-189	M10
	GPNMB	6.26659e-220	1.21889	0.909	0.405	1.70182e-215	M10
	CD14	1.04064e-235	1.21615	0.972	0.723	2.82606e-231	M10
	CYP27A1	9.81745e-260	1.1682	0.778	0.152	2.66613e-255	M10
	VSIG4	3.16746e-238	1.16531	0.865	0.343	8.60186e-234	M10
	IGKV3-11	5.55638e-100	1.14357	0.297	0.017	1.50895e-95	M10
	APOC1	6.3302e-232	1.14081	0.986	0.533	1.71909e-227	M10
	CTSC	5.7036e-219	1.13874	0.938	0.588	1.54893e-214	M10
	SERPING1	6.70001e-238	1.1374	0.915	0.434	1.81952e-233	M10
	IGKV1-16	3.13346e-56	1.13398	0.165	0.007	8.50953e-52	M10
	TSPAN13	4.74348e-246	1.13331	0.572	0.014	1.28819e-241	M10
	HLA-DQB1	9.75865e-268	1.11874	0.974	0.781	2.65016e-263	M10
	CD163	9.61248e-209	1.11422	0.902	0.476	2.61046e-204	M10
	IGLV8-61	7.75395e-18	1.07231	0.054	0.003	2.10574e-13	M10
	NUPR1	2.25524e-166	1.05313	0.657	0.152	6.12456e-162	M10
	CXCL9	1.02531e-32	1.05291	0.339	0.151	2.78444e-28	M10
	IGLV1-47	1.35801e-24	1.00475	0.071	0.002	3.68796e-20	M10
	IGKV4-1	5.83971e-94	1.00333	0.312	0.028	1.58589e-89	M10
	PLD3	3.25117e-206	0.996253	0.868	0.386	8.8292e-202	M10
	CTSB	5.31696e-284	0.984902	0.996	0.926	1.44393e-279	M10
	MS4A6A	1.31979e-181	0.984287	0.924	0.563	3.58416e-177	M10
	TXNIP	1.32915e-175	0.970272	0.779	0.259	3.60956e-171	M10
	RASSF4	4.26559e-191	0.968156	0.821	0.335	1.15841e-186	M10
	CFD	7.69051e-149	0.955533	0.873	0.524	2.08851e-144	M10
	FTL	1.20722e-275	0.953573	1	0.998	3.27846e-271	M10
	JUN	2.25711e-89	0.94255	0.797	0.508	6.12964e-85	M10
	TMEM176B	6.13419e-177	0.935171	0.895	0.502	1.66586e-172	M10
	HLA-B	4.37157e-281	0.930537	0.999	0.973	1.18719e-276	M10
	LYVE1	8.92219e-179	0.91264	0.453	0.016	2.423e-174	M10
	HLA-DRB1	3.63731e-209	0.899408	0.993	0.928	9.87784e-205	M10
	ZNF331	2.61116e-159	0.891971	0.879	0.473	7.09114e-155	M10
	ASAH1	1.47844e-203	0.88384	0.949	0.655	4.015e-199	M10
	FCGRT	1.45187e-225	0.883625	0.955	0.695	3.94284e-221	M10
	IFI27	9.75342e-63	0.871544	0.707	0.48	2.64874e-58	M10
	CCL18	1.5553e-79	0.870538	0.265	0.025	4.22372e-75	M10
	HLA-C	2.4246e-271	0.869712	0.998	0.956	6.5845e-267	M10
	HMOX1	7.03568e-149	0.869364	0.814	0.368	1.91068e-144	M10
	ATF3	4.61749e-144	0.864988	0.864	0.49	1.25397e-139	M10
	MS4A4A	3.3352e-167	0.857493	0.83	0.37	9.05739e-163	M10
	C2	3.77437e-245	0.855724	0.671	0.077	1.02501e-240	M10
	HLA-DQA1	6.32346e-168	0.847025	0.97	0.723	1.71726e-163	M10
	IGLC2	5.18757e-82	0.845146	0.23	0.007	1.40879e-77	M10
	TIMD4	2.76031e-136	0.844195	0.339	0.004	7.49617e-132	M10
	FUCA1	2.51441e-215	0.84257	0.649	0.091	6.82838e-211	M10
	CD68	9.87026e-235	0.827804	0.986	0.866	2.68047e-230	M10
	IGKV1-5	2.8224e-127	0.823303	0.352	0.015	7.66478e-123	M10
	NR1H3	6.84114e-186	0.822976	0.741	0.202	1.85785e-181	M10
	A2M	6.96751e-171	0.817122	0.761	0.258	1.89217e-166	M10
	APMAP	6.44035e-209	0.816031	0.732	0.178	1.74901e-204	M10
	RNASE1	1.54927e-79	0.813085	0.651	0.296	4.20735e-75	M10
	IGLV1-51	3.91458e-59	0.806881	0.178	0.009	1.06308e-54	M10
	HLA-DMA	7.95464e-189	0.806453	0.947	0.686	2.16024e-184	M10
	FCGR3A	9.28716e-176	0.803258	0.948	0.619	2.52211e-171	M10
	CTSZ	1.0509e-148	0.799623	0.93	0.685	2.85394e-144	M10
	HLA-DRB5	9.25378e-189	0.79663	0.984	0.829	2.51305e-184	M10
	HLA-DRA	1.87035e-192	0.794918	0.997	0.963	5.07931e-188	M10
	TMEM176A	1.40754e-141	0.790343	0.844	0.455	3.82245e-137	M10
	TSPAN4	8.13565e-196	0.787545	0.745	0.216	2.2094e-191	M10
	HLA-DPB1	4.50873e-201	0.782279	0.991	0.856	1.22444e-196	M10
	VMO1	1.52963e-140	0.78058	0.578	0.127	4.15403e-136	M10
	CTSD	9.63255e-150	0.779153	0.97	0.775	2.61591e-145	M10
	HLA-DMB	2.6634e-166	0.771963	0.858	0.438	7.23299e-162	M10
	GLUL	1.06795e-182	0.769965	0.986	0.845	2.90024e-178	M10
	CXCL16	6.72946e-167	0.76857	0.909	0.587	1.82752e-162	M10
	SDC3	2.24585e-221	0.76084	0.653	0.08	6.09905e-217	M10
	PLA2G2D	2.92813e-130	0.751691	0.323	0.002	7.95191e-126	M10
	DNAJB1	3.64884e-126	0.749517	0.809	0.393	9.90915e-122	M10
	CLEC10A	4.86448e-197	0.748981	0.697	0.135	1.32105e-192	M10
	CPVL	3.17464e-134	0.74072	0.805	0.402	8.62138e-130	M10
	NPL	3.02788e-189	0.733781	0.774	0.245	8.2228e-185	M10
	CREG1	6.76594e-156	0.72338	0.902	0.519	1.83743e-151	M10
	CD74	2.42781e-198	0.722415	0.998	0.992	6.59319e-194	M10
	PSAP	2.71711e-197	0.715184	0.993	0.952	7.37884e-193	M10
	CTSS	6.4325e-180	0.711316	0.973	0.84	1.74687e-175	M10
	SLC2A5	1.92504e-140	0.70488	0.64	0.184	5.22783e-136	M10
	TCN2	2.17991e-184	0.702317	0.658	0.131	5.91997e-180	M10
	UBD	5.46954e-54	0.700408	0.254	0.052	1.48536e-49	M10
	KCNMA1	3.35052e-207	0.69769	0.547	0.035	9.09901e-203	M10
	IGHV2-5	2.28232e-33	0.693023	0.092	0.002	6.19808e-29	M10
	SMPDL3A	9.6676e-178	0.692335	0.713	0.18	2.62543e-173	M10
	DNASE2	5.7567e-168	0.686024	0.666	0.172	1.56335e-163	M10
	NR4A2	1.74796e-122	0.683402	0.964	0.749	4.74692e-118	M10
	HLA-E	1.65694e-197	0.683254	0.985	0.853	4.49974e-193	M10
	GADD45B	2.72563e-106	0.681726	0.913	0.647	7.402e-102	M10
	FCGR2B	2.33453e-93	0.681244	0.785	0.429	6.33988e-89	M10
	ACP2	2.7091e-174	0.675403	0.747	0.236	7.3571e-170	M10
	SLCO2B1	2.33126e-145	0.663306	0.635	0.172	6.33101e-141	M10
	TPP1	8.60672e-159	0.657077	0.899	0.571	2.33733e-154	M10
	CTSL	5.07661e-140	0.646902	0.975	0.744	1.37866e-135	M10
	IL4I1	8.24573e-67	0.640345	0.755	0.462	2.23929e-62	M10
	SCPEP1	8.73286e-143	0.637965	0.727	0.264	2.37158e-138	M10
	SLC40A1	5.46427e-89	0.636882	0.305	0.034	1.48393e-84	M10
	GPX3	2.56986e-149	0.625669	0.612	0.14	6.97898e-145	M10
	FAM20A	1.31987e-188	0.623516	0.63	0.099	3.58437e-184	M10
	HLA-DPA1	7.27064e-150	0.621262	0.988	0.899	1.97449e-145	M10
	IGLV3-19	1.79944e-31	0.618022	0.1	0.006	4.88675e-27	M10
	IGLV3-25	9.75051e-11	0.615131	0.035	0.003	2.64795e-06	M10
	FCGR1A	1.02243e-108	0.614012	0.813	0.436	2.77661e-104	M10
	SNX6	9.20679e-122	0.613432	0.853	0.495	2.50029e-117	M10
	HLA-A	1.87305e-172	0.607672	0.997	0.947	5.08665e-168	M10
	JUNB	3.96431e-112	0.607252	0.983	0.861	1.07659e-107	M10
	ZFP36L1	4.60387e-99	0.603665	0.929	0.705	1.25027e-94	M10
	RGS2	9.57495e-87	0.600937	0.9	0.634	2.60027e-82	M10
	NPC2	1.35918e-197	0.598332	0.985	0.925	3.69111e-193	M10
	LAMP2	6.24131e-118	0.597513	0.77	0.384	1.69495e-113	M10
	IER2	3.86162e-75	0.59642	0.843	0.551	1.0487e-70	M10
	SNHG12	5.84577e-112	0.591079	0.526	0.138	1.58754e-107	M10
	RNASET2	3.88404e-120	0.587899	0.956	0.78	1.05479e-115	M10
	STOM	4.24793e-121	0.587595	0.728	0.304	1.15361e-116	M10
	TFRC	6.39806e-88	0.580567	0.698	0.322	1.73752e-83	M10
	CD84	2.9041e-132	0.57839	0.723	0.262	7.88667e-128	M10
	IGHV1-2	1.02431e-31	0.575218	0.09	0.002	2.78171e-27	M10
	ITM2B	3.84758e-135	0.572606	0.977	0.869	1.04489e-130	M10
	LAMP1	2.86487e-118	0.569326	0.799	0.395	7.78011e-114	M10
	F13A1	1.66455e-86	0.567145	0.486	0.142	4.52042e-82	M10
	CSF1R	5.42842e-118	0.564097	0.872	0.533	1.4742e-113	M10
	GRN	4.84181e-128	0.562585	0.962	0.834	1.31489e-123	M10
	CD59	1.00928e-114	0.561961	0.673	0.252	2.74091e-110	M10
	CST3	6.94233e-76	0.561391	0.992	0.983	1.88533e-71	M10
	IL18	4.46502e-75	0.549886	0.734	0.386	1.21257e-70	M10
	DAB2	1.28097e-100	0.54982	0.649	0.248	3.47874e-96	M10
	IGHV3-23	6.35104e-28	0.543694	0.086	0.005	1.72475e-23	M10
	APLP2	1.7998e-108	0.543602	0.921	0.743	4.88771e-104	M10
	IL2RA	1.99154e-141	0.541883	0.385	0.018	5.40843e-137	M10
	IDH1	1.92603e-136	0.541758	0.621	0.171	5.23051e-132	M10
	IGHV3-48	6.21977e-72	0.541635	0.195	0.004	1.6891e-67	M10
	IGLV2-14	4.67109e-110	0.541355	0.329	0.02	1.26853e-105	M10
	LILRB4	2.4895e-100	0.534827	0.83	0.467	6.76073e-96	M10
	OLFML2B	8.43423e-153	0.533943	0.584	0.112	2.29048e-148	M10
	ITGB2	9.72513e-110	0.53366	0.956	0.805	2.64105e-105	M10
	IGLV2-23	5.98203e-60	0.531838	0.17	0.005	1.62454e-55	M10
	AKR1B1	4.03778e-94	0.530472	0.606	0.23	1.09654e-89	M10
	HSPA8	1.64341e-85	0.529696	0.941	0.756	4.46301e-81	M10
	LAPTM4A	1.82987e-99	0.526408	0.847	0.535	4.96938e-95	M10
	LY96	1.17573e-105	0.525604	0.853	0.521	3.19292e-101	M10
	MFSD1	3.29991e-89	0.525014	0.853	0.577	8.96156e-85	M10
	UGCG	3.46383e-127	0.517266	0.57	0.131	9.40671e-123	M10
	SGK1	4.19119e-86	0.517149	0.844	0.467	1.1382e-81	M10
	ACP5	8.51348e-55	0.515676	0.653	0.348	2.31201e-50	M10
	CITED2	4.08824e-62	0.515546	0.729	0.408	1.11024e-57	M10
	NUCB1	6.84092e-107	0.512582	0.774	0.398	1.85779e-102	M10
	EIF4A2	2.49866e-95	0.510627	0.774	0.405	6.78561e-91	M10
	KLF4	1.78021e-66	0.507346	0.784	0.472	4.83451e-62	M10
	KLF2	3.21055e-108	0.503491	0.6	0.171	8.71889e-104	M10
	NBPF14	9.06114e-114	0.502937	0.677	0.231	2.46073e-109	M10
	SLAMF8	1.31927e-110	0.500942	0.67	0.252	3.58274e-106	M10
	CTSA	2.7519e-78	0.500099	0.798	0.5	7.47334e-74	M10
	CCL4L2	2.60232e-226	-2.90131	0.344	0.832	7.06711e-222	M07
	CCL3L3	4.5369e-238	-2.87829	0.384	0.848	1.23208e-233	M07
	S100A4	4.26888e-297	-1.82585	0.729	0.957	1.1593e-292	M07
	EREG	1.3807e-225	-1.64182	0.393	0.87	3.74955e-221	M07
	CCL4	1.34215e-135	-1.62848	0.72	0.895	3.64488e-131	M07
	CCL2	1.48959e-41	-1.59942	0.312	0.504	4.04529e-37	M07
	IL1RN	3.51874e-186	-1.57159	0.472	0.83	9.55583e-182	M07
	APOBEC3A	5.47628e-51	-1.54513	0.142	0.371	1.48719e-46	M07
	S100A6	0	-1.54493	0.805	0.983	0	M07
	PTGS2	2.16039e-156	-1.42091	0.291	0.711	5.86697e-152	M07
	CCL3	6.0463e-128	-1.38986	0.805	0.91	1.64199e-123	M07
	S100A10	1.91653e-255	-1.34955	0.908	0.976	5.20473e-251	M07
	CCL5	1.16488e-50	-1.34359	0.177	0.395	3.16347e-46	M07
	SPP1	6.62603e-53	-1.32153	0.607	0.738	1.79943e-48	M07
	BCL2A1	4.14625e-229	-1.31011	0.888	0.991	1.126e-224	M07
	MIR155HG	2.35599e-142	-1.30799	0.199	0.637	6.39815e-138	M07
	PMAIP1	1.67894e-139	-1.29353	0.249	0.631	4.5595e-135	M07
	IL1B	5.24445e-200	-1.2877	0.733	0.969	1.42424e-195	M07
	AC090498.1	5.31938e-76	-1.27986	0.925	0.913	1.44458e-71	M07
	RPS10	4.06054e-72	-1.25635	0.851	0.842	1.10272e-67	M07
	CCL20	1.13142e-123	-1.2066	0.541	0.874	3.07261e-119	M07
	IFIT2	5.64446e-38	-1.17593	0.451	0.55	1.53287e-33	M07
	S100A12	4.71727e-51	-1.16554	0.028	0.22	1.28107e-46	M07
	ALOX5AP	1.18164e-93	-1.16352	0.245	0.568	3.20897e-89	M07
	C15orf48	2.11304e-161	-1.15207	0.872	0.944	5.73837e-157	M07
	ISG15	5.14516e-78	-1.1494	0.796	0.827	1.39727e-73	M07
	ISG20	1.66482e-100	-1.14806	0.328	0.627	4.52114e-96	M07
	LGALS1	4.17575e-181	-1.14198	0.835	0.934	1.13401e-176	M07
	INHBA	3.16716e-69	-1.12296	0.075	0.345	8.60104e-65	M07
	TNF	9.24554e-68	-1.11423	0.356	0.632	2.51081e-63	M07
	TRAF1	4.16069e-162	-1.07151	0.222	0.673	1.12992e-157	M07
	IFIT3	5.40005e-39	-1.00953	0.424	0.535	1.46649e-34	M07
	RGCC	8.81074e-80	-0.987917	0.426	0.697	2.39273e-75	M07
	PHLDA1	3.55024e-93	-0.982047	0.402	0.689	9.64139e-89	M07
	TNFAIP3	1.99789e-178	-0.970092	0.733	0.925	5.42567e-174	M07
	AREG	1.07668e-41	-0.959238	0.427	0.626	2.92395e-37	M07
	WFDC2	5.10219e-127	-0.921695	0.023	0.417	1.3856e-122	M07
	MARCKSL1	4.46635e-81	-0.91077	0.277	0.559	1.21293e-76	M07
	IL1A	1.06004e-66	-0.899057	0.136	0.402	2.87875e-62	M07
	CLEC5A	3.44165e-148	-0.894677	0.04	0.493	9.34649e-144	M07
	PHLDA2	1.08399e-71	-0.862966	0.173	0.462	2.94378e-67	M07
	NLRP3	8.07758e-73	-0.854625	0.393	0.64	2.19363e-68	M07
	CXCL8	2.07524e-57	-0.854272	0.785	0.869	5.63574e-53	M07
	NFKBIA	1.00349e-227	-0.838244	0.984	0.992	2.72518e-223	M07
	PPIF	1.93247e-91	-0.834791	0.616	0.79	5.24802e-87	M07
	IFITM1	1.18718e-22	-0.828515	0.534	0.601	3.22402e-18	M07
	SLC25A37	5.18762e-85	-0.82715	0.324	0.597	1.4088e-80	M07
	CCL7	2.12238e-17	-0.825812	0.062	0.162	5.76374e-13	M07
	THAP2	1.95436e-81	-0.803149	0.468	0.705	5.30746e-77	M07
	SERPINB9	1.45246e-74	-0.786455	0.53	0.707	3.94446e-70	M07
	IL6	1.15642e-36	-0.76373	0.078	0.254	3.14048e-32	M07
	OASL	5.65969e-69	-0.755416	0.246	0.508	1.537e-64	M07
	CD9	5.85152e-81	-0.754388	0.193	0.504	1.5891e-76	M07
	MCEMP1	2.1796e-70	-0.752609	0.054	0.319	5.91915e-66	M07
	STXBP2	2.79818e-38	-0.742547	0.527	0.621	7.59902e-34	M07
	TNIP3	5.96637e-38	-0.740854	0.188	0.377	1.62029e-33	M07
	GPR183	8.43832e-45	-0.739203	0.713	0.751	2.2916e-40	M07
	FLNA	3.24352e-90	-0.73863	0.491	0.72	8.80843e-86	M07
	S100A11	2.24424e-211	-0.736	0.975	0.988	6.0947e-207	M07
	CXCL11	2.90717e-08	-0.729859	0.128	0.199	0.000789499	M07
	LINC00152	4.94712e-47	-0.721899	0.328	0.509	1.34349e-42	M07
	S100A8	0.502595	-0.704873	0.795	0.717	1	M07
	TWISTNB	9.17131e-09	-0.702582	0.482	0.496	0.000249065	M07
	RBKS	2.70342e-27	-0.701017	0.609	0.651	7.34167e-23	M07
	OLR1	8.98849e-90	-0.69557	0.743	0.879	2.441e-85	M07
	PPDPF	6.73405e-75	-0.694974	0.744	0.808	1.82877e-70	M07
	TNFAIP8	1.00548e-57	-0.694229	0.593	0.684	2.73058e-53	M07
	IRG1	3.62212e-41	-0.68515	0.147	0.353	9.83659e-37	M07
	VCAN	3.15823e-42	-0.683438	0.305	0.523	8.57682e-38	M07
	BIRC3	8.81485e-35	-0.682831	0.543	0.632	2.39385e-30	M07
	WTAP	2.74914e-66	-0.679779	0.705	0.776	7.46585e-62	M07
	UPP1	1.50119e-60	-0.677993	0.56	0.697	4.07678e-56	M07
	SERPINB2	2.23172e-09	-0.67577	0.035	0.09	6.06069e-05	M07
	LSP1	8.93056e-79	-0.675007	0.552	0.749	2.42527e-74	M07
	AQP9	2.17963e-48	-0.67236	0.531	0.665	5.91921e-44	M07
	NFKB1	2.49367e-71	-0.66032	0.632	0.764	6.77206e-67	M07
	SH3BGRL3	1.89075e-158	-0.659966	0.977	0.991	5.13472e-154	M07
	BTG1	1.53201e-131	-0.655159	0.959	0.984	4.16047e-127	M07
	CRIP1	1.78685e-25	-0.649096	0.262	0.386	4.85254e-21	M07
	TNFAIP6	2.21066e-29	-0.643083	0.358	0.524	6.00348e-25	M07
	HES4	3.64678e-29	-0.624048	0.233	0.388	9.90356e-25	M07
	NME2	1.94852e-52	-0.623947	0.834	0.806	5.2916e-48	M07
	RPL8	2.82995e-171	-0.622123	0.981	0.988	7.68529e-167	M07
	ACTB	5.21407e-137	-0.621735	0.998	0.998	1.41599e-132	M07
	H3F3A	2.42826e-119	-0.614337	0.965	0.981	6.59442e-115	M07
	CXCL2	9.46777e-32	-0.604135	0.857	0.907	2.57116e-27	M07
	COTL1	1.77553e-67	-0.603724	0.91	0.906	4.82181e-63	M07
	TGFBI	1.72131e-36	-0.597998	0.586	0.639	4.67457e-32	M07
	SEC61B	1.53162e-90	-0.592159	0.811	0.87	4.15942e-86	M07
	SPHK1	1.02739e-61	-0.590191	0.269	0.524	2.79007e-57	M07
	PLP2	6.94679e-54	-0.588909	0.332	0.52	1.88654e-49	M07
	PIM3	7.31299e-71	-0.588228	0.639	0.765	1.98599e-66	M07
	G0S2	1.58876e-68	-0.587336	0.635	0.881	4.31461e-64	M07
	CD300E	3.83507e-37	-0.586799	0.264	0.454	1.04149e-32	M07
	THBS1	1.41048e-08	-0.586428	0.171	0.248	0.000383045	M07
	TXN	3.60792e-36	-0.584701	0.826	0.835	9.79802e-32	M07
	PFN1	1.21706e-151	-0.584433	0.981	0.978	3.30517e-147	M07
	CCRL2	4.32267e-37	-0.580513	0.544	0.642	1.17391e-32	M07
	RPLP2	4.7628e-157	-0.578859	0.961	0.983	1.29343e-152	M07
	SEC61G	4.86925e-66	-0.577529	0.775	0.802	1.32234e-61	M07
	CFLAR	1.27519e-79	-0.574961	0.772	0.834	3.46305e-75	M07
	MX1	3.43394e-15	-0.568569	0.52	0.538	9.32556e-11	M07
	CCL8	1.33428e-06	-0.566812	0.244	0.155	0.0362351	M07
	EMP3	4.85158e-78	-0.56649	0.809	0.882	1.31754e-73	M07
	RPL18A	2.11556e-129	-0.565026	0.974	0.979	5.74522e-125	M07
	RPL39	1.48022e-144	-0.563834	0.984	0.994	4.01984e-140	M07
	EHD1	2.12697e-32	-0.562287	0.374	0.51	5.77622e-28	M07
	MYL6	4.89378e-146	-0.560287	0.973	0.983	1.329e-141	M07
	RPLP1	7.34882e-169	-0.558348	0.993	1	1.99572e-164	M07
	DUSP6	1.74476e-18	-0.553907	0.305	0.407	4.73825e-14	M07
	PLAC8	7.14042e-23	-0.553452	0.072	0.192	1.93912e-18	M07
	LINC00936	5.90335e-24	-0.553189	0.316	0.429	1.60317e-19	M07
	GNG5	2.02527e-104	-0.545292	0.913	0.934	5.50002e-100	M07
	RETN	1.19448e-37	-0.542942	0.035	0.192	3.24385e-33	M07
	ZC3HAV1	0.0331893	-0.542745	0.555	0.462	1	M07
	HMGA1	3.12414e-45	-0.542064	0.503	0.62	8.48423e-41	M07
	COX7A2	2.08398e-74	-0.539546	0.853	0.85	5.65948e-70	M07
	PSMA6	1.20566e-52	-0.53723	0.756	0.776	3.27421e-48	M07
	RPL17	1.78551e-15	-0.535235	0.901	0.804	4.84891e-11	M07
	FNDC3B	1.3972e-45	-0.534339	0.577	0.658	3.79437e-41	M07
	CKLF	4.04512e-29	-0.534177	0.455	0.53	1.09853e-24	M07
	DNAAF1	2.25955e-29	-0.533812	0.133	0.295	6.13627e-25	M07
	MIR4435-2HG	4.15016e-48	-0.529163	0.149	0.369	1.12706e-43	M07
	MXD1	5.03417e-41	-0.529103	0.58	0.695	1.36713e-36	M07
	VEGFA	2.77397e-39	-0.528279	0.458	0.607	7.53326e-35	M07
	RPL32	2.52195e-147	-0.527656	0.983	0.989	6.84886e-143	M07
	RPS12	4.08141e-140	-0.527393	0.989	0.997	1.10839e-135	M07
	LGALS2	8.21704e-23	-0.524105	0.17	0.309	2.2315e-18	M07
	IFIT1	8.3309e-06	-0.518799	0.302	0.329	0.226242	M07
	ANXA5	2.14277e-88	-0.515472	0.929	0.936	5.81913e-84	M07
	MAP4K4	4.41387e-58	-0.514976	0.055	0.287	1.19868e-53	M07
	RSAD2	1.98777e-05	-0.507836	0.211	0.251	0.539818	M07
	CXCL3	7.17593e-11	-0.507755	0.724	0.758	1.94877e-06	M07
	RPS8	8.69746e-125	-0.507137	0.988	0.994	2.36197e-120	M07
	COX7B	1.59576e-53	-0.504599	0.766	0.78	4.33362e-49	M07

## Sheet: Fig. 5e
	Tumour weight of mouse models used for bulk RNA-Seq analysis (g)
	sample 1	0.4012
	sample 2	0.506
	sample 3	0.4701
	sample 4	0.4425
