# Supplementary material for: Single-cell analyses implicate ascites in remodeling the ecosystems of primary and metastatic tumors in ovarian cancer
Source: Nat Cancer. 2023 Jul 24;4(8):1138–56. doi: 10.1038/s43018-023-00599-8 (PMC10447252; doi:10.1038/s43018-023-00599-8)
Supplement: Source Data Fig. 6 — Statistical Source Data. [file 43018_2023_599_MOESM8_ESM.xlsx]

## Sheet: Fig. 6b
Ro/e	Lymph Node	Blood	Ascites	Primary Tumor	Metastatic Tumor	celltype
	0.0433213	NA	0	1.11711	1.05396	S01_CAF-C3
	2.05714	NA	0	0.856978	1.54176	S02_CAF-COL15A1
	0	NA	0	1.2409	0.71635	S03_CAF-CXCL10
	0	NA	0	1.14554	0.980287	S04_CAF-MKI67
	0	NA	0	0.891313	1.68393	S05_CAF-MME
	3	NA	0	1.37474	0	S06_CAF-TNXB
	0	NA	0	1.34434	0.430049	S07_CAF-TWIST1
	0	NA	0.370813	1.3275	0.377355	S08_CAF-VEGFA
	31.9437	NA	0	0.168982	0	S09_Fibrocyte-CD34
	0	NA	0	1.4328	0.185211	S10_MC-CXCL10
	0	NA	13.8944	0.056762	0.272868	S11_MC-DES
	0	NA	12.0556	0.138862	0.53808	S12_MC-MKI67
	0	NA	0.428854	0.308241	3.18291	S13_MC-VCAN
	7.53488	NA	0	0.934704	0.695035	S14_Pericyte-CCL21
	0.196721	NA	0	1.09815	1.08876	S15_Pericyte-IL6
	0.321429	NA	0	1.21852	0.741233	S16_Pericyte-MKI67
	0.297521	NA	0	1.29314	0.537445	S17_Pericyte-TRPC6
	27.9643	NA	0	0.267806	0.185308	S18_SMC-IL6
	4.5	NA	0	0.791515	1.44129	S19_SMC-ELN

## Sheet: Fig. 6c
	Sample	Tissues	Celltype	Fraction
	HGSOC1	Ascites	S08_CAF-VEGFA	0
	HGSOC10	Ascites	S08_CAF-VEGFA	0
	HGSOC2	Ascites	S08_CAF-VEGFA	0.5
	HGSOC3	Ascites	S08_CAF-VEGFA	0
	HGSOC5	Ascites	S08_CAF-VEGFA	0.00653595
	HGSOC6	Ascites	S08_CAF-VEGFA	0
	HGSOC8	Ascites	S08_CAF-VEGFA	0.0298507
	HGSOC9	Ascites	S08_CAF-VEGFA	0
	HGSOC1	Ascites	S11_MC-DES	1
	HGSOC10	Ascites	S11_MC-DES	0.970588
	HGSOC2	Ascites	S11_MC-DES	0
	HGSOC3	Ascites	S11_MC-DES	0.909091
	HGSOC5	Ascites	S11_MC-DES	0.954248
	HGSOC6	Ascites	S11_MC-DES	0.833333
	HGSOC8	Ascites	S11_MC-DES	0.761194
	HGSOC9	Ascites	S11_MC-DES	0.88172
	HGSOC1	Ascites	S12_MC-MKI67	0
	HGSOC10	Ascites	S12_MC-MKI67	0.0294118
	HGSOC2	Ascites	S12_MC-MKI67	0.25
	HGSOC3	Ascites	S12_MC-MKI67	0.0909091
	HGSOC5	Ascites	S12_MC-MKI67	0.0326797
	HGSOC6	Ascites	S12_MC-MKI67	0.166667
	HGSOC8	Ascites	S12_MC-MKI67	0.164179
	HGSOC9	Ascites	S12_MC-MKI67	0.107527
	HGSOC1	Ascites	S13_MC-VCAN	0
	HGSOC10	Ascites	S13_MC-VCAN	0
	HGSOC2	Ascites	S13_MC-VCAN	0.25
	HGSOC3	Ascites	S13_MC-VCAN	0
	HGSOC5	Ascites	S13_MC-VCAN	0.00653595
	HGSOC6	Ascites	S13_MC-VCAN	0
	HGSOC8	Ascites	S13_MC-VCAN	0.0447761
	HGSOC9	Ascites	S13_MC-VCAN	0.0107527

## Sheet: Fig. 6d
	Proportions of DES+ MC in all mesothelial cells
	sample from patient 1	80.4488
	sample from patient 2	71.3213
	sample from patient 3	76.4783
