# Supplementary material for: Single-cell analyses implicate ascites in remodeling the ecosystems of primary and metastatic tumors in ovarian cancer
Source: Nat Cancer. 2023 Jul 24;4(8):1138–56. doi: 10.1038/s43018-023-00599-8 (PMC10447252; doi:10.1038/s43018-023-00599-8)
Supplement: Source Data Fig. 7 — Statistical Source Data. [file 43018_2023_599_MOESM9_ESM.xlsx]

## Sheet: Fig. 7c
	Sample	Group	Celltype	Fraction
	HGSOC1	Primary Tumor	E01_ENDO-CCL14	0
	HGSOC10	Primary Tumor	E01_ENDO-CCL14	0
	HGSOC2	Primary Tumor	E01_ENDO-CCL14	0
	HGSOC3	Primary Tumor	E01_ENDO-CCL14	0
	HGSOC4	Primary Tumor	E01_ENDO-CCL14	0.00649351
	HGSOC5	Primary Tumor	E01_ENDO-CCL14	0
	HGSOC6	Primary Tumor	E01_ENDO-CCL14	0
	HGSOC7	Primary Tumor	E01_ENDO-CCL14	0
	HGSOC8	Primary Tumor	E01_ENDO-CCL14	0
	HGSOC9	Primary Tumor	E01_ENDO-CCL14	0
	HGSOC1	Primary Tumor	E02_ENDO-IL13RA1	0.854167
	HGSOC10	Primary Tumor	E02_ENDO-IL13RA1	0.911765
	HGSOC2	Primary Tumor	E02_ENDO-IL13RA1	0.454545
	HGSOC3	Primary Tumor	E02_ENDO-IL13RA1	0.96129
	HGSOC4	Primary Tumor	E02_ENDO-IL13RA1	0.233766
	HGSOC5	Primary Tumor	E02_ENDO-IL13RA1	0
	HGSOC6	Primary Tumor	E02_ENDO-IL13RA1	0.99
	HGSOC7	Primary Tumor	E02_ENDO-IL13RA1	1
	HGSOC8	Primary Tumor	E02_ENDO-IL13RA1	0.766667
	HGSOC9	Primary Tumor	E02_ENDO-IL13RA1	0.5
	HGSOC1	Primary Tumor	E03_ENDO-KIT	0
	HGSOC10	Primary Tumor	E03_ENDO-KIT	0.0294118
	HGSOC2	Primary Tumor	E03_ENDO-KIT	0
	HGSOC3	Primary Tumor	E03_ENDO-KIT	0
	HGSOC4	Primary Tumor	E03_ENDO-KIT	0
	HGSOC5	Primary Tumor	E03_ENDO-KIT	0.333333
	HGSOC6	Primary Tumor	E03_ENDO-KIT	0.01
	HGSOC7	Primary Tumor	E03_ENDO-KIT	0
	HGSOC8	Primary Tumor	E03_ENDO-KIT	0.0333333
	HGSOC9	Primary Tumor	E03_ENDO-KIT	0
	HGSOC1	Primary Tumor	E05_ENDO-SERPINE2	0.0625
	HGSOC10	Primary Tumor	E05_ENDO-SERPINE2	0
	HGSOC2	Primary Tumor	E05_ENDO-SERPINE2	0.0909091
	HGSOC3	Primary Tumor	E05_ENDO-SERPINE2	0
	HGSOC4	Primary Tumor	E05_ENDO-SERPINE2	0.0519481
	HGSOC5	Primary Tumor	E05_ENDO-SERPINE2	0
	HGSOC6	Primary Tumor	E05_ENDO-SERPINE2	0
	HGSOC7	Primary Tumor	E05_ENDO-SERPINE2	0
	HGSOC8	Primary Tumor	E05_ENDO-SERPINE2	0.0333333
	HGSOC9	Primary Tumor	E05_ENDO-SERPINE2	0
	HGSOC1	Primary Tumor	E06_ENDO-VCAM1	0.0833333
	HGSOC10	Primary Tumor	E06_ENDO-VCAM1	0.0588235
	HGSOC2	Primary Tumor	E06_ENDO-VCAM1	0.454545
	HGSOC3	Primary Tumor	E06_ENDO-VCAM1	0.0322581
	HGSOC4	Primary Tumor	E06_ENDO-VCAM1	0.5
	HGSOC5	Primary Tumor	E06_ENDO-VCAM1	0.666667
	HGSOC6	Primary Tumor	E06_ENDO-VCAM1	0
	HGSOC7	Primary Tumor	E06_ENDO-VCAM1	0
	HGSOC8	Primary Tumor	E06_ENDO-VCAM1	0.166667
	HGSOC9	Primary Tumor	E06_ENDO-VCAM1	0.5
	HGSOC1	Primary Tumor	E07_Lymphatic-PDPN	0
	HGSOC10	Primary Tumor	E07_Lymphatic-PDPN	0
	HGSOC2	Primary Tumor	E07_Lymphatic-PDPN	0
	HGSOC3	Primary Tumor	E07_Lymphatic-PDPN	0.00645161
	HGSOC4	Primary Tumor	E07_Lymphatic-PDPN	0.175325
	HGSOC5	Primary Tumor	E07_Lymphatic-PDPN	0
	HGSOC6	Primary Tumor	E07_Lymphatic-PDPN	0
	HGSOC7	Primary Tumor	E07_Lymphatic-PDPN	0
	HGSOC8	Primary Tumor	E07_Lymphatic-PDPN	0
	HGSOC9	Primary Tumor	E07_Lymphatic-PDPN	0
	HGSOC1	Primary Tumor	E08_Lymphatic-PLAT	0
	HGSOC10	Primary Tumor	E08_Lymphatic-PLAT	0
	HGSOC2	Primary Tumor	E08_Lymphatic-PLAT	0
	HGSOC3	Primary Tumor	E08_Lymphatic-PLAT	0
	HGSOC4	Primary Tumor	E08_Lymphatic-PLAT	0.0324675
	HGSOC5	Primary Tumor	E08_Lymphatic-PLAT	0
	HGSOC6	Primary Tumor	E08_Lymphatic-PLAT	0
	HGSOC7	Primary Tumor	E08_Lymphatic-PLAT	0
	HGSOC8	Primary Tumor	E08_Lymphatic-PLAT	0
	HGSOC9	Primary Tumor	E08_Lymphatic-PLAT	0

## Sheet: Fig. 7e
	Celltype	Sample	Tissues	Frac	Patients	drug_information
	E02_ENDO-IL13RA1	HGSOC1_PT	Primary Tumor	0.854167	HGSOC1	sensitive
	E02_ENDO-IL13RA1	HGSOC2_PT	Primary Tumor	0.454545	HGSOC2	sensitive
	E02_ENDO-IL13RA1	HGSOC5_PT	Primary Tumor	0	HGSOC5	sensitive
	E02_ENDO-IL13RA1	HGSOC4_PT	Primary Tumor	0.233766	HGSOC4	sensitive
	E02_ENDO-IL13RA1	HGSOC8_PT	Primary Tumor	0.766667	HGSOC8	sensitive
	E02_ENDO-IL13RA1	HGSOC9_PT	Primary Tumor	0.5	HGSOC9	sensitive
	E02_ENDO-IL13RA1	HGSOC10_PT	Primary Tumor	0.911765	HGSOC10	sensitive
	E02_ENDO-IL13RA1	HGSOC3_PT	Primary Tumor	0.96129	HGSOC3	resistant
	E02_ENDO-IL13RA1	HGSOC7_PT	Primary Tumor	1	HGSOC7	resistant
	E02_ENDO-IL13RA1	HGSOC6_PT	Primary Tumor	0.99	HGSOC6	resistant
	E06_ENDO-VCAM1	HGSOC1_PT	Primary Tumor	0.0833333	HGSOC1	sensitive
	E06_ENDO-VCAM1	HGSOC2_PT	Primary Tumor	0.454545	HGSOC2	sensitive
	E06_ENDO-VCAM1	HGSOC5_PT	Primary Tumor	0.666667	HGSOC5	sensitive
	E06_ENDO-VCAM1	HGSOC4_PT	Primary Tumor	0.5	HGSOC4	sensitive
	E06_ENDO-VCAM1	HGSOC8_PT	Primary Tumor	0.166667	HGSOC8	sensitive
	E06_ENDO-VCAM1	HGSOC9_PT	Primary Tumor	0.5	HGSOC9	sensitive
	E06_ENDO-VCAM1	HGSOC10_PT	Primary Tumor	0.0588235	HGSOC10	sensitive
	E06_ENDO-VCAM1	HGSOC3_PT	Primary Tumor	0.0322581	HGSOC3	resistant
	E06_ENDO-VCAM1	HGSOC7_PT	Primary Tumor	0	HGSOC7	resistant
	E06_ENDO-VCAM1	HGSOC6_PT	Primary Tumor	0	HGSOC6	resistant

## Sheet: Fig. 7f
	Differentially expressed genes in IL13RA1+ endothelial cells (E02) and VCAM1+ endothelial cells (E06).
	gene	p_val	avg_logFC	pct.1	pct.2	p_val_adj	cluster
	IGFBP3	3.54862e-32	2.13349	0.71	0.176	9.63698e-28	E02
	ESM1	4.76535e-46	2.09728	0.718	0.025	1.29412e-41	E02
	SAT1	7.52523e-17	1.55649	0.94	0.893	2.04363e-12	E02
	MIR4435-2HG	3.31134e-44	1.42151	0.877	0.346	8.9926e-40	E02
	COL4A1	8.022e-59	1.38838	0.991	0.849	2.17853e-54	E02
	GJA4	1.10403e-22	1.30098	0.452	0.019	2.99821e-18	E02
	THY1	1.94643e-38	1.29377	0.73	0.132	5.28591e-34	E02
	CXCL12	5.41372e-19	1.27325	0.435	0.05	1.4702e-14	E02
	FLT1	9.44588e-44	1.25267	0.947	0.604	2.56522e-39	E02
	CA2	1.7153e-33	1.23693	0.594	0.025	4.65825e-29	E02
	ANGPT2	8.15912e-24	1.23606	0.749	0.327	2.21577e-19	E02
	COL4A2	6.60631e-51	1.20312	0.993	0.792	1.79408e-46	E02
	ADGRF5	8.3657e-48	1.17506	0.904	0.415	2.27187e-43	E02
	SPP1	5.26138e-09	1.15678	0.549	0.302	0.000142883	E02
	UNC5B	2.18896e-38	1.13425	0.637	0.013	5.94455e-34	E02
	INSR	3.76517e-43	1.0996	0.927	0.491	1.02251e-38	E02
	LINC00152	8.69709e-35	1.07952	0.843	0.358	2.36187e-30	E02
	ALPL	1.64229e-26	1.07666	0.555	0.069	4.45997e-22	E02
	SPARC	4.9864e-57	1.05035	0.998	0.969	1.35416e-52	E02
	TNFRSF4	4.88564e-28	1.03374	0.56	0.057	1.32679e-23	E02
	PTP4A3	5.35207e-36	1.03004	0.758	0.201	1.45346e-31	E02
	TIMP3	4.59125e-31	1.0291	0.87	0.409	1.24685e-26	E02
	DLL4	5.92585e-37	1.02185	0.753	0.189	1.60928e-32	E02
	HES4	1.87838e-27	1.01732	0.657	0.189	5.10111e-23	E02
	ITGA1	8.00994e-42	1.00953	0.739	0.101	2.17526e-37	E02
	SCIN	1.88423e-40	1.00412	0.795	0.157	5.11702e-36	E02
	KDR	1.85078e-43	0.984453	0.892	0.333	5.02618e-39	E02
	CXCR4	8.33838e-26	0.971582	0.483	0.013	2.26445e-21	E02
	SLC9A3R2	6.4195e-31	0.955617	0.944	0.642	1.74334e-26	E02
	RGS3	1.56842e-32	0.948514	0.802	0.327	4.25937e-28	E02
	YWHAH	5.72666e-40	0.944896	0.944	0.616	1.55519e-35	E02
	APLP2	3.25548e-38	0.943035	0.927	0.679	8.84091e-34	E02
	RGCC	4.10913e-27	0.906253	0.908	0.591	1.11592e-22	E02
	LGALS1	7.96972e-21	0.904897	0.903	0.629	2.16434e-16	E02
	CCND1	1.0311e-29	0.901717	0.717	0.189	2.80015e-25	E02
	LBH	1.24095e-26	0.889617	0.701	0.258	3.37006e-22	E02
	EFNA1	6.77769e-31	0.889244	0.85	0.396	1.84062e-26	E02
	HEY1	6.77109e-28	0.883015	0.543	0.044	1.83882e-23	E02
	LAMA4	4.02454e-33	0.876656	0.875	0.472	1.09294e-28	E02
	NOTCH4	4.51287e-32	0.876502	0.788	0.258	1.22556e-27	E02
	FCN3	1.65083e-22	0.867323	0.461	0.031	4.48316e-18	E02
	RAB31	1.65311e-34	0.867141	0.799	0.252	4.48934e-30	E02
	PLPP1	1.45192e-16	0.860264	0.744	0.415	3.94298e-12	E02
	ANGPTL2	1.7103e-27	0.857302	0.589	0.094	4.64466e-23	E02
	HECW2	3.48185e-32	0.85211	0.676	0.113	9.45566e-28	E02
	PODXL	9.28765e-34	0.851109	0.964	0.642	2.52225e-29	E02
	MCAM	7.07571e-32	0.842604	0.869	0.428	1.92155e-27	E02
	NID1	7.35353e-33	0.836728	0.809	0.283	1.997e-28	E02
	SLC7A11	2.21329e-23	0.836661	0.447	0.006	6.01064e-19	E02
	MAP1B	6.26796e-32	0.835692	0.874	0.409	1.70219e-27	E02
	PLVAP	1.02471e-27	0.831188	0.954	0.799	2.78282e-23	E02
	MRPL17	1.80103e-30	0.818279	0.809	0.365	4.89105e-26	E02
	TP53I11	1.83747e-20	0.817726	0.51	0.101	4.99002e-16	E02
	IVNS1ABP	4.04587e-21	0.814988	0.782	0.447	1.09874e-16	E02
	PRKCDBP	1.86641e-29	0.809418	0.882	0.491	5.0686e-25	E02
	MYO1B	2.99802e-31	0.80542	0.809	0.296	8.14172e-27	E02
	UACA	6.23857e-29	0.798351	0.79	0.283	1.69421e-24	E02
	RBP7	0.00107703	0.790273	0.398	0.283	1	E02
	CD34	1.22522e-35	0.79001	0.962	0.811	3.32732e-31	E02
	FJX1	2.03977e-24	0.781858	0.599	0.126	5.5394e-20	E02
	PXDN	7.3874e-24	0.773652	0.695	0.226	2.0062e-19	E02
	CDH13	3.65665e-27	0.758754	0.597	0.088	9.93035e-23	E02
	COL15A1	1.07743e-21	0.75768	0.831	0.453	2.92598e-17	E02
	CSTB	1.04519e-29	0.740881	0.927	0.761	2.83844e-25	E02
	SERPINH1	2.7695e-36	0.728341	0.978	0.836	7.52114e-32	E02
	CTHRC1	9.9889e-19	0.72242	0.669	0.289	2.71269e-14	E02
	ESAM	1.77505e-34	0.720625	0.962	0.799	4.8205e-30	E02
	UBE2J1	1.55274e-27	0.720398	0.886	0.616	4.21677e-23	E02
	JUP	2.45978e-29	0.720281	0.713	0.189	6.68002e-25	E02
	EFNB2	2.08891e-13	0.716974	0.602	0.289	5.67284e-09	E02
	TMEM204	1.45591e-28	0.715286	0.836	0.44	3.95381e-24	E02
	GJA5	8.08506e-13	0.714574	0.261	0	2.19566e-08	E02
	CYBA	4.54374e-25	0.710727	0.814	0.421	1.23394e-20	E02
	MAGED2	3.65504e-25	0.709595	0.817	0.459	9.926e-21	E02
	KIAA1147	1.03359e-20	0.695084	0.589	0.164	2.80693e-16	E02
	NPTX2	9.22598e-17	0.686891	0.382	0.031	2.5055e-12	E02
	RHOB	1.73453e-19	0.681691	0.92	0.686	4.71046e-15	E02
	APCDD1	3.2341e-19	0.676145	0.834	0.465	8.78284e-15	E02
	MMP2	6.58337e-23	0.670855	0.882	0.491	1.78784e-18	E02
	LAPTM5	4.65034e-27	0.667024	0.681	0.157	1.26289e-22	E02
	SPRY4	7.08643e-25	0.66621	0.706	0.22	1.92446e-20	E02
	PKIG	1.50706e-22	0.664146	0.8	0.44	4.09272e-18	E02
	BGN	2.66657e-19	0.660286	0.776	0.346	7.24161e-15	E02
	STC1	1.35662e-18	0.650053	0.616	0.189	3.68418e-14	E02
	ACE	5.85168e-22	0.648334	0.541	0.094	1.58914e-17	E02
	ACTB	9.28405e-30	0.640853	1	1	2.52127e-25	E02
	SEMA3G	1.26333e-16	0.634582	0.329	0	3.43082e-12	E02
	TM4SF18	3.16254e-19	0.62066	0.877	0.629	8.58852e-15	E02
	CD9	3.2143e-13	0.618409	0.804	0.535	8.72908e-09	E02
	CD276	9.09586e-21	0.616097	0.638	0.226	2.47016e-16	E02
	ITGB1	6.64674e-30	0.611005	0.976	0.95	1.80506e-25	E02
	OAF	1.17816e-23	0.60742	0.809	0.396	3.19953e-19	E02
	FOLH1	6.31632e-22	0.607273	0.519	0.075	1.71532e-17	E02
	SRP14	8.68283e-20	0.605943	0.99	0.981	2.358e-15	E02
	MGST3	3.33327e-20	0.601309	0.915	0.799	9.05217e-16	E02
	HOPX	1.90874e-13	0.600954	0.328	0.031	5.18358e-09	E02
	FBLN5	1.75977e-06	0.599396	0.13	0	0.0477902	E02
	APLN	4.43628e-11	0.598568	0.302	0.044	1.20476e-06	E02
	MLEC	2.29438e-20	0.598462	0.918	0.704	6.23086e-16	E02
	SLC1A4	1.41846e-19	0.598135	0.413	0.025	3.8521e-15	E02
	PREX1	8.99788e-28	0.597879	0.584	0.063	2.44355e-23	E02
	UXS1	1.25302e-23	0.596556	0.621	0.151	3.40283e-19	E02
	AFAP1L1	1.131e-21	0.591768	0.647	0.208	3.07146e-17	E02
	IL32	4.81691e-14	0.585982	0.785	0.484	1.30813e-09	E02
	GPR4	1.35368e-22	0.58045	0.722	0.27	3.67619e-18	E02
	ADAMTSL2	4.95481e-20	0.579796	0.534	0.113	1.34558e-15	E02
	JAG2	4.45432e-16	0.566642	0.635	0.258	1.20966e-11	E02
	ISG15	7.17475e-06	0.559678	0.898	0.767	0.194845	E02
	CD99	3.48323e-21	0.55411	0.949	0.843	9.4594e-17	E02
	COL18A1	1.98391e-16	0.55295	0.816	0.472	5.3877e-12	E02
	HAPLN1	2.11208e-06	0.550882	0.57	0.352	0.0573577	E02
	PLAU	5.58513e-19	0.547194	0.466	0.063	1.51675e-14	E02
	EDNRB	1.59764e-14	0.546754	0.362	0.044	4.3387e-10	E02
	CCL5	5.39272e-13	0.545817	0.331	0.044	1.4645e-08	E02
	A2M	2.40037e-16	0.5425	0.99	0.956	6.51869e-12	E02
	MARCKSL1	1.33659e-24	0.541237	0.973	0.931	3.62978e-20	E02
	PLOD1	7.5345e-20	0.541127	0.701	0.27	2.04614e-15	E02
	ITGA5	8.55866e-20	0.539637	0.875	0.585	2.32428e-15	E02
	PDGFD	4.04078e-18	0.539285	0.548	0.138	1.09736e-13	E02
	OAZ2	2.10139e-15	0.538358	0.698	0.377	5.70675e-11	E02
	SIPA1L2	1.28961e-22	0.53651	0.48	0.044	3.5022e-18	E02
	PDGFB	1.17537e-19	0.536454	0.563	0.132	3.19194e-15	E02
	NGFRAP1	1.20408e-22	0.534605	0.93	0.761	3.26991e-18	E02
	TSPAN13	1.96824e-14	0.534568	0.758	0.428	5.34515e-10	E02
	STC2	4.15823e-20	0.531923	0.575	0.151	1.12925e-15	E02
	STMN1	1.31813e-05	0.528663	0.749	0.535	0.357965	E02
	APP	2.40519e-22	0.528361	0.99	0.931	6.53178e-18	E02
	EIF4EBP1	2.44162e-19	0.528193	0.66	0.258	6.63071e-15	E02
	CALM1	2.93569e-20	0.520323	0.983	0.975	7.97245e-16	E02
	FAM101B	2.73064e-16	0.519843	0.551	0.189	7.41559e-12	E02
	PFN1	3.63912e-29	0.51558	0.986	0.987	9.88276e-25	E02
	DYSF	1.69101e-19	0.513427	0.729	0.321	4.59226e-15	E02
	EOGT	4.60501e-16	0.512465	0.642	0.264	1.25058e-11	E02
	PLXNA2	8.68177e-16	0.511786	0.71	0.34	2.35771e-11	E02
	CASC15	5.88951e-18	0.503843	0.671	0.283	1.59941e-13	E02
	RCAN2	2.07221e-22	0.503376	0.439	0.013	5.6275e-18	E02
	ACKR1	8.27266e-113	-2.77865	0.084	0.925	2.24661e-108	E06
	SELE	7.05062e-53	-2.05006	0.137	0.686	1.91474e-48	E06
	ADIRF	9.68153e-86	-1.99678	0.084	0.78	2.62921e-81	E06
	CD74	1.61984e-62	-1.97274	0.804	0.987	4.399e-58	E06
	HLA-DRA	3.61516e-67	-1.85111	0.295	0.887	9.8177e-63	E06
	HLA-DRB5	8.91347e-51	-1.56698	0.406	0.868	2.42063e-46	E06
	CCL2	5.08546e-15	-1.51567	0.384	0.616	1.38106e-10	E06
	CLU	1.74402e-21	-1.46537	0.37	0.667	4.73624e-17	E06
	CXCL2	0.000382865	-1.43065	0.254	0.34	1	E06
	NNMT	1.71732e-60	-1.41031	0.391	0.918	4.66373e-56	E06
	PTGDS	8.94201e-20	-1.38731	0.142	0.434	2.42838e-15	E06
	EGR1	2.38808e-19	-1.3608	0.392	0.654	6.48531e-15	E06
	VCAM1	1.23713e-37	-1.32355	0.14	0.579	3.35968e-33	E06
	CCL14	6.07556e-39	-1.3105	0.038	0.403	1.64994e-34	E06
	HLA-DPA1	5.62396e-34	-1.25028	0.491	0.786	1.5273e-29	E06
	CEBPD	2.90859e-30	-1.21757	0.392	0.736	7.89885e-26	E06
	HLA-DRB1	4.68827e-34	-1.19571	0.725	0.893	1.27319e-29	E06
	HLA-DPB1	3.3724e-39	-1.18673	0.367	0.774	9.15844e-35	E06
	FABP4	7.42465e-11	-1.16438	0.005	0.094	2.01631e-06	E06
	IL33	9.33e-74	-1.15887	0.026	0.604	2.53375e-69	E06
	SELP	1.7694e-86	-1.1562	0.048	0.736	4.80516e-82	E06
	NFKBIZ	7.9728e-32	-1.14351	0.188	0.585	2.16517e-27	E06
	ZFP36	7.8412e-25	-1.14114	0.834	0.912	2.12943e-20	E06
	NCOA7	1.2727e-30	-1.07747	0.44	0.767	3.45628e-26	E06
	DUSP23	6.9141e-39	-1.07743	0.652	0.906	1.87766e-34	E06
	RCAN1	3.91384e-17	-1.05038	0.275	0.547	1.06288e-12	E06
	NR2F2	9.43093e-33	-0.95741	0.215	0.648	2.56116e-28	E06
	ASS1	1.228e-34	-0.942839	0.217	0.654	3.33488e-30	E06
	MMRN1	1.31033e-36	-0.912054	0.043	0.396	3.55848e-32	E06
	SOD2	3.66311e-13	-0.91134	0.635	0.711	9.94792e-09	E06
	ZNF385D	1.9379e-50	-0.910868	0.087	0.591	5.26274e-46	E06
	LIFR	9.44069e-22	-0.898083	0.273	0.585	2.56381e-17	E06
	CPE	6.08869e-38	-0.89669	0.039	0.396	1.6535e-33	E06
	ICAM1	4.23669e-18	-0.877353	0.698	0.836	1.15056e-13	E06
	CTGF	0.000798522	-0.865741	0.524	0.541	1	E06
	CYP1B1	4.65535e-22	-0.862222	0.038	0.277	1.26425e-17	E06
	PLA1A	3.8838e-40	-0.842787	0.082	0.516	1.05472e-35	E06
	KLF4	5.11788e-15	-0.837851	0.539	0.73	1.38986e-10	E06
	SDCBP	5.3132e-35	-0.815935	0.768	0.943	1.44291e-30	E06
	EPB41L3	3.85052e-38	-0.787684	0.109	0.547	1.04569e-33	E06
	VCAN	8.26788e-16	-0.782573	0.343	0.623	2.24531e-11	E06
	IER3	3.03463e-09	-0.780446	0.544	0.66	8.24115e-05	E06
	TPST2	1.19573e-23	-0.778734	0.425	0.717	3.24725e-19	E06
	FOS	0.000809245	-0.7581	0.792	0.786	1	E06
	RALGAPA2	5.7348e-30	-0.750045	0.346	0.711	1.5574e-25	E06
	CST3	3.72726e-28	-0.748192	0.952	0.987	1.01221e-23	E06
	SERPING1	3.36361e-23	-0.74491	0.312	0.66	9.13456e-19	E06
	POSTN	6.44885e-21	-0.743426	0.056	0.308	1.75131e-16	E06
	C2CD4B	3.91581e-10	-0.743249	0.398	0.579	1.06342e-05	E06
	FBLN2	3.02987e-25	-0.733099	0.005	0.201	8.22822e-21	E06
	ZFP36L1	2.03573e-24	-0.731361	0.831	0.943	5.52843e-20	E06
	IL1R1	3.38252e-47	-0.724976	0.044	0.478	9.18591e-43	E06
	HLA-DQB1	8.1361e-29	-0.70269	0.108	0.472	2.20952e-24	E06
	FOXP1	3.99603e-19	-0.694176	0.481	0.723	1.0852e-14	E06
	LITAF	1.31334e-18	-0.678063	0.198	0.503	3.56664e-14	E06
	IL6	5.22159e-11	-0.67774	0.044	0.195	1.41803e-06	E06
	HLA-DQA1	1.72713e-15	-0.669702	0.068	0.283	4.69038e-11	E06
	TSHZ2	1.03395e-19	-0.668433	0.292	0.597	2.80788e-15	E06
	RPL34	5.02582e-48	-0.662932	0.985	0.994	1.36486e-43	E06
	C7	1.92097e-27	-0.650536	0.002	0.201	5.21677e-23	E06
	SNCG	1.06788e-05	-0.650178	0.387	0.478	0.290005	E06
	GLUL	1.84854e-12	-0.648823	0.469	0.654	5.02007e-08	E06
	SLCO2A1	3.66411e-17	-0.648463	0.625	0.843	9.95064e-13	E06
	RPL37	3.78602e-43	-0.643451	0.983	1	1.02817e-38	E06
	RGS5	7.80651e-12	-0.639159	0.166	0.384	2.12001e-07	E06
	NUPR1	1.29627e-31	-0.634707	0.053	0.384	3.52029e-27	E06
	EVA1C	2.75583e-22	-0.631279	0.181	0.503	7.48401e-18	E06
	BTG2	1.85955e-10	-0.629674	0.328	0.522	5.04997e-06	E06
	CCDC69	1.46001e-25	-0.627481	0.196	0.553	3.96494e-21	E06
	HLA-DMA	3.39421e-20	-0.6243	0.205	0.522	9.21766e-16	E06
	MT2A	8.55064e-06	-0.621195	0.756	0.818	0.23221	E06
	MEOX1	6.02043e-31	-0.619871	0.065	0.415	1.63497e-26	E06
	MATN2	6.15929e-21	-0.613789	0.213	0.535	1.67268e-16	E06
	SOCS3	3.2736e-09	-0.610317	0.744	0.799	8.89012e-05	E06
	LGALS3	3.71617e-18	-0.60964	0.503	0.742	1.0092e-13	E06
	TNFRSF10D	1.42249e-11	-0.609548	0.439	0.604	3.86306e-07	E06
	S100A6	1.5592e-21	-0.605589	0.951	0.994	4.23431e-17	E06
	NDRG1	1.29883e-11	-0.60491	0.614	0.73	3.52722e-07	E06
	NPC2	6.96494e-15	-0.601484	0.79	0.83	1.89147e-10	E06
	MAP3K8	8.86784e-14	-0.601359	0.326	0.553	2.40824e-09	E06
	CTNNAL1	5.30959e-15	-0.59857	0.343	0.579	1.44192e-10	E06
	CNKSR3	1.1018e-14	-0.592375	0.159	0.403	2.99216e-10	E06
	TPD52L1	1.19823e-23	-0.585824	0.22	0.566	3.25402e-19	E06
	RPL26	7.38113e-28	-0.584223	0.954	0.994	2.00449e-23	E06
	ADAMTS1	5.15616e-05	-0.581055	0.468	0.535	1	E06
	HSPA2	6.03855e-10	-0.579096	0.309	0.509	1.63989e-05	E06
	C10orf128	4.23176e-19	-0.576077	0.162	0.453	1.14922e-14	E06
	RPL36A	2.19701e-18	-0.575656	0.776	0.862	5.96641e-14	E06
	TMEM70	8.32734e-14	-0.575327	0.326	0.547	2.26146e-09	E06
	CPXM2	5.30141e-17	-0.566287	0.171	0.453	1.4397e-12	E06
	PLCB4	2.67129e-18	-0.566043	0.155	0.44	7.25442e-14	E06
	NUAK1	6.06072e-11	-0.563767	0.304	0.491	1.64591e-06	E06
	CDKN1A	2.35326e-09	-0.562609	0.749	0.805	6.39075e-05	E06
	SDPR	2.91071e-13	-0.559108	0.3	0.547	7.90461e-09	E06
	LEPR	2.27843e-13	-0.555938	0.176	0.415	6.18754e-09	E06
	ACTN1	4.99668e-17	-0.555328	0.575	0.774	1.35695e-12	E06
	RBP5	2.49898e-13	-0.552957	0.169	0.409	6.78648e-09	E06
	IRF1	2.15997e-08	-0.552495	0.683	0.774	0.000586584	E06
	TXNIP	0.00454302	-0.550405	0.401	0.465	1	E06
	UGCG	1.91389e-11	-0.548029	0.693	0.755	5.19756e-07	E06
	ATF3	1.70348e-06	-0.548023	0.288	0.421	0.0462615	E06
	WFDC2	2.85468e-07	-0.545781	0.452	0.579	0.00775246	E06
	RGS16	0.00164463	-0.542863	0.42	0.491	1	E06
	LTC4S	1.47989e-27	-0.542037	0.07	0.396	4.01894e-23	E06
	S100A10	6.0128e-21	-0.540059	0.887	0.987	1.6329e-16	E06
	NAMPT	2.93139e-10	-0.538017	0.599	0.704	7.96077e-06	E06
	NFKBIA	5.06825e-11	-0.536066	0.892	0.925	1.37638e-06	E06
	RAMP3	3.19936e-17	-0.535084	0.754	0.925	8.68851e-13	E06
	CSF3	1.7046e-05	-0.533233	0.026	0.101	0.462917	E06
	ICAM4	1.31735e-13	-0.531927	0.123	0.346	3.57753e-09	E06
	HSPA1A	0.00454613	-0.530803	0.606	0.642	1	E06
	CARD16	1.62232e-10	-0.530561	0.558	0.679	4.40574e-06	E06
	ADGRG6	1.75589e-33	-0.523011	0.024	0.327	4.76848e-29	E06
	RPS23	3.58449e-37	-0.522482	0.99	0.987	9.7344e-33	E06
	RND1	0.000502047	-0.51955	0.334	0.428	1	E06
	PLAC9	1.24076e-28	-0.517867	0.007	0.233	3.36952e-24	E06
	PRCP	3.3155e-20	-0.511143	0.642	0.925	9.0039e-16	E06
	PLAT	8.50332e-07	-0.510224	0.09	0.22	0.0230925	E06
	HAPLN3	8.38286e-17	-0.509964	0.162	0.44	2.27653e-12	E06
	TSPAN7	7.23709e-07	-0.508042	0.321	0.484	0.0196538	E06
	THBD	0.000281352	-0.505066	0.608	0.616	1	E06
	RPL32	6.2664e-36	-0.505056	0.99	0.994	1.70177e-31	E06
	CLDN15	1.10312e-13	-0.502083	0.261	0.516	2.99573e-09	E06
	RPS21	1.58166e-30	-0.500903	0.978	0.994	4.29533e-26	E06
