# Supplementary material for: Single-cell analyses implicate ascites in remodeling the ecosystems of primary and metastatic tumors in ovarian cancer
Source: Nat Cancer. 2023 Jul 24;4(8):1138–56. doi: 10.1038/s43018-023-00599-8 (PMC10447252; doi:10.1038/s43018-023-00599-8)
Supplement: Source Data Fig. 8 — Statistical Source Data. [file 43018_2023_599_MOESM10_ESM.xlsx]

## Sheet: Fig. 8b
	Ro/e	sensitive	resistant
	T01_CD4-CCR7	1.03	0.95
	T02_CD4-ANXA1	0.8	1.3
	T03_CD4-FOXP3	1.19	0.72
	T04_CD4-CX3CR1	0.62	1.58
	T06_CD8-CCR7	1.18	0.73
	T08_CD8-GZMK	1.04	0.94
	T09_CD8-CX3CR1	1.02	0.97
	T10_CD8-HAVCR2	1.29	0.56
	T11_CD8-SLC4A10	1.56	0.16
	T12_CD8-TRDV2	1.41	0.38

## Sheet: Fig. 8c
	shared TCR_heatmap_MAIT_AS_BC
		AS_T11	BC_T11
	AS_T11,BC_T11.clone_2	150	16
	AS_T11,BC_T11.clone_88	13	4
	AS_T11,BC_T11.clone_116	11	2
	AS_T11,BC_T11.clone_104	10	4
	AS_T11,BC_T11.clone_228	7	1
	AS_T11,BC_T11.clone_169	6	4
	AS_T11,BC_T11.clone_195	5	3
	AS_T11,BC_T11.clone_115	4	9
	AS_T11,BC_T11.clone_134	4	6
	AS_T11,BC_T11.clone_276	4	3
	AS_T11,BC_T11.clone_367	4	1
	AS_T11,BC_T11.clone_429	4	1
	AS_T11,BC_T11.clone_450	4	1
	AS_T11,BC_T11.clone_335	3	3
	AS_T11,BC_T11.clone_426	3	2
	AS_T11,BC_T11.clone_559	3	1
	AS_T11,BC_T11.clone_587	3	1
	AS_T11,BC_T11.clone_598	3	1
	AS_T11,BC_T11.clone_599	3	1
	AS_T11,BC_T11.clone_427	2	3
	AS_T11,BC_T11.clone_400	2	2
	AS_T11,BC_T11.clone_585	2	2
	AS_T11,BC_T11.clone_611	2	2
	AS_T11,BC_T11.clone_622	2	2
	AS_T11,BC_T11.clone_1013	2	1
	AS_T11,BC_T11.clone_1026	2	1
	AS_T11,BC_T11.clone_1039	2	1
	AS_T11,BC_T11.clone_643	2	1
	AS_T11,BC_T11.clone_810	2	1
	AS_T11,BC_T11.clone_928	2	1
	AS_T11,BC_T11.clone_940	2	1
	AS_T11,BC_T11.clone_983	2	1
	AS_T11,BC_T11.clone_984	2	1
	AS_T11,BC_T11.clone_430	1	4
	AS_T11,BC_T11.clone_594	1	3
	AS_T11,BC_T11.clone_651	1	3
	AS_T11,BC_T11.clone_1044	1	2
	AS_T11,BC_T11.clone_957	1	2
	AS_T11,BC_T11.clone_966	1	2
	AS_T11,BC_T11.clone_1310	1	1
	AS_T11,BC_T11.clone_1640	1	1
	AS_T11,BC_T11.clone_1764	1	1
	AS_T11,BC_T11.clone_1851	1	1
	AS_T11,BC_T11.clone_1893	1	1
	AS_T11,BC_T11.clone_1987	1	1
	AS_T11,BC_T11.clone_2071	1	1
	AS_T11,BC_T11.clone_2072	1	1
	AS_T11,BC_T11.clone_2170	1	1
	AS_T11,BC_T11.clone_2222	1	1
	AS_T11,BC_T11.clone_470	1	1

## Sheet: Fig. 8d
	Differentially expressed genes in MAIT distributed in blood and ascitescites.
	gene	p_val	avg_logFC	pct.1	pct.2	p_val_adj	cluster
	ITM2C	3.57821e-41	-0.996465	0.113	0.517	9.71734e-37	ascites
	JUN	2.83393e-14	-0.872413	0.43	0.608	7.6961e-10	ascites
	IFI6	2.68955e-11	-0.674622	0.297	0.455	7.304e-07	ascites
	MX1	2.9394e-14	-0.663469	0.148	0.355	7.98254e-10	ascites
	IFI44L	6.52796e-18	-0.661621	0.08	0.311	1.7728e-13	ascites
	DDIT4	2.35056e-21	-0.6395	0.487	0.693	6.38341e-17	ascites
	PLP2	1.00062e-28	-0.589738	0.501	0.759	2.71739e-24	ascites
	CCL4	3.59152e-05	-0.584446	0.585	0.66	0.975348	ascites
	CAPG	3.20807e-17	-0.574563	0.092	0.318	8.71215e-13	ascites
	CXCR4	4.40201e-15	-0.568407	0.407	0.593	1.19546e-10	ascites
	TRBV7-2	0.0211188	-0.563867	0.012	0.037	1	ascites
	SPOCK2	4.87338e-28	-0.544958	0.751	0.875	1.32346e-23	ascites
	TMIGD2	3.55911e-18	-0.54213	0.326	0.549	9.66547e-14	ascites
	CPNE7	5.77983e-17	-0.529121	0.047	0.261	1.56963e-12	ascites
	HSPA1B	0.00421182	-0.517196	0.059	0.11	1	ascites
	FOS	0.00251671	-0.515842	0.199	0.118	1	ascites
	CCL4L2	0.00871646	-0.504065	0.166	0.225	1	ascites
	ISG15	3.59125e-07	-0.492332	0.344	0.457	0.00975276	ascites
	DNAJB1	1.07626e-06	-0.489644	0.279	0.389	0.029228	ascites
	EZR	1.67287e-16	-0.473402	0.442	0.644	4.54302e-12	ascites
	PDCD4	6.95932e-22	-0.463455	0.677	0.832	1.88994e-17	ascites
	DUSP2	4.65193e-05	-0.443224	0.297	0.392	1	ascites
	ZFP36L1	1.98313e-14	-0.437894	0.694	0.811	5.38558e-10	ascites
	CXCR3	5.40275e-11	-0.427519	0.148	0.324	1.46722e-06	ascites
	TNFAIP3	2.06293e-10	-0.425631	0.202	0.369	5.60229e-06	ascites
	CD2	2.64979e-17	-0.41961	0.721	0.838	7.19604e-13	ascites
	CLIC3	4.19153e-10	-0.41898	0.19	0.36	1.13829e-05	ascites
	CD69	0.000332463	-0.417786	0.442	0.497	1	ascites
	CXCR6	8.83032e-10	-0.415179	0.496	0.623	2.39805e-05	ascites
	PLSCR1	4.37499e-09	-0.406945	0.113	0.255	0.000118812	ascites
	TRIM22	9.61937e-08	-0.405454	0.392	0.502	0.00261233	ascites
	FAM102A	7.98673e-11	-0.386305	0.16	0.339	2.16896e-06	ascites
	STK17A	4.14396e-11	-0.38565	0.356	0.534	1.12537e-06	ascites
	NCF1	8.84849e-09	-0.382881	0.214	0.359	0.000240299	ascites
	SLC2A3	2.10671e-09	-0.377298	0.199	0.354	5.7212e-05	ascites
	OascitesL	3.21711e-10	-0.374461	0.042	0.179	8.73671e-06	ascites
	TRblood1	0.000554222	-0.372309	0.38	0.453	1	ascites
	IFI44	8.11323e-07	-0.368778	0.11	0.222	0.0220331	ascites
	MALAT1	2.05105e-19	-0.36872	1	1	5.57002e-15	ascites
	LY6E	9.14182e-10	-0.363301	0.665	0.768	2.48265e-05	ascites
	IRF7	8.62515e-07	-0.356875	0.19	0.311	0.0234233	ascites
	GYG1	6.35199e-10	-0.355992	0.516	0.636	1.72501e-05	ascites
	SP100	4.63548e-09	-0.352621	0.392	0.544	0.000125886	ascites
	MT2A	9.73164e-10	-0.35116	0.49	0.659	2.64282e-05	ascites
	LSP1	1.33925e-17	-0.350273	0.816	0.901	3.63701e-13	ascites
	HLA-DRA	3.46779e-08	-0.344065	0.027	0.133	0.000941749	ascites
	TC2N	7.66407e-12	-0.343295	0.62	0.754	2.08133e-07	ascites
	OCIAD2	1.18715e-09	-0.342084	0.418	0.566	3.22394e-05	ascites
	EMB	2.47496e-09	-0.335708	0.362	0.526	6.72124e-05	ascites
	EPHA1	4.74057e-12	-0.330481	0	0.129	1.2874e-07	ascites
	PPT1	1.14484e-07	-0.329366	0.142	0.273	0.00310904	ascites
	XAF1	9.43362e-07	-0.327296	0.196	0.325	0.0256189	ascites
	RAC1	6.61765e-08	-0.322381	0.267	0.407	0.00179715	ascites
	MYL12B	1.51652e-17	-0.321412	0.861	0.923	4.11841e-13	ascites
	H3F3B	1.61619e-22	-0.320911	0.976	0.991	4.38909e-18	ascites
	NDUFS5	9.50605e-11	-0.313832	0.605	0.712	2.58156e-06	ascites
	HSPA1A	0.0089937	-0.310731	0.125	0.18	1	ascites
	RARRES3	2.92211e-12	-0.309549	0.831	0.872	7.93557e-08	ascites
	CD58	3.8375e-07	-0.305766	0.125	0.248	0.0104215	ascites
	Oascites1	5.48979e-05	-0.303721	0.113	0.204	1	ascites
	SPP1	4.13624e-09	-0.302042	0	0.096	0.000112328	ascites
	RHOB	7.82873e-08	-0.301914	0.015	0.109	0.00212605	ascites
	CD44	1.4219e-08	-0.300943	0.549	0.67	0.000386145	ascites
	BTG2	1.98149e-05	-0.300543	0.208	0.313	0.538113	ascites
	ITM2B	4.87402e-19	-0.299722	0.938	0.972	1.32364e-14	ascites
	CCL5	1.90891e-11	-0.29933	0.961	0.971	5.18402e-07	ascites
	STAT1	0.000246358	-0.298551	0.273	0.36	1	ascites
	TTC39C	9.77194e-08	-0.293995	0.32	0.447	0.00265377	ascites
	NEAT1	0.000929376	-0.293622	0.407	0.463	1	ascites
	LDHA	7.43799e-08	-0.287744	0.611	0.694	0.00201993	ascites
	OXNAD1	5.04193e-06	-0.286581	0.279	0.395	0.136924	ascites
	SKIL	7.77393e-09	-0.286192	0.021	0.13	0.000211117	ascites
	RSAD2	1.36078e-05	-0.285632	0.036	0.115	0.369548	ascites
	GCHFR	5.21797e-06	-0.284507	0.288	0.404	0.141704	ascites
	EVL	4.96806e-10	-0.284074	0.783	0.855	1.34918e-05	ascites
	TNFSF13B	2.39485e-07	-0.282567	0.027	0.123	0.00650369	ascites
	EIF2AK2	0.000143051	-0.281022	0.202	0.296	1	ascites
	CD52	4.4041e-19	-0.280458	0.991	0.989	1.19602e-14	ascites
	GLIPR2	9.4653e-06	-0.278035	0.24	0.345	0.257049	ascites
	TRBV4-2	0.0994399	-0.275847	0.071	0.101	1	ascites
	AbloodB1	4.5859e-06	-0.273373	0.202	0.317	0.124539	ascites
	SLC16A3	1.02981e-05	-0.268382	0.128	0.235	0.279667	ascites
	PDE4DIP	6.13288e-05	-0.267701	0.101	0.189	1	ascites
	CLEC2B	1.59622e-06	-0.266846	0.463	0.575	0.0433484	ascites
	MGEA5	0.00017965	-0.265118	0.217	0.309	1	ascites
	ARID5A	8.76002e-06	-0.260781	0.172	0.283	0.237896	ascites
	CIB1	2.13692e-07	-0.258267	0.507	0.621	0.00580323	ascites
	HMGB1	2.03031e-13	-0.257089	0.908	0.939	5.51372e-09	ascites
	BST2	1.6749e-05	-0.256169	0.451	0.555	0.454853	ascites
	LGALS3	0.000335251	-0.253167	0.282	0.37	1	ascites
	SEPT9	7.92858e-08	-0.25222	0.635	0.723	0.00215316	ascites
	SEPT7	2.1357e-07	-0.250491	0.647	0.725	0.00579993	ascites
	DDX5	8.16902e-08	-0.245301	0.878	0.898	0.00221846	ascites
	IFITM3	0.000542782	-0.24396	0.496	0.57	1	ascites
	RascitesAL3	6.96274e-06	-0.242457	0.409	0.516	0.189087	ascites
	COTL1	0.00258423	-0.242093	0.181	0.249	1	ascites
	LAPTM5	2.33609e-12	-0.241452	0.941	0.959	6.34413e-08	ascites
	ANXA5	6.31233e-05	-0.240971	0.395	0.496	1	ascites
	HMGN2	1.23394e-05	-0.239015	0.647	0.716	0.335102	ascites
	TUBA1A	0.000792612	-0.238164	0.3	0.374	1	ascites
	BUB3	3.08004e-06	-0.23408	0.412	0.521	0.0836447	ascites
	PIK3IP1	5.61176e-05	-0.233148	0.303	0.404	1	ascites
	CD96	3.41578e-05	-0.233091	0.472	0.566	0.927624	ascites
	JAML	3.93636e-05	-0.23206	0.353	0.459	1	ascites
	CTSD	7.85443e-05	-0.230006	0.409	0.494	1	ascites
	MX2	0.00385527	-0.229473	0.119	0.18	1	ascites
	FKBP5	0.000445553	-0.226645	0.157	0.239	1	ascites
	DEF6	0.00251921	-0.224451	0.415	0.455	1	ascites
	CCR7	4.13698e-05	-0.22431	0.086	0.176	1	ascites
	SENP7	2.8449e-05	-0.222021	0.071	0.162	0.77259	ascites
	IMPDH1	0.000241968	-0.220283	0.202	0.291	1	ascites
	CANX	0.0046228	-0.219493	0.371	0.412	1	ascites
	RABGAP1L	0.000507209	-0.218721	0.24	0.328	1	ascites
	SAMD9L	0.000460338	-0.218684	0.128	0.209	1	ascites
	HERC5	0.0189388	-0.218385	0.092	0.137	1	ascites
	CAMK4	0.000412796	-0.218179	0.412	0.485	1	ascites
	RP11-23P13.6	0.00114027	-0.218005	0.119	0.188	1	ascites
	NMRK1	0.00369615	-0.217786	0.166	0.229	1	ascites
	TYMP	0.000196718	-0.216872	0.095	0.177	1	ascites
	LGALS1	0.011195	-0.216784	0.22	0.28	1	ascites
	DUSP1	2.53531e-06	-0.216604	0.593	0.402	0.0688515	ascites
	TUBA1B	0.000242947	-0.216545	0.463	0.539	1	ascites
	LCP1	7.41689e-06	-0.216075	0.819	0.851	0.20142	ascites
	CD6	0.000145274	-0.21507	0.499	0.554	1	ascites
	TMEM59	1.35332e-05	-0.213498	0.567	0.67	0.367521	ascites
	CCDC109B	8.78403e-05	-0.213281	0.335	0.425	1	ascites
	KRascites	0.000366648	-0.213176	0.211	0.303	1	ascites
	ATF7IP2	0.000699767	-0.212077	0.208	0.293	1	ascites
	CTSB	0.000268389	-0.21078	0.116	0.199	1	ascites
	PHF11	0.00237827	-0.210445	0.282	0.344	1	ascites
	IFI16	0.000594808	-0.210379	0.306	0.394	1	ascites
	SP110	0.000473182	-0.209743	0.19	0.277	1	ascites
	CSK	0.000513951	-0.20857	0.338	0.43	1	ascites
	ERN1	0.0201332	-0.208219	0.392	0.428	1	ascites
	SMCHD1	0.00438575	-0.206892	0.303	0.358	1	ascites
	Oascites2	0.00139667	-0.206777	0.169	0.246	1	ascites
	PERP	0.00251743	-0.206775	0.181	0.251	1	ascites
	DKK3	9.02812e-05	-0.206186	0.047	0.122	1	ascites
	IFIT3	6.56101e-05	-0.204876	0.009	0.063	1	ascites
	AC092580.4	0.0117817	-0.204804	0.412	0.451	1	ascites
	MYH9	9.76267e-05	-0.204763	0.691	0.722	1	ascites
	ZYX	0.000140963	-0.204425	0.469	0.541	1	ascites
	PPP1R14B	0.000127283	-0.204273	0.036	0.102	1	ascites
	TNF	0.710247	-0.203917	0.169	0.168	1	ascites
	EPHA4	2.33233e-07	-0.203814	0.009	0.093	0.00633391	ascites
	YWHAH	0.00630877	-0.203806	0.329	0.384	1	ascites
	VIM	8.21948e-07	-0.203348	0.961	0.973	0.0223217	ascites
	CA2	4.87991e-05	-0.202764	0.036	0.107	1	ascites
	TMSB4X	4.3814e-21	-0.202138	1	0.998	1.18986e-16	ascites
	TECR	6.51983e-06	-0.200772	0.404	0.515	0.177059	ascites
	DDX60	0.00114748	-0.200541	0.095	0.164	1	ascites
	HBB	4.29289e-54	0.583444	0.249	0	1.16582e-49	blood
	GNLY	0.00277713	0.57345	0.199	0.137	1	blood
	AC090498.1	3.71309e-08	0.518512	0.994	0.981	0.00100836	blood
	IGHA1	4.0641e-50	0.509922	0.231	0	1.10369e-45	blood
	ICAM2	5.22654e-20	0.485156	0.558	0.287	1.41937e-15	blood
	NKG7	1.21131e-30	0.431005	0.991	0.954	3.28957e-26	blood
	EEF1G	1.67758e-12	0.395434	0.825	0.665	4.55582e-08	blood
	TAGAP	8.66965e-12	0.383103	0.614	0.416	2.35442e-07	blood
	PLAC8	1.00248e-12	0.361064	0.421	0.22	2.72243e-08	blood
	PLEK	6.62103e-13	0.350315	0.463	0.25	1.79807e-08	blood
	KDSR	4.86688e-16	0.345905	0.297	0.107	1.3217e-11	blood
	LINC00861	1.44428e-11	0.345741	0.691	0.486	3.92222e-07	blood
	IGKC	3.22999e-25	0.332021	0.154	0.01	8.7717e-21	blood
	KLRD1	5.88276e-05	0.329211	0.228	0.139	1	blood
	TRGV2	5.54778e-05	0.324816	0.282	0.181	1	blood
	RPS10	1.87261e-08	0.322378	0.973	0.938	0.000508545	blood
	RPL3	1.20591e-33	0.269904	1	0.997	3.27488e-29	blood
	RPL17	3.67543e-09	0.267807	0.988	0.962	9.98137e-05	blood
	FAM65B	9.92109e-07	0.263558	0.513	0.355	0.0269427	blood
	TAGLN2	4.72489e-06	0.262949	0.798	0.699	0.128314	blood
	S1PR1	1.32857e-08	0.258599	0.513	0.323	0.000360799	blood
	XBP1	2.32888e-07	0.25326	0.694	0.519	0.00632454	blood
	JCHAIN	3.50473e-22	0.253156	0.128	0.007	9.51781e-18	blood
	COL6A2	6.81158e-13	0.249281	0.139	0.03	1.84982e-08	blood
	SYTL3	3.6892e-09	0.247317	0.226	0.095	0.000100188	blood
	GZMK	3.40484e-10	0.247026	0.97	0.881	9.24653e-06	blood
	IGLV2-11	1.62772e-15	0.245843	0.074	0.001	4.42039e-11	blood
	RPS3A	3.54464e-39	0.243084	1	0.997	9.62619e-35	blood
	LITAF	4.16279e-07	0.241293	0.691	0.537	0.0113049	blood
	RPL4	6.52178e-15	0.241203	0.982	0.959	1.77112e-10	blood
	TRBV6-2	0.0462299	0.24098	0.122	0.085	1	blood
	CD160	2.1917e-06	0.239205	0.101	0.034	0.0595199	blood
	FGR	2.25708e-15	0.239112	0.119	0.016	6.12955e-11	blood
	EEF1B2	5.98279e-18	0.237266	0.994	0.978	1.62475e-13	blood
	RPL5	5.77971e-26	0.236451	1	0.998	1.5696e-21	blood
	TSC22D3	2.66617e-05	0.225623	0.727	0.612	0.724052	blood
	TRBV30	0.0286192	0.225497	0.027	0.01	1	blood
	RPS6	5.46164e-25	0.224846	1	0.996	1.48322e-20	blood
	SH3BP5	8.15684e-07	0.224249	0.255	0.135	0.0221515	blood
	CISH	0.00170914	0.22218	0.377	0.294	1	blood
	IGLV1-51	1.07345e-17	0.221405	0.089	0.002	2.91517e-13	blood
	KLRG1	8.11311e-07	0.216389	0.816	0.722	0.0220328	blood
	EEF1A1	1.00167e-43	0.214649	1	0.999	2.72025e-39	blood
	EIF3L	1.44164e-05	0.214633	0.739	0.625	0.391506	blood
	MT-ND4	9.00143e-10	0.208562	0.988	0.935	2.44452e-05	blood
	IGHA2	1.12303e-17	0.207728	0.089	0.002	3.04982e-13	blood
	GZMH	0.00254325	0.207641	0.139	0.082	1	blood
	CMC1	6.77533e-06	0.20723	0.445	0.3	0.183998	blood
	ANXA1	0.00367075	0.205942	0.819	0.813	1	blood
	MT-ND4L	5.20538e-18	0.204911	1	0.998	1.41363e-13	blood
	TRBV24-1	0.134623	0.202583	0.021	0.01	1	blood
	NME2	3.07016e-05	0.202507	0.685	0.578	0.833763	blood
	EEF2	8.92119e-10	0.202234	0.991	0.958	2.42273e-05	blood
	MT-CYB	2.56063e-14	0.200609	1	0.998	6.95391e-10	blood

## Sheet: Fig. 8g
	Differentially expressed genes in MAIT enriched in ascitescites of patients with different chemotherapy responses
	gene	p_val	avg_logFC	pct.1	pct.2	p_val_adj	cluster
	TRBV4-2	0.0111827	-1.09892	0	0.108	1	Responsive
	FOS	0.112016	-1.03898	0.056	0.122	1	Responsive
	DUSP1	0.0168766	-0.920187	0.278	0.409	1	Responsive
	AC090498.1	6.26377e-07	-0.910797	0.963	0.982	0.0170105	Responsive
	NCR3	2.22114e-08	-0.803627	0.481	0.77	0.000603194	Responsive
	JUN	0.0154112	-0.791169	0.537	0.613	1	Responsive
	CCL4	0.000962477	-0.740881	0.444	0.673	1	Responsive
	HSPA1B	0.0238843	-0.67555	0.019	0.116	1	Responsive
	TRBV7-2	0.139512	-0.640488	0	0.039	1	Responsive
	NOSIP	6.13977e-05	-0.603898	0.37	0.618	1	Responsive
	TRBV6-2	0.181525	-0.588134	0.037	0.088	1	Responsive
	PPDPF	4.52828e-08	-0.568072	0.704	0.909	0.00122974	Responsive
	TRGV2	0.010697	-0.56294	0.056	0.189	1	Responsive
	DNAJB1	0.0127075	-0.560597	0.259	0.398	1	Responsive
	CCL4L2	0.31243	-0.483638	0.167	0.228	1	Responsive
	RP11-160E2.6	0.00321836	-0.470679	0.056	0.226	1	Responsive
	MRPS6	0.000446451	-0.447133	0.241	0.467	1	Responsive
	HSPA1A	0.0164183	-0.445349	0.056	0.188	1	Responsive
	UBXN1	0.00029564	-0.443797	0.463	0.65	1	Responsive
	DDIT4	0.00111495	-0.42774	0.537	0.703	1	Responsive
	ANAPC11	0.00177479	-0.421503	0.204	0.415	1	Responsive
	JUNB	0.241708	-0.409604	0.704	0.633	1	Responsive
	TRGV5	0.0199918	-0.399275	0.037	0.153	1	Responsive
	CISH	0.0274818	-0.399271	0.185	0.301	1	Responsive
	IER2	0.0124645	-0.396756	0.537	0.653	1	Responsive
	TRBV20-1	0.0271468	-0.394398	0.167	0.32	1	Responsive
	TYROBP	0.112211	-0.391204	0.148	0.241	1	Responsive
	ANXA2R	0.004089	-0.389399	0.278	0.451	1	Responsive
	BTG2	0.00648302	-0.388521	0.148	0.323	1	Responsive
	C10orf128	0.00443213	-0.387931	0.074	0.233	1	Responsive
	TNF	0.0244654	-0.381129	0.056	0.175	1	Responsive
	CD69	0.0719595	-0.379423	0.407	0.503	1	Responsive
	SNRPG	0.00356118	-0.374247	0.315	0.51	1	Responsive
	TRAV1-2	0.000489675	-0.373027	0.685	0.843	1	Responsive
	HSP90B1	0.00172369	-0.368203	0.556	0.678	1	Responsive
	UBB	0.000546953	-0.356254	0.648	0.837	1	Responsive
	PHB2	0.00549805	-0.354421	0.333	0.504	1	Responsive
	TRGV4	0.026635	-0.351585	0.074	0.191	1	Responsive
	PLEKHF1	0.0271876	-0.346347	0.167	0.298	1	Responsive
	FTL	3.00445e-05	-0.345425	0.981	0.989	0.815919	Responsive
	SLC3A2	0.00842761	-0.345238	0.204	0.389	1	Responsive
	SERINC1	0.0109126	-0.332527	0.167	0.329	1	Responsive
	TBCB	0.00676344	-0.331723	0.315	0.47	1	Responsive
	GYG1	0.0066634	-0.32901	0.556	0.641	1	Responsive
	RPL8	8.62765e-10	-0.328456	1	0.999	2.34301e-05	Responsive
	BLK	0.00751091	-0.32589	0	0.118	1	Responsive
	AP1S2	0.0311035	-0.32371	0.111	0.222	1	Responsive
	RP11-23P13.6	0.0277807	-0.319952	0.074	0.195	1	Responsive
	TPM4	0.0294573	-0.319578	0.074	0.189	1	Responsive
	CD46	0.0232511	-0.319541	0.167	0.309	1	Responsive
	MYDGF	0.0185039	-0.31711	0.222	0.349	1	Responsive
	SAT1	0.0887314	-0.316636	0.315	0.402	1	Responsive
	FLOT1	0.024557	-0.314454	0.13	0.267	1	Responsive
	LZIC	0.00502235	-0.31329	0	0.129	1	Responsive
	DCXR	0.0313997	-0.313053	0.148	0.279	1	Responsive
	PSMC4	0.0129023	-0.312858	0.093	0.231	1	Responsive
	DNAJB9	0.0134303	-0.311574	0.093	0.228	1	Responsive
	MRPL9	0.0041762	-0.311333	0.019	0.169	1	Responsive
	RAB37	0.0062844	-0.31029	0	0.123	1	Responsive
	OCIAD1	0.0143097	-0.309861	0.278	0.413	1	Responsive
	SLA	0.0556435	-0.307611	0.222	0.327	1	Responsive
	GLRX	0.0264142	-0.30705	0.407	0.563	1	Responsive
	TMBIM6	0.00553386	-0.306277	0.648	0.789	1	Responsive
	PHIP	0.0161321	-0.305443	0.111	0.259	1	Responsive
	TSPAN32	0.00977439	-0.302485	0.019	0.14	1	Responsive
	AQP3	0.0175345	-0.300532	0.593	0.702	1	Responsive
	CCL5	0.00137482	-0.300296	1	0.969	1	Responsive
	TRGV3	0.0177845	-0.298864	0.13	0.278	1	Responsive
	TRAV10	0.341571	-0.298058	0.019	0.045	1	Responsive
	EAPP	0.0224262	-0.295008	0.185	0.342	1	Responsive
	FGD3	0.0610419	-0.293667	0.204	0.293	1	Responsive
	TRGV9	0.260909	-0.29195	0.037	0.078	1	Responsive
	SEPHS2	0.0364903	-0.291361	0.13	0.234	1	Responsive
	NDUFA2	0.0313878	-0.291324	0.241	0.368	1	Responsive
	MTF2	0.00812127	-0.291004	0.019	0.148	1	Responsive
	HSPA9	0.0321592	-0.28697	0.148	0.269	1	Responsive
	BAG6	0.0302822	-0.285602	0.074	0.191	1	Responsive
	LBR	0.0407296	-0.283469	0.148	0.27	1	Responsive
	DSCR3	0.0157711	-0.283454	0.056	0.183	1	Responsive
	IMP3	0.0568278	-0.282575	0.426	0.529	1	Responsive
	YWHAE	0.0354077	-0.281505	0.13	0.251	1	Responsive
	ATP5J	0.00850702	-0.279575	0.37	0.568	1	Responsive
	LSM7	0.0185226	-0.279076	0.389	0.527	1	Responsive
	SFT2D1	0.0152301	-0.277372	0.037	0.164	1	Responsive
	LGALS1	0.160018	-0.275555	0.204	0.285	1	Responsive
	GLOD4	0.027911	-0.274357	0.111	0.239	1	Responsive
	CCNH	0.0736048	-0.274204	0.185	0.278	1	Responsive
	PPT1	0.0498341	-0.273888	0.167	0.279	1	Responsive
	STARD3	0.0361359	-0.273267	0.074	0.185	1	Responsive
	LASP1	0.0443239	-0.272244	0.167	0.279	1	Responsive
	NAA10	0.0255984	-0.27001	0.093	0.221	1	Responsive
	ZFP36	0.0352453	-0.26947	0.463	0.598	1	Responsive
	RHBDD2	0.0465562	-0.268229	0.074	0.174	1	Responsive
	DDX58	0.0358702	-0.268162	0.037	0.13	1	Responsive
	SPSB3	0.0559327	-0.26772	0.426	0.517	1	Responsive
	ATF4	0.0490452	-0.266365	0.093	0.189	1	Responsive
	RTN3	0.0323078	-0.266165	0.093	0.207	1	Responsive
	FDX1	0.0616684	-0.265355	0.167	0.265	1	Responsive
	ARF1	0.0187517	-0.264908	0.574	0.709	1	Responsive
	NSF	0.0268074	-0.264262	0.037	0.142	1	Responsive
	CCS	0.0309664	-0.26415	0.074	0.193	1	Responsive
	FHL3	0.0291628	-0.263097	0.056	0.166	1	Responsive
	PECAM1	0.0996121	-0.262668	0.148	0.249	1	Responsive
	STX16	0.0425025	-0.26233	0.037	0.129	1	Responsive
	ANXA6	0.0288012	-0.260874	0.481	0.591	1	Responsive
	CD3E	9.72138e-05	-0.260708	0.981	0.989	1	Responsive
	NDUFB4	0.0308966	-0.259859	0.389	0.535	1	Responsive
	RPN2	0.0158101	-0.259608	0.259	0.427	1	Responsive
	TMED4	0.0349198	-0.259034	0.167	0.309	1	Responsive
	CST7	0.00227755	-0.257879	0.796	0.899	1	Responsive
	TTC1	0.043708	-0.257626	0.074	0.174	1	Responsive
	LGALS3BP	0.0233128	-0.256285	0.019	0.117	1	Responsive
	DYNLL1	0.0700509	-0.255934	0.278	0.414	1	Responsive
	GRAP2	0.0937583	-0.255132	0.185	0.27	1	Responsive
	ABI3	0.0877214	-0.254821	0.204	0.293	1	Responsive
	TCEB2	0.0164282	-0.25342	0.704	0.809	1	Responsive
	ZSWIM7	0.0189316	-0.253062	0.019	0.124	1	Responsive
	HNRNPA1	0.00130651	-0.252933	0.889	0.964	1	Responsive
	GADD45B	0.0518526	-0.252326	0.185	0.321	1	Responsive
	SMG7	0.0158779	-0.251301	0	0.098	1	Responsive
	RORC	0.212013	-0.251083	0.278	0.324	1	Responsive
	LTA4H	0.0564078	-0.249193	0.111	0.213	1	Responsive
	RNF7	0.0397657	-0.249058	0.315	0.432	1	Responsive
	NFYC	0.0714208	-0.248552	0.111	0.198	1	Responsive
	RBM5	0.0548769	-0.248351	0.037	0.121	1	Responsive
	SPP1	0.113153	-0.248099	0.037	0.099	1	Responsive
	HERC5	0.268041	-0.247421	0.093	0.14	1	Responsive
	TRAV29DV5	0.359521	-0.246699	0	0.015	1	Responsive
	CD48	0.00693746	-0.245952	0.685	0.794	1	Responsive
	CD7	0.0230735	-0.24518	0.796	0.851	1	Responsive
	THAP7	0.0795095	-0.244865	0.111	0.195	1	Responsive
	C11orf57	0.0248799	-0.24467	0.019	0.121	1	Responsive
	CDC37	0.095765	-0.244405	0.5	0.578	1	Responsive
	TOMM20	0.0201174	-0.244231	0.296	0.469	1	Responsive
	TNFRSF1B	0.0670977	-0.243887	0.148	0.247	1	Responsive
	SNRPD1	0.0990631	-0.243125	0.204	0.275	1	Responsive
	S100A4	0.000298788	-0.242957	1	0.999	1	Responsive
	SEC23B	0.0329979	-0.242867	0.037	0.135	1	Responsive
	NPC2	0.0714546	-0.242833	0.148	0.25	1	Responsive
	RP11-18H21.1	0.1268	-0.242648	0.185	0.263	1	Responsive
	SEPT7	0.0386031	-0.242088	0.685	0.728	1	Responsive
	RPRD2	0.0428449	-0.242078	0.037	0.125	1	Responsive
	TXNDC12	0.0432058	-0.24084	0.13	0.247	1	Responsive
	DIP2A	0.050727	-0.240683	0.111	0.221	1	Responsive
	TSC22D3	0.350744	-0.240431	0.593	0.613	1	Responsive
	FTH1	0.000122154	-0.240225	0.981	0.996	1	Responsive
	MAN1A2	0.0597203	-0.239747	0.093	0.193	1	Responsive
	UPF3B	0.0328429	-0.23859	0.019	0.11	1	Responsive
	THRAP3	0.193727	-0.236531	0.37	0.408	1	Responsive
	SOD2	0.0817018	-0.236143	0.074	0.155	1	Responsive
	UBC	0.0205211	-0.236039	0.926	0.931	1	Responsive
	KPNA3	0.0397635	-0.235788	0.056	0.156	1	Responsive
	NCBP2-AS2	0.0603516	-0.235383	0.111	0.212	1	Responsive
	EMC8	0.0215907	-0.235273	0.019	0.122	1	Responsive
	ATP6V0E1	0.0129585	-0.234851	0.574	0.716	1	Responsive
	VEZF1	0.0463962	-0.233957	0.074	0.18	1	Responsive
	CDC42SE2	0.0767592	-0.233455	0.37	0.445	1	Responsive
	TAP1	0.119619	-0.233041	0.444	0.52	1	Responsive
	SCAMP3	0.0306158	-0.23274	0.093	0.218	1	Responsive
	SLC2A3	0.0772841	-0.231901	0.241	0.361	1	Responsive
	VCP	0.0343364	-0.231443	0.278	0.417	1	Responsive
	NONO	0.0647719	-0.23107	0.259	0.382	1	Responsive
	TRDV2	0.447132	-0.230985	0	0.011	1	Responsive
	DCPS	0.0486919	-0.230761	0.056	0.15	1	Responsive
	TAF6	0.0331917	-0.229765	0.037	0.136	1	Responsive
	SELK	0.0188858	-0.228944	0.333	0.483	1	Responsive
	HSP90AB1	0.0175797	-0.228719	0.704	0.774	1	Responsive
	AAAS	0.0215336	-0.228647	0	0.09	1	Responsive
	RPL23	0.0174035	-0.227533	0.667	0.768	1	Responsive
	MRPL3	0.0870857	-0.227319	0.148	0.239	1	Responsive
	OAZ1	0.0133982	-0.22688	0.926	0.946	1	Responsive
	DPP4	0.175153	-0.226817	0.259	0.34	1	Responsive
	SLC20A1	0.0827849	-0.226593	0.111	0.202	1	Responsive
	DCTN1	0.0675084	-0.226194	0.074	0.166	1	Responsive
	MAN1B1	0.0684229	-0.226001	0.056	0.138	1	Responsive
	ADGRE5	0.21528	-0.225978	0.37	0.427	1	Responsive
	CPNE7	0.197536	-0.225953	0.204	0.265	1	Responsive
	MT1F	0.0921122	-0.225938	0.074	0.155	1	Responsive
	ELF2	0.0584733	-0.225923	0.13	0.24	1	Responsive
	CDK5RAP3	0.195229	-0.225658	0.167	0.225	1	Responsive
	SLC16A3	0.112234	-0.225491	0.148	0.24	1	Responsive
	UNG	0.0481349	-0.224988	0.056	0.156	1	Responsive
	MALAT1	0.0203509	-0.223512	1	1	1	Responsive
	HLA-DPB1	0.277782	-0.223433	0.352	0.406	1	Responsive
	UGP2	0.16216	-0.223153	0.204	0.285	1	Responsive
	ATP5F1	0.0536573	-0.22299	0.426	0.546	1	Responsive
	KLF6	0.100741	-0.222663	0.667	0.743	1	Responsive
	TMEM219	0.0974822	-0.22243	0.259	0.341	1	Responsive
	PHB	0.127741	-0.222309	0.241	0.323	1	Responsive
	VDAC3	0.0656241	-0.221976	0.204	0.316	1	Responsive
	CRIP1	0.276688	-0.221105	0.667	0.641	1	Responsive
	TMEM208	0.0727154	-0.221047	0.093	0.193	1	Responsive
	RBM10	0.0323821	-0.220839	0.019	0.111	1	Responsive
	TMEM106C	0.0381987	-0.220397	0.037	0.135	1	Responsive
	IMPDH1	0.0481989	-0.219217	0.167	0.299	1	Responsive
	TMEM71	0.13151	-0.218977	0.13	0.201	1	Responsive
	FARSA	0.030168	-0.218535	0.056	0.168	1	Responsive
	B4GALT3	0.0601332	-0.218509	0.056	0.147	1	Responsive
	DOCK8	0.189349	-0.218228	0.259	0.308	1	Responsive
	SMIM10L1	0.103505	-0.218129	0.093	0.174	1	Responsive
	SH2D3C	0.0338628	-0.217663	0.019	0.108	1	Responsive
	UIMC1	0.0383059	-0.217653	0.019	0.104	1	Responsive
	PPIB	0.00650503	-0.216971	0.741	0.875	1	Responsive
	PRKAR1A	0.0821791	-0.216706	0.222	0.335	1	Responsive
	GYPC	0.0299528	-0.216139	0.648	0.769	1	Responsive
	TSR2	0.0463941	-0.215907	0.111	0.232	1	Responsive
	PRDM2	0.068032	-0.214738	0.037	0.115	1	Responsive
	TIMP1	0.186903	-0.214734	0.185	0.244	1	Responsive
	METTL17	0.132573	-0.21472	0.093	0.161	1	Responsive
	HLA-E	0.00309153	-0.214664	0.981	0.994	1	Responsive
	GTF3C6	0.100908	-0.214288	0.185	0.277	1	Responsive
	FBXL12	0.0390405	-0.213937	0.019	0.103	1	Responsive
	PRDX3	0.132342	-0.213808	0.185	0.267	1	Responsive
	ARFRP1	0.0605553	-0.213696	0.074	0.173	1	Responsive
	INPP5D	0.0928111	-0.213448	0.093	0.181	1	Responsive
	ALKBH4	0.0256115	-0.213347	0	0.085	1	Responsive
	RAB29	0.206961	-0.212745	0.241	0.308	1	Responsive
	TOMM5	0.0894146	-0.212695	0.426	0.482	1	Responsive
	ZNF273	0.03045	-0.212456	0	0.08	1	Responsive
	TPST2	0.113425	-0.212258	0.13	0.207	1	Responsive
	FAM110A	0.0486684	-0.211818	0.037	0.124	1	Responsive
	EWSR1	0.143065	-0.211461	0.352	0.446	1	Responsive
	UBE2J1	0.130444	-0.211442	0.13	0.204	1	Responsive
	PJA2	0.124578	-0.210546	0.093	0.167	1	Responsive
	PTTG1IP	0.16612	-0.210494	0.111	0.178	1	Responsive
	FXYD5	0.0149868	-0.209897	0.833	0.896	1	Responsive
	P4HB	0.12548	-0.208848	0.5	0.593	1	Responsive
	KIAA1468	0.0291616	-0.207658	0	0.082	1	Responsive
	TRIB2	0.057584	-0.207588	0.037	0.125	1	Responsive
	TMEM14A	0.117836	-0.207302	0.056	0.123	1	Responsive
	CSK	0.130849	-0.206827	0.352	0.436	1	Responsive
	RASA3	0.166767	-0.206446	0.148	0.214	1	Responsive
	PDLIM2	0.084223	-0.206212	0.222	0.337	1	Responsive
	METTL14	0.049033	-0.206126	0.019	0.098	1	Responsive
	UQCC2	0.0769245	-0.20585	0.093	0.189	1	Responsive
	FUS	0.267937	-0.205408	0.463	0.509	1	Responsive
	C12orf76	0.0954518	-0.205264	0.056	0.129	1	Responsive
	PIGK	0.0256115	-0.205242	0	0.085	1	Responsive
	MRPL57	0.118541	-0.204748	0.352	0.45	1	Responsive
	DNAJB11	0.090674	-0.204658	0.093	0.176	1	Responsive
	CD37	0.048606	-0.204489	0.815	0.878	1	Responsive
	BRMS1	0.13206	-0.204338	0.148	0.224	1	Responsive
	NCL	0.0195057	-0.204277	0.574	0.704	1	Responsive
	MRPL34	0.0557607	-0.203965	0.222	0.357	1	Responsive
	LRPAP1	0.111334	-0.203648	0.185	0.288	1	Responsive
	B3GNT2	0.136154	-0.203505	0.13	0.201	1	Responsive
	MED29	0.0892499	-0.203433	0.056	0.135	1	Responsive
	FOSB	0.0489578	-0.202622	0	0.067	1	Responsive
	SAP30BP	0.114875	-0.202503	0.167	0.254	1	Responsive
	PIH1D1	0.117406	-0.202404	0.148	0.232	1	Responsive
	YWHAQ	0.221036	-0.202296	0.63	0.615	1	Responsive
	NOP10	0.0822164	-0.20122	0.444	0.517	1	Responsive
	GOLGA2	0.064326	-0.200943	0.019	0.09	1	Responsive
	RARA	0.0531413	-0.200927	0.037	0.123	1	Responsive
	RCSD1	0.0871578	-0.200365	0.352	0.443	1	Responsive
	TRBV5-4	5.0384e-06	0.938653	0.056	0.004	0.136828	Non-responsive
	KLF2	2.28474e-06	0.706855	0.667	0.425	0.0620466	Non-responsive
	AC092580.4	6.16778e-06	0.600116	0.667	0.437	0.167499	Non-responsive
	RPS29	4.70596e-19	0.598572	1	0.988	1.278e-14	Non-responsive
	PCBP1	2.57386e-09	0.593732	0.889	0.656	6.98983e-05	Non-responsive
	BAX	3.91531e-06	0.575846	0.704	0.432	0.106328	Non-responsive
	TRAV12-3	0.0835898	0.568662	0.037	0.011	1	Non-responsive
	CYBA	4.64151e-11	0.565584	0.963	0.763	1.26049e-06	Non-responsive
	MZT2B	1.07071e-08	0.531742	0.63	0.273	0.000290772	Non-responsive
	CMTM3	1.09627e-06	0.49337	0.556	0.26	0.0297715	Non-responsive
	RPL36A	8.49948e-06	0.487582	0.944	0.843	0.23082	Non-responsive
	TGFBR2	6.95306e-05	0.485174	0.407	0.182	1	Non-responsive
	ATF7IP2	0.000125501	0.472504	0.5	0.279	1	Non-responsive
	RPS2	3.96161e-10	0.461347	1	0.96	1.07585e-05	Non-responsive
	GNLY	0.264538	0.460238	0.185	0.134	1	Non-responsive
	HLA-B	4.9166e-16	0.450121	1	0.999	1.3352e-11	Non-responsive
	TRAC	0.000738627	0.43915	0.611	0.399	1	Non-responsive
	POLR2J3	5.04051e-07	0.434602	0.426	0.156	0.0136885	Non-responsive
	MT-ND1	1.60206e-09	0.418397	0.981	0.987	4.35072e-05	Non-responsive
	DHX9	0.00100218	0.409407	0.296	0.144	1	Non-responsive
	CEBPD	2.20364e-06	0.400366	0.648	0.323	0.0598442	Non-responsive
	ATF6B	0.000135093	0.400317	0.481	0.249	1	Non-responsive
	SUN2	0.00130254	0.400005	0.593	0.399	1	Non-responsive
	ETS1	0.00143197	0.392794	0.574	0.353	1	Non-responsive
	TRBV19	0.112838	0.39106	0.074	0.033	1	Non-responsive
	PRR5	4.68611e-05	0.390819	0.222	0.071	1	Non-responsive
	SNHG8	0.00366497	0.390353	0.574	0.401	1	Non-responsive
	RPL41	2.16308e-11	0.387746	1	0.998	5.87428e-07	Non-responsive
	TRBV24-1	0.0392862	0.386773	0.037	0.008	1	Non-responsive
	FMNL1	5.8606e-05	0.381405	0.519	0.267	1	Non-responsive
	TRAV9-2	0.00110159	0.377863	0.074	0.014	1	Non-responsive
	MTRNR2L12	5.54405e-06	0.368488	0.167	0.037	0.15056	Non-responsive
	MT-ND3	1.38849e-08	0.364446	1	0.998	0.000377072	Non-responsive
	ARRDC3	2.83662e-05	0.363223	0.259	0.086	0.770341	Non-responsive
	R3HDM2	9.49675e-09	0.362315	0.222	0.041	0.000257903	Non-responsive
	TRGV10	7.52556e-05	0.361145	0.259	0.091	1	Non-responsive
	CMPK1	0.00383423	0.35678	0.444	0.275	1	Non-responsive
	RAC1	0.000488823	0.347911	0.63	0.393	1	Non-responsive
	CEBPB	5.08518e-06	0.34623	0.389	0.144	0.138098	Non-responsive
	UBL4A	0.000761668	0.345888	0.296	0.138	1	Non-responsive
	GNAS	0.00941149	0.345854	0.5	0.333	1	Non-responsive
	YTHDC2	3.9934e-05	0.336266	0.222	0.067	1	Non-responsive
	HLA-DQB1	1.06838e-06	0.336237	0.204	0.046	0.029014	Non-responsive
	TRBV11-2	0.115047	0.336132	0.037	0.012	1	Non-responsive
	TRAV12-2	0.0389882	0.335841	0.037	0.008	1	Non-responsive
	EIF5A	0.000507967	0.335807	0.648	0.452	1	Non-responsive
	TGFB1	0.000602059	0.334711	0.685	0.399	1	Non-responsive
	VAMP2	0.00365086	0.332611	0.537	0.338	1	Non-responsive
	CCDC25	0.00137149	0.33246	0.259	0.115	1	Non-responsive
	MT-ATP6	2.06231e-08	0.329485	1	0.995	0.00056006	Non-responsive
	IKZF3	0.00468426	0.323621	0.481	0.331	1	Non-responsive
	PPRC1	4.61185e-06	0.321441	0.204	0.051	0.125244	Non-responsive
	RPS27	7.71226e-14	0.321167	1	0.996	2.09442e-09	Non-responsive
	INPP4A	0.000143894	0.320357	0.296	0.116	1	Non-responsive
	SNF8	0.000241627	0.317753	0.259	0.101	1	Non-responsive
	TNKS2	0.000100403	0.317633	0.296	0.114	1	Non-responsive
	LINC00869	0.00890239	0.315352	0.296	0.162	1	Non-responsive
	SFPQ	0.00936086	0.314714	0.426	0.262	1	Non-responsive
	ANKRD11	0.00271244	0.314457	0.333	0.168	1	Non-responsive
	TRBV25-1	0.577964	0.313912	0.037	0.025	1	Non-responsive
	SIPA1	0.0194825	0.313843	0.315	0.183	1	Non-responsive
	TRAPPC12	3.45219e-05	0.313244	0.204	0.059	0.93751	Non-responsive
	DDX42	7.71526e-05	0.311066	0.259	0.092	1	Non-responsive
	CRLS1	4.46756e-05	0.309734	0.204	0.059	1	Non-responsive
	NUP160	2.425e-05	0.308697	0.222	0.066	0.658557	Non-responsive
	MYO9B	0.00897011	0.307802	0.185	0.083	1	Non-responsive
	LAG3	0.00508365	0.305186	0.444	0.283	1	Non-responsive
	RP11-796E2.4	0.000359178	0.305029	0.241	0.09	1	Non-responsive
	KHDRBS1	0.000228212	0.304491	0.611	0.349	1	Non-responsive
	TRAT1	0.000861983	0.304141	0.519	0.293	1	Non-responsive
	HDGF	0.0460593	0.303385	0.13	0.063	1	Non-responsive
	MYBL1	0.0294424	0.301743	0.315	0.202	1	Non-responsive
	CBX6	0.000120487	0.301697	0.185	0.056	1	Non-responsive
	CD2	0.00132498	0.301167	0.963	0.83	1	Non-responsive
	RBCK1	0.00526383	0.300988	0.537	0.341	1	Non-responsive
	MZT2A	0.000440363	0.298918	0.593	0.341	1	Non-responsive
	MKRN1	0.0032332	0.298527	0.296	0.155	1	Non-responsive
	C19orf43	0.00382326	0.297984	0.907	0.672	1	Non-responsive
	PIP4K2A	0.00112129	0.295116	0.333	0.163	1	Non-responsive
	WHAMM	1.25276e-05	0.291606	0.259	0.079	0.340212	Non-responsive
	PACSIN2	7.74609e-07	0.290249	0.204	0.044	0.0210361	Non-responsive
	DDX18	0.0380484	0.290014	0.5	0.381	1	Non-responsive
	TSC22D4	0.00608027	0.28938	0.611	0.402	1	Non-responsive
	HNRNPL	0.00410002	0.288677	0.296	0.155	1	Non-responsive
	TXNL4A	0.000186493	0.288057	0.296	0.118	1	Non-responsive
	TRAV13-1	0.0603747	0.287749	0.074	0.028	1	Non-responsive
	RPL26	8.60505e-09	0.287716	1	0.996	0.000233687	Non-responsive
	PNRC1	0.00215307	0.28625	0.852	0.667	1	Non-responsive
	ARID4B	0.0014666	0.285736	0.519	0.308	1	Non-responsive
	C20orf24	0.00422845	0.284566	0.444	0.267	1	Non-responsive
	GPRIN3	0.000983007	0.28366	0.389	0.195	1	Non-responsive
	FBXW5	0.0054521	0.283142	0.463	0.286	1	Non-responsive
	CCDC109B	0.00336151	0.280354	0.593	0.414	1	Non-responsive
	EML3	0.000782075	0.278912	0.241	0.093	1	Non-responsive
	TRNAU1AP	0.00573656	0.277464	0.278	0.142	1	Non-responsive
	ZNF410	0.00103542	0.276061	0.185	0.067	1	Non-responsive
	RABGAP1L	0.00386096	0.275633	0.5	0.317	1	Non-responsive
	PIM2	0.0868972	0.275329	0.315	0.224	1	Non-responsive
	TRAV8-6	0.144281	0.273516	0.037	0.013	1	Non-responsive
	RPL38	7.9296e-06	0.272568	0.963	0.959	0.215344	Non-responsive
	GON4L	0.00083524	0.271859	0.37	0.174	1	Non-responsive
	U2AF1L4	0.00896644	0.271499	0.222	0.109	1	Non-responsive
	SNTB1	0.00534194	0.270512	0.111	0.036	1	Non-responsive
	PET100	0.0477906	0.270446	0.537	0.424	1	Non-responsive
	TMEM120B	0.00117026	0.270092	0.13	0.038	1	Non-responsive
	C18orf21	0.00166058	0.2688	0.222	0.089	1	Non-responsive
	CHMP4A	0.0049937	0.26834	0.241	0.117	1	Non-responsive
	FLI1	0.135128	0.267876	0.407	0.33	1	Non-responsive
	NDUFC2	0.0254428	0.266902	0.241	0.142	1	Non-responsive
	PPP1CA	0.0946761	0.266338	0.833	0.691	1	Non-responsive
	HIPK3	0.0535352	0.266267	0.13	0.064	1	Non-responsive
	MT-CO3	4.15625e-06	0.265881	0.981	0.996	0.112871	Non-responsive
	RFTN1	0.000649947	0.265561	0.241	0.095	1	Non-responsive
	MRPS22	0.00251992	0.26488	0.259	0.117	1	Non-responsive
	SLC7A6	0.136122	0.263813	0.185	0.125	1	Non-responsive
	MYC	0.131375	0.263418	0.444	0.354	1	Non-responsive
	ATXN2L	0.0300963	0.263159	0.222	0.128	1	Non-responsive
	PLEC	0.0404911	0.263052	0.259	0.159	1	Non-responsive
	MOB1A	0.0716348	0.262913	0.444	0.337	1	Non-responsive
	SCAF11	0.00517694	0.262463	0.574	0.367	1	Non-responsive
	PHF19	0.000163288	0.261387	0.13	0.031	1	Non-responsive
	SLC25A1	0.00400732	0.261303	0.259	0.125	1	Non-responsive
	ZNF600	0.00377132	0.260887	0.148	0.053	1	Non-responsive
	HNRNPUL1	0.0145874	0.258917	0.574	0.406	1	Non-responsive
	MT-ND4	0.0183217	0.25885	0.981	0.933	1	Non-responsive
	TMEM203	0.000308599	0.25877	0.185	0.059	1	Non-responsive
	TAPBPL	0.00118841	0.257641	0.315	0.141	1	Non-responsive
	ARF6	0.0316287	0.256897	0.463	0.315	1	Non-responsive
	TSEN54	0.0852872	0.256055	0.463	0.347	1	Non-responsive
	AAK1	0.000959633	0.255511	0.63	0.386	1	Non-responsive
	PSMD1	0.00324585	0.254133	0.278	0.136	1	Non-responsive
	PNISR	0.0698207	0.253274	0.667	0.563	1	Non-responsive
	H1FX	0.441541	0.253128	0.204	0.172	1	Non-responsive
	AP3B1	0.0251654	0.252346	0.259	0.143	1	Non-responsive
	TCF7L2	0.000252743	0.252307	0.093	0.018	1	Non-responsive
	TBC1D15	0.000462375	0.251497	0.185	0.062	1	Non-responsive
	RTF1	0.00721538	0.251265	0.333	0.191	1	Non-responsive
	SRSF8	0.00857762	0.251037	0.481	0.303	1	Non-responsive
	FBXL3	0.000840809	0.250357	0.167	0.056	1	Non-responsive
	ZNF276	0.0116678	0.250219	0.296	0.16	1	Non-responsive
	TNIK	0.00725427	0.249745	0.37	0.215	1	Non-responsive
	RAP1B	0.00277768	0.249641	0.778	0.607	1	Non-responsive
	SNRNP27	0.0324602	0.248517	0.259	0.144	1	Non-responsive
	ATP5I	0.00230888	0.247648	0.667	0.492	1	Non-responsive
	CDIPT	0.0200699	0.247215	0.296	0.172	1	Non-responsive
	MOAP1	0.0122796	0.246784	0.259	0.138	1	Non-responsive
	EIF3B	0.000111944	0.246176	0.185	0.053	1	Non-responsive
	RP5-1171I10.5	0.00796943	0.244942	0.574	0.386	1	Non-responsive
	CD4	1.01401e-05	0.244661	0.111	0.018	0.275373	Non-responsive
	MTCH1	0.00672143	0.244447	0.407	0.231	1	Non-responsive
	GPR89A	0.000611181	0.244143	0.167	0.053	1	Non-responsive
	DPYD	0.0136066	0.243975	0.37	0.221	1	Non-responsive
	RSL24D1	0.00872542	0.243947	0.667	0.471	1	Non-responsive
	EVA1C	0.00148534	0.243848	0.148	0.049	1	Non-responsive
	SMARCA2	0.02236	0.243667	0.259	0.147	1	Non-responsive
	CNOT11	0.000262651	0.243354	0.167	0.049	1	Non-responsive
	PUS1	0.000202268	0.243215	0.167	0.047	1	Non-responsive
	PTP4A2	0.0591779	0.242675	0.463	0.347	1	Non-responsive
	RAPGEF6	0.0155874	0.242372	0.259	0.136	1	Non-responsive
	BBC3	0.00278426	0.242353	0.185	0.071	1	Non-responsive
	MKNK2	0.0144255	0.242232	0.204	0.098	1	Non-responsive
	NADK	0.000562838	0.241956	0.167	0.053	1	Non-responsive
	MRPL23	0.000133622	0.241199	0.185	0.054	1	Non-responsive
	TRAV5	0.8471	0.241188	0.019	0.015	1	Non-responsive
	FBXO25	0.00143199	0.241071	0.185	0.067	1	Non-responsive
	CTDNEP1	0.00753465	0.241054	0.185	0.08	1	Non-responsive
	FAM208B	0.00657666	0.241008	0.13	0.046	1	Non-responsive
	PCNX	0.00539408	0.240806	0.185	0.078	1	Non-responsive
	RTN4	0.03279	0.240522	0.407	0.272	1	Non-responsive
	C7orf50	0.101245	0.240319	0.259	0.174	1	Non-responsive
	ECE1	0.00268392	0.240222	0.167	0.064	1	Non-responsive
	PYGO2	0.0743408	0.240011	0.204	0.122	1	Non-responsive
	SNX1	0.0125874	0.239688	0.352	0.204	1	Non-responsive
	BAZ1B	0.00411814	0.239188	0.315	0.166	1	Non-responsive
	RANBP1	0.0214391	0.239036	0.426	0.279	1	Non-responsive
	RPS19	0.000233853	0.236846	1	0.998	1	Non-responsive
	TRAV21	0.000209875	0.236616	0.037	0.002	1	Non-responsive
	ADD1	0.0143398	0.236477	0.296	0.163	1	Non-responsive
	BCL7C	0.00232918	0.236349	0.296	0.138	1	Non-responsive
	NOL8	0.0198544	0.235907	0.222	0.116	1	Non-responsive
	BECN1	0.101645	0.23556	0.296	0.213	1	Non-responsive
	WDR13	0.00300155	0.234311	0.167	0.063	1	Non-responsive
	PVRIG	0.0632893	0.233336	0.148	0.078	1	Non-responsive
	LMBR1	0.00712554	0.233024	0.185	0.082	1	Non-responsive
	SURF1	0.00433128	0.23288	0.315	0.162	1	Non-responsive
	COTL1	0.00902068	0.232429	0.407	0.239	1	Non-responsive
	PBRM1	0.00699351	0.232408	0.185	0.08	1	Non-responsive
	ZNF764	0.00218139	0.232403	0.148	0.05	1	Non-responsive
	ATG5	0.00383009	0.232381	0.333	0.162	1	Non-responsive
	IFI35	0.026538	0.23194	0.37	0.238	1	Non-responsive
	MAPK14	0.000568094	0.231769	0.148	0.043	1	Non-responsive
	LPIN1	0.0280979	0.230555	0.278	0.163	1	Non-responsive
	GPX1	0.0105805	0.230467	0.593	0.419	1	Non-responsive
	YPEL3	0.0947533	0.230153	0.352	0.266	1	Non-responsive
	EI24	0.00144706	0.230073	0.222	0.089	1	Non-responsive
	NR2C2	0.00157205	0.229464	0.148	0.049	1	Non-responsive
	MDFIC	0.000208515	0.22873	0.278	0.104	1	Non-responsive
	STARD7	0.0114925	0.228282	0.352	0.204	1	Non-responsive
	DNAJC25-GNG10	0.00205581	0.22807	0.148	0.05	1	Non-responsive
	BORCS7	0.0917719	0.227837	0.148	0.085	1	Non-responsive
	ZBTB44	0.0151603	0.227803	0.278	0.153	1	Non-responsive
	CD6	0.0286437	0.227477	0.704	0.544	1	Non-responsive
	TMEM50B	0.102114	0.227028	0.259	0.178	1	Non-responsive
	RSAD2	0.00321856	0.226843	0.241	0.107	1	Non-responsive
	VNN2	0.000171056	0.226829	0.13	0.031	1	Non-responsive
	URI1	0.00303478	0.226569	0.204	0.083	1	Non-responsive
	KPNA1	0.0213495	0.226495	0.185	0.092	1	Non-responsive
	EFHD2	0.00515145	0.226478	0.315	0.164	1	Non-responsive
	CD8B	0.130478	0.226193	0.333	0.243	1	Non-responsive
	CAB39	0.0181895	0.22613	0.148	0.065	1	Non-responsive
	STK17B	0.267801	0.22604	0.389	0.34	1	Non-responsive
	TMEM11	0.0107774	0.226016	0.241	0.124	1	Non-responsive
	TNIP1	0.0321401	0.22529	0.481	0.336	1	Non-responsive
	SLC39A10	0.00842272	0.224758	0.167	0.07	1	Non-responsive
	SSH2	0.0175848	0.224701	0.315	0.188	1	Non-responsive
	TXNIP	0.00467995	0.224698	1	0.962	1	Non-responsive
	STAT3	0.137368	0.224459	0.444	0.342	1	Non-responsive
	PTBP1	0.143303	0.223246	0.333	0.259	1	Non-responsive
	ORMDL3	0.0413597	0.222294	0.315	0.196	1	Non-responsive
	BCL11B	0.021135	0.221559	0.352	0.218	1	Non-responsive
	EIF2S2	0.0123288	0.221467	0.519	0.347	1	Non-responsive
	GMPR2	0.0225089	0.22145	0.259	0.146	1	Non-responsive
	CTDSP1	0.107564	0.221331	0.315	0.221	1	Non-responsive
	ATP5SL	0.0025533	0.221269	0.167	0.06	1	Non-responsive
	ELAVL1	0.0737752	0.220575	0.278	0.176	1	Non-responsive
	GPANK1	0.00454372	0.220157	0.185	0.077	1	Non-responsive
	OGFR	0.0113449	0.22003	0.352	0.204	1	Non-responsive
	LYPLA1	0.0107868	0.220004	0.333	0.191	1	Non-responsive
	NBPF19	0.0034862	0.21958	0.222	0.095	1	Non-responsive
	KLRC1	0.0737007	0.219074	0.093	0.043	1	Non-responsive
	TMEM189	0.0344778	0.218956	0.111	0.047	1	Non-responsive
	PVT1	0.0114261	0.218775	0.148	0.06	1	Non-responsive
	CDC42	0.0805704	0.218719	0.685	0.578	1	Non-responsive
	RP11-545E17.3	1.05257e-05	0.218714	0.13	0.024	0.285846	Non-responsive
	NUCKS1	0.0705403	0.217821	0.481	0.387	1	Non-responsive
	MAP7D1	0.00764796	0.217689	0.278	0.142	1	Non-responsive
	USMG5	0.0363665	0.216161	0.759	0.699	1	Non-responsive
	RNGTT	0.00212237	0.215904	0.185	0.07	1	Non-responsive
	FAM65B	0.0770893	0.215703	0.463	0.348	1	Non-responsive
	ASCC3	0.0459455	0.215334	0.185	0.104	1	Non-responsive
	POLR2M	0.00529609	0.215099	0.241	0.109	1	Non-responsive
	GSTP1	0.0158039	0.21474	0.556	0.364	1	Non-responsive
	MIOS	0.0235158	0.21429	0.093	0.033	1	Non-responsive
	POLR1B	0.000421811	0.21399	0.13	0.033	1	Non-responsive
	MORF4L1	0.0204437	0.213755	0.741	0.599	1	Non-responsive
	CHD4	0.112458	0.213107	0.278	0.186	1	Non-responsive
	MRPS25	0.0260035	0.212878	0.204	0.104	1	Non-responsive
	CHD6	0.0301201	0.212814	0.204	0.108	1	Non-responsive
	SSRP1	0.0111151	0.212379	0.37	0.219	1	Non-responsive
	BHLHE40	0.0655412	0.211946	0.278	0.18	1	Non-responsive
	SLC25A36	0.0221228	0.211889	0.222	0.116	1	Non-responsive
	RPS21	2.52144e-06	0.211873	1	0.996	0.0684747	Non-responsive
	DGKZ	0.070973	0.211454	0.278	0.178	1	Non-responsive
	POLR2A	0.221439	0.211239	0.241	0.178	1	Non-responsive
	APOLD1	0.00189551	0.210201	0.093	0.022	1	Non-responsive
	YIPF4	0.00699715	0.210019	0.333	0.176	1	Non-responsive
	GLTSCR2	0.0648926	0.209616	0.796	0.727	1	Non-responsive
	NBPF12	0.00243973	0.20952	0.111	0.032	1	Non-responsive
	FNDC3A	0.0931369	0.209321	0.148	0.083	1	Non-responsive
	TRADD	0.0353526	0.209291	0.5	0.347	1	Non-responsive
	ARL4C	0.0706146	0.209201	0.593	0.482	1	Non-responsive
	CMC1	0.0364128	0.208856	0.426	0.292	1	Non-responsive
	ANP32E	0.149978	0.208779	0.315	0.237	1	Non-responsive
	NRIP1	0.0370508	0.2087	0.222	0.118	1	Non-responsive
	STK17A	0.166314	0.208262	0.593	0.53	1	Non-responsive
	ETFA	0.038574	0.208259	0.333	0.211	1	Non-responsive
	TRBV30	0.0408054	0.207665	0.037	0.008	1	Non-responsive
	ATRX	0.322438	0.207315	0.407	0.379	1	Non-responsive
	HNRNPH3	0.0899231	0.20702	0.444	0.337	1	Non-responsive
	BTG1	0.0486688	0.206813	0.981	0.96	1	Non-responsive
	OGT	0.032439	0.206491	0.444	0.303	1	Non-responsive
	PCMTD1	0.0249242	0.206362	0.296	0.169	1	Non-responsive
	DPP8	0.223042	0.206359	0.13	0.084	1	Non-responsive
	C16orf54	0.456779	0.206221	0.296	0.234	1	Non-responsive
	DFFB	1.07031e-07	0.206171	0.111	0.012	0.00290663	Non-responsive
	ZNF680	0.00225851	0.205606	0.111	0.032	1	Non-responsive
	RPL37A	3.19922e-05	0.205325	1	0.993	0.868811	Non-responsive
	UPF2	0.0406293	0.205086	0.278	0.163	1	Non-responsive
	FAM58A	0.0125799	0.205016	0.13	0.051	1	Non-responsive
	SSBP4	0.0180281	0.204674	0.333	0.191	1	Non-responsive
	GLRX5	0.0097116	0.204598	0.167	0.071	1	Non-responsive
	SPRY1	0.013535	0.204465	0.111	0.04	1	Non-responsive
	ABHD17A	0.0100835	0.204302	0.241	0.116	1	Non-responsive
	S1PR4	0.0529025	0.204209	0.352	0.237	1	Non-responsive
	AP3D1	0.00660446	0.203943	0.204	0.09	1	Non-responsive
	CMC2	0.0920204	0.203569	0.241	0.157	1	Non-responsive
	MPHOSPH6	0.0672017	0.203538	0.185	0.109	1	Non-responsive
	EFTUD2	0.0180234	0.203035	0.185	0.089	1	Non-responsive
	NENF	0.00331908	0.202982	0.259	0.116	1	Non-responsive
	GOLGB1	0.0782156	0.20286	0.204	0.122	1	Non-responsive
	TRG-AS1	0.0129074	0.202787	0.222	0.109	1	Non-responsive
	TBL1X	0.00373028	0.20263	0.093	0.025	1	Non-responsive
	AHCYL1	0.000959584	0.202615	0.13	0.037	1	Non-responsive
	LSR	0.145999	0.202383	0.111	0.064	1	Non-responsive
	ARHGEF3	0.0199661	0.202112	0.407	0.249	1	Non-responsive
	ERAP2	0.0694947	0.202035	0.148	0.078	1	Non-responsive
	KPNA4	0.125474	0.201842	0.185	0.116	1	Non-responsive
	DAZAP1	0.0301588	0.201644	0.204	0.109	1	Non-responsive
	DPH3	0.196894	0.201075	0.167	0.116	1	Non-responsive
	HIST1H4J	0.258714	0.201008	0.037	0.017	1	Non-responsive
	ANGEL1	0.000199691	0.200457	0.111	0.024	1	Non-responsive
