# Supplementary material for: Single-cell analyses implicate ascites in remodeling the ecosystems of primary and metastatic tumors in ovarian cancer
Source: Nat Cancer. 2023 Jul 24;4(8):1138–56. doi: 10.1038/s43018-023-00599-8 (PMC10447252; doi:10.1038/s43018-023-00599-8)
Supplement: Source Data Extended Data Fig. 1 — Statistical Source Data. [file 43018_2023_599_MOESM11_ESM.xlsx]

## Sheet: Extended Data Fig. 1c
ONTOLOGY	ID	Description	GeneRatio	BgRatio	pvalue	p.adjust	qvalue	geneID	Count	celltype
BP	GO:0019882	antigen processing and presentation	10/94	226/18670	2.06054e-07	4.43016e-06	3.98271e-06	CD74/HLA-DRA/HLA-DQA1/HLA-DQB1/HLA-DRB1/NCF1/HLA-DPA1/HLA-DPB1/HLA-DRB5/HLA-DMA	10	B cell
BP	GO:0006956	complement activation	41/94	175/18670	2.35634e-59	4.89726e-57	4.40264e-57	IGKV3-20/IGKV4-1/IGKV1-5/IGKV3-15/IGLV2-14/IGKC/IGLV2-8/IGHV3-23/IGLV1-51/IGHG1/IGLV2-23/IGLV1-40/IGHV4-39/IGLV1-44/IGKV2-30/IGLV3-21/IGHV3-7/IGLV3-1/IGHV3-21/IGHV3-30/IGKV1-39/IGLV2-11/IGHV4-34/IGHV5-51/IGLV3-25/IGHV4-59/IGHV3-48/IGLV6-57/IGHA1/IGLV1-47/IGKV1-12/IGLC2/IGHM/IGHG3/IGHG2/IGLC3/IGHA2/IGLL5/CD19/CD55/IGHD	41	B cell
BP	GO:0016064	immunoglobulin mediated immune response	45/94	218/18670	8.12801e-63	5.06781e-60	4.55596e-60	IGKV3-20/IGKV4-1/IGKV1-5/IGKV3-15/IGLV2-14/IGKC/IGLV2-8/IGHV3-23/IGLV1-51/IGHG1/IGLV2-23/IGLV1-40/IGHV4-39/IGLV1-44/IGKV2-30/IGLV3-21/IGHV3-7/IGLV3-1/IGHV3-21/IGHV3-30/IGKV1-39/IGLV2-11/IGHV4-34/IGHV5-51/IGLV3-25/IGHV4-59/IGHV3-48/IGLV6-57/IGHA1/IGLV1-47/IGKV1-12/IGLC2/IGHM/IGHG3/IGHG2/IGLC3/CD74/IGHA2/FCER2/IGLL5/CD19/HLA-DQB1/CD55/IGHD/SWAP70	45	B cell
BP	GO:0051249	regulation of lymphocyte activation	21/91	485/18670	1.36218e-14	1.51372e-12	1.23044e-12	IL7R/CCR7/CD3E/FLT3LG/TRBC2/TNFRSF4/CD5/LCK/CD2/CD6/ZFP36L2/CAMK4/ICOS/LAT/TRBC1/CD27/GPR183/CD28/PTPRC/RAC2/FOXP3	21	CD4+ T
BP	GO:0050851	antigen receptor-mediated signaling pathway	15/91	316/18670	3.31299e-11	2.26558e-09	1.84159e-09	CCR7/CD3E/CD3D/TRAT1/TRBC2/LCK/CD3G/LAT/TRBC1/ITK/CD28/PTPRC/TRAC/LIME1/FOXP3	15	CD4+ T
BP	GO:0002429	immune response-activating cell surface receptor signaling pathway	16/91	473/18670	1.01817e-09	6.24243e-08	5.07422e-08	CCR7/CD3E/CD3D/TRAT1/TRBC2/LCK/CD3G/LAT/TRBC1/ITK/CD28/PTPRC/TRAC/LIME1/FOXP3/ICAM2	16	CD4+ T
BP	GO:0050707	regulation of cytokine secretion	5/91	210/18670	0.00364993	0.0339768	0.0276184	CCR7/TNFRSF4/CD2/RGCC/FOXP3	5	CD4+ T
BP	GO:0060326	cell chemotaxis	6/91	304/18670	0.00371564	0.0343593	0.0279293	CCR7/LEF1/CXCR4/S1PR1/GPR183/RAC2	6	CD4+ T
BP	GO:0042110	T cell activation	25/90	464/18670	1.05593e-19	1.77397e-16	1.43051e-16	CD8A/CCL5/CD8B/CD3D/CD3E/CD2/CD3G/LCK/LAG3/PTPRC/CD7/RAC2/ZFP36L2/FYN/ZNF683/CORO1A/LAT/IL7R/HLA-E/B2M/SLA2/ZAP70/CD6/CD27/LCP1	25	CD8+ T
BP	GO:0002449	lymphocyte mediated immunity	20/90	352/18670	2.89004e-16	2.42763e-13	1.95762e-13	CD8A/GZMM/PRF1/GZMB/LAG3/TRBC2/PTPRC/CD96/HLA-B/HLA-A/CORO1A/HLA-C/IL7R/KLRD1/TRBC1/SH2D1A/HLA-E/B2M/SLA2/CD27	20	CD8+ T
BP	GO:0050851	antigen receptor-mediated signaling pathway	16/90	316/18670	2.15516e-12	4.52584e-10	3.6496e-10	CD3D/CD3E/CD3G/LCK/TRBC2/PTPRC/TRAC/FYN/LAT/TRBC1/LIME1/PSMB9/SLA2/PRKCH/ZAP70/SKAP1	16	CD8+ T
BP	GO:0031341	regulation of cell killing	10/90	98/18670	4.01574e-11	5.62204e-09	4.53356e-09	PRF1/LAG3/PTPRC/HLA-B/HLA-A/HLA-C/IL7R/SH2D1A/HLA-E/B2M	10	CD8+ T
BP	GO:0034341	response to interferon-gamma	10/90	199/18670	4.11887e-08	1.77428e-06	1.43076e-06	CCL5/EVL/HLA-B/HLA-A/HLA-C/OASL/GBP5/IFITM1/HLA-E/B2M	10	CD8+ T
BP	GO:0002697	regulation of immune effector process	13/90	458/18670	2.90053e-07	1.01519e-05	8.18636e-06	APOBEC3G/LAG3/PTPRC/CD96/RAC2/HLA-B/HLA-A/ZNF683/HLA-C/IL7R/SH2D1A/HLA-E/B2M	13	CD8+ T
BP	GO:0001771	immunological synapse formation	2/90	14/18670	0.0020139	0.0197856	0.015955	PRF1/CD6	2	CD8+ T
BP	GO:0002446	neutrophil mediated immunity	8/90	499/18670	0.00280766	0.0269625	0.0211728	BIN2/CD300A/RAP1B/ADGRE5/PLAC8/PTPRC/ITGB2/FGR	8	NK
BP	GO:0045089	positive regulation of innate immune response	7/90	381/18670	0.00244084	0.0242861	0.0190711	CCL5/SH2D1B/NCR3/PYHIN1/TXK/CD300A/ITGB2	7	NK
BP	GO:0042742	defense response to bacterium	7/90	330/18670	0.00107778	0.014702	0.011545	GNLY/TRDC/TRBC1/SPON2/SPN/PLAC8/FGR	7	NK
BP	GO:0042119	neutrophil activation	9/90	498/18670	0.000662162	0.0103526	0.00812955	CCL5/BIN2/CD300A/RAP1B/ADGRE5/PLAC8/PTPRC/ITGB2/FGR	9	NK
BP	GO:0060326	cell chemotaxis	7/90	304/18670	0.000667355	0.0103526	0.00812955	CCL5/XCL1/XCL2/CX3CR1/RAC2/BIN2/ITGB2	7	NK
BP	GO:0051607	defense response to virus	7/90	238/18670	0.000152381	0.00330864	0.00259817	PRF1/IFITM2/SPON2/IFITM1/APOBEC3G/DDIT4/PTPRC	7	NK
BP	GO:0050900	leukocyte migration	12/90	499/18670	4.80951e-06	0.00027279	0.000214213	CCL5/XCL1/XCL2/CX3CR1/TBX21/RAC2/ZAP70/SELPLG/CD300A/SPN/TNFRSF18/ITGB2	12	NK
BP	GO:0051249	regulation of lymphocyte activation	15/90	485/18670	1.02371e-08	2.65433e-06	2.08436e-06	CCL5/XCL1/TRDC/TRBC1/TBX21/ZNF683/RAC2/TMIGD2/ZAP70/ID2/CD300A/SPN/TNFRSF18/CD38/PTPRC	15	NK
BP	GO:0002228	natural killer cell mediated immunity	7/90	64/18670	2.37179e-08	5.38099e-06	4.22552e-06	GZMB/KLRD1/SH2D1B/KLRC2/NCR3/KIR3DL1/NCR1	7	NK
BP	GO:0051249	regulation of lymphocyte activation	9/91	485/18670	0.000594515	0.00722072	0.00557988	MNDA/LST1/TYROBP/AIF1/FGL2/PYCARD/LILRB2/TNFSF13B/CLEC7A	9	Monocyte
BP	GO:0002697	regulation of immune effector process	11/91	458/18670	1.39004e-05	0.000336091	0.000259718	STXBP2/CFP/FGL2/PYCARD/FGR/CD36/FCER1G/ITGB2/PRAM1/ARRB2/GRN	11	Monocyte
BP	GO:0050727	regulation of inflammatory response	12/91	485/18670	4.04672e-06	0.00012267	9.47942e-05	S100A8/S100A9/S100A12/CFP/PYCARD/LILRA5/FCER1G/HCK/CLEC7A/IL17RA/GRN/GPX1	12	Monocyte
BP	GO:0060326	cell chemotaxis	10/91	304/18670	2.26723e-06	8.19931e-05	6.33609e-05	S100A8/S100A9/S100A12/AIF1/CSF3R/FCER1G/JAML/ITGB2/IL17RA/ARRB2	10	Monocyte
BP	GO:0050900	leukocyte migration	13/91	499/18670	8.70675e-07	3.68404e-05	2.84688e-05	S100A8/S100A9/S100A12/AIF1/PYCARD/CSF3R/FCER1G/JAML/ITGB2/HCK/SLC7A7/IL17RA/PECAM1	13	Monocyte
BP	GO:0045088	regulation of innate immune response	15/91	452/18670	4.65259e-09	8.14e-07	6.29026e-07	S100A8/S100A9/FCN1/CTSS/MNDA/PYCARD/FGR/CD36/FCER1G/ITGB2/HCK/CLEC7A/CLEC4A/ARRB2/GRN	15	Monocyte
BP	GO:0006909	phagocytosis	15/91	369/18670	2.90115e-10	9.8204e-08	7.5888e-08	FCN1/TYROBP/AIF1/PYCARD/NCF2/FGR/CD36/FCER1G/ITGB2/CD302/ARPC1B/HCK/CLEC7A/PECAM1/SLC11A1	15	Monocyte
BP	GO:0002283	neutrophil activation involved in immune response	35/91	488/18670	5.73703e-32	5.82595e-29	4.50206e-29	S100A8/LYZ/S100A9/S100A12/FCN1/CTSS/MNDA/STXBP2/HBB/SERPINA1/CLEC12A/TYROBP/CFD/CFP/FGL2/PYCARD/LILRB2/FGR/CD36/FCER1G/CYBB/COTL1/CDA/ITGB2/FPR1/CST3/RETN/LILRB3/PECAM1/PRAM1/SLC11A1/GCA/GRN/PSAP/LTA4H	35	Monocyte
BP	GO:0045088	regulation of innate immune response	13/94	452/18670	4.18947e-07	1.66203e-05	1.09328e-05	APOE/CTSB/CTSL/CD14/FCER1G/MARCO/LGMN/VSIG4/TREM2/GRN/NFKBIA/LGALS9/S100A9	13	Macrophage
BP	GO:0050673	epithelial cell proliferation	9/94	434/18670	0.000338797	0.00323929	0.00213079	APOE/GLUL/CCL2/GPX1/HMOX1/GRN/TNF/C5AR1/NUPR1	9	Macrophage
BP	GO:0050727	regulation of inflammatory response	18/94	485/18670	3.09407e-11	4.32844e-09	2.84723e-09	C1QC/APOE/C1QB/C1QA/CCL3/CCL3L3/IL1B/FCER1G/GPX1/VSIG4/TREM2/GRN/VAMP8/NFKBIA/TNF/C5AR1/S100A9/NUPR1	18	Macrophage
BP	GO:0002697	regulation of immune effector process	12/94	458/18670	3.18148e-06	9.09288e-05	5.98126e-05	C1QC/C1QB/C1QA/IL1B/FCER1G/HMOX1/VSIG4/GRN/VAMP8/TNF/C5AR1/LGALS9	12	Macrophage
BP	GO:0050900	leukocyte migration	22/94	499/18670	4.15347e-15	2.10954e-12	1.38765e-12	CCL3/CCL3L3/IL1B/FCER1G/CCL4/AIF1/CCL2/CCL20/CXCL8/HMOX1/LGMN/CXCL3/CXCL2/TREM2/FN1/TNF/GRB2/C5AR1/LGALS9/IL1RN/S100A9/OLR1	22	Macrophage
BP	GO:0060326	cell chemotaxis	16/94	304/18670	2.40987e-12	4.92727e-10	3.24113e-10	CCL3/CCL3L3/IL1B/FCER1G/CCL4/AIF1/CCL2/CCL20/CXCL8/LGMN/CXCL3/CXCL2/C5AR1/LGALS9/IL1RN/S100A9	16	Macrophage
BP	GO:0002283	neutrophil activation involved in immune response	25/94	488/18670	1.13549e-18	1.00605e-15	6.61774e-16	FTL/CTSB/FABP5/CD14/CD68/FCER1G/TYROBP/CTSD/PSAP/PLAUR/CTSZ/NPC2/CSTB/CYBB/CST3/S100A11/GRN/FTH1/VAMP8/CFD/FCGR2A/C5AR1/S100A9/OLR1/SLC11A1	25	Macrophage
BP	GO:0022407	regulation of cell-cell adhesion	9/94	403/18670	0.00019623	0.00218234	0.00143553	IL1B/AIF1/CCL2/GPNMB/VSIG4/TNF/GRB2/LGALS9/IL1RN	9	Macrophage
BP	GO:0006909	phagocytosis	14/94	369/18670	4.52434e-09	2.79667e-07	1.83964e-07	IL1B/CD14/FCER1G/TYROBP/MARCO/AIF1/CCL2/FCGR3A/TREM2/FCGR2A/TNF/MSR1/GRB2/SLC11A1	14	Macrophage
BP	GO:0045765	regulation of angiogenesis	9/94	383/18670	0.000134102	0.00163506	0.00107554	IL1B/GLUL/CXCL8/HMOX1/GPNMB/STAB1/CYBB/GRN/C5AR1	9	Macrophage
BP	GO:0051249	regulation of lymphocyte activation	8/94	485/18670	0.00309499	0.0169618	0.0111574	IL1B/TYROBP/AIF1/CCL2/GPNMB/VSIG4/GRB2/LGALS9	8	Macrophage
BP	GO:0050900	leukocyte migration	9/94	499/18670	0.000921086	0.0104059	0.00801507	CD74/JAML/AIF1/CKLF/HCK/CXCL16/FCER1G/PYCARD/LGALS9	9	DC
BP	GO:0042742	defense response to bacterium	8/94	330/18670	0.000260479	0.00363187	0.00279741	LYZ/RNASE6/CFP/IRF8/GRN/FCER1G/PYCARD/MYD88	8	DC
BP	GO:0002285	lymphocyte activation involved in immune response	7/94	181/18670	3.60617e-05	0.000763247	0.000587885	CD1C/FCGR2B/FGL2/HLA-DMB/FCER1G/LGALS9/CD86	7	DC
BP	GO:0002819	regulation of adaptive immune response	7/94	160/18670	1.63113e-05	0.000399265	0.000307531	CD1C/CD1E/FCGR2B/CD1D/FCER1G/PYCARD/MEF2C	7	DC
BP	GO:0002758	innate immune response-activating signal transduction	6/94	298/18670	0.00395754	0.0310266	0.023898	CLEC10A/PAK1/HCK/FCER1G/MYD88/CLEC4A	6	DC
BP	GO:0051607	defense response to virus	5/94	238/18670	0.00706751	0.0482035	0.0371283	SAMHD1/FGL2/RNASE6/IFITM3/PYCARD	5	DC
BP	GO:0002534	cytokine production involved in inflammatory response	3/94	49/18670	0.00192567	0.0178998	0.0137872	IDO1/PYCARD/MYD88	3	DC
BP	GO:0050673	epithelial cell proliferation	13/95	434/18670	2.9941e-07	1.51701e-05	1.14511e-05	SPARC/SERPINF1/SFRP2/IGFBP4/COL8A1/MMP14/IGFBP5/HTRA1/SULF1/THBS1/CXCL12/FAP/NR4A1	13	Fibroblast
BP	GO:0045785	positive regulation of cell adhesion	10/95	403/18670	3.87732e-05	0.000798082	0.00060243	FN1/SFRP2/THY1/COL8A1/CCDC80/LGALS1/IGFBP2/TPM1/COL16A1/CXCL12	10	Fibroblast
BP	GO:0050900	leukocyte migration	11/95	499/18670	4.5931e-05	0.000881163	0.000665143	COL1A1/COL1A2/RARRES2/FN1/THY1/MMP14/THBS1/CXCL12/NBL1/GAS6/SERPINE1	11	Fibroblast
BP	GO:0001819	positive regulation of cytokine production	9/95	464/18670	0.000594051	0.00674624	0.00509238	LUM/POSTN/EGR1/SULF1/THBS1/SPON2/HSPA1A/SERPINE1/CYP1B1	9	Fibroblast
BP	GO:0060828	regulation of canonical Wnt signaling pathway	7/95	286/18670	0.000644166	0.00711101	0.00536773	COL1A1/CTHRC1/SFRP4/SFRP2/IGFBP4/EGR1/IGFBP2	7	Fibroblast
BP	GO:0002526	acute inflammatory response	6/95	220/18670	0.000908657	0.00935159	0.00705903	FN1/C7/C1S/SERPING1/C1R/CFH	6	Fibroblast
BP	GO:0060326	cell chemotaxis	7/95	304/18670	0.000921305	0.00943263	0.0071202	RARRES2/THBS1/CXCL12/NBL1/GAS6/SERPINE1/NR4A1	7	Fibroblast
BP	GO:0002683	negative regulation of immune system process	8/95	463/18670	0.00248906	0.0193637	0.0146167	COL3A1/THY1/SERPING1/HTRA1/THBS1/CXCL12/NBL1/INHBA	8	Fibroblast
BP	GO:0045785	positive regulation of cell adhesion	14/97	403/18670	2.09268e-08	5.55456e-06	4.6448e-06	CCDC80/FN1/SAA1/EGFL6/CXCL12/COL8A1/IL6ST/LGALS1/VCAM1/PDPN/S100A10/TPM1/ABI3BP/THY1	14	Mesothelial cells
BP	GO:0050727	regulation of inflammatory response	14/97	485/18670	2.05914e-07	2.5768e-05	2.15475e-05	C3/CFB/PLA2G2A/C1S/SAA1/PTGIS/C1R/SERPING1/SERPINE1/IL1R1/IL6ST/CFH/PTGER3/CFI	14	Mesothelial cells
BP	GO:0050900	leukocyte migration	12/97	499/18670	1.05705e-05	0.000417871	0.000349429	RARRES2/FN1/SAA1/CXCL12/SERPINE1/COL1A1/COL1A2/IL1R1/CXCL6/VCAM1/CXCL1/THY1	12	Mesothelial cells
BP	GO:0060326	cell chemotaxis	9/97	304/18670	2.91402e-05	0.00106162	0.000887738	RARRES2/SAA1/LOX/CXCL12/SERPINE1/CXCL6/VCAM1/SAA2/CXCL1	9	Mesothelial cells
BP	GO:0006956	complement activation	7/97	175/18670	3.56311e-05	0.00124911	0.00104452	C3/CFB/C1S/C1R/SERPING1/CFH/CFI	7	Mesothelial cells
BP	GO:0002697	regulation of immune effector process	9/97	458/18670	0.000630528	0.0122033	0.0102046	C3/CFB/C1S/C1R/SERPING1/IL1R1/CFH/CXCL6/CFI	9	Mesothelial cells
BP	GO:1901342	regulation of vasculature development	8/97	422/18670	0.00159594	0.0237206	0.0198355	C3/SPARC/DCN/PTGIS/SERPINE1/SOD2/TNFRSF12A/CHI3L1	8	Mesothelial cells
BP	GO:0045765	regulation of angiogenesis	7/97	383/18670	0.00382696	0.0407119	0.0340438	C3/SPARC/DCN/PTGIS/SERPINE1/TNFRSF12A/CHI3L1	7	Mesothelial cells
BP	GO:0071559	response to transforming growth factor beta	8/92	255/18670	3.75629e-05	0.00182806	0.00145689	COL4A2/CAV1/FOS/COL3A1/COL1A2/NREP/TGFB1I1/COL1A1	8	Other stromal cells
BP	GO:0048660	regulation of smooth muscle cell proliferation	6/92	169/18670	0.000188682	0.00639498	0.00509655	CDKN1A/TPM1/PDGFRB/IGFBP5/ADAMTS1/NOTCH3	6	Other stromal cells
BP	GO:0030336	negative regulation of cell migration	8/92	334/18670	0.000243598	0.00731198	0.00582736	THY1/TPM1/SERPINF1/IGFBP5/COL3A1/DCN/TIMP1/CCL2	8	Other stromal cells
BP	GO:0060485	mesenchyme development	6/92	278/18670	0.00252671	0.0319713	0.0254799	ACTA2/PDGFRB/FRZB/TGFB1I1/EDNRA/COL1A1	6	Other stromal cells
BP	GO:0003158	endothelium development	13/93	132/18670	9.70427e-14	2.21354e-10	1.64258e-10	ENG/PECAM1/CLDN5/CD34/CDH5/ID1/KDR/GJA4/HEG1/NOTCH4/DLL4/STC1/RDX	13	Endothelial cells
BP	GO:0045765	regulation of angiogenesis	15/93	383/18670	6.66419e-10	2.5335e-07	1.88e-07	RAMP2/HSPG2/COL4A2/ENG/AQP1/CD34/FLT1/SPARC/CDH5/ID1/KDR/ANGPT2/TIE1/EFNA1/DLL4	15	Endothelial cells
BP	GO:0050900	leukocyte migration	12/93	499/18670	6.80355e-06	0.000554246	0.000411282	PLVAP/PECAM1/ESAM/CD34/FLT1/CAV1/CCL21/APP/THBD/ANGPT2/CXCL12/EDNRB	12	Endothelial cells
BP	GO:0010631	epithelial cell migration	10/93	351/18670	9.82981e-06	0.000747393	0.000554608	PECAM1/CLEC14A/SPARC/ID1/KDR/ANGPT2/PRCP/EFNA1/DLL4/STC1	10	Endothelial cells
BP	GO:0050727	regulation of inflammatory response	9/93	485/18670	0.000697091	0.0130448	0.00967998	A2M/FABP4/CALCRL/CDH5/HYAL2/CD59/SOCS3/TGM2/EDNRB	9	Endothelial cells
BP	GO:0034612	response to tumor necrosis factor	7/95	312/18670	0.00107129	0.0284139	0.0228651	KRT18/KRT8/ASS1/GSTP1/LCN2/CLDN1/CHI3L1	7	Epithelial cells
BP	GO:0022407	regulation of cell-cell adhesion	9/95	403/18670	0.000212708	0.0142697	0.011483	SPINT2/MDK/CD9/EPCAM/CD24/IGF2/ASS1/IGFBP2/HES1	9	Epithelial cells
BP	GO:0002446	neutrophil mediated immunity	9/95	499/18670	0.000993925	0.0278784	0.0224342	SLPI/GSTP1/LCN2/DSP/HP/PRDX6/CHI3L1/NME2/MIF	9	Epithelial cells
BP	GO:0008544	epidermis development	10/95	464/18670	0.00012497	0.00978099	0.00787092	KRT18/KRT8/KRT19/KRT7/ELF3/CRABP2/DSP/HES1/NME2/KRT17	10	Epithelial cells
BP	GO:0060326	cell chemotaxis	7/95	304/18670	0.000921305	0.0278784	0.0224342	MDK/GSTP1/CXADR/S100A14/CXCL14/HSPB1/MIF	7	Epithelial cells
BP	GO:0051249	regulation of lymphocyte activation	17/86	485/18670	6.45871e-11	1.408e-07	1.10954e-07	IL23R/IGLL1/TMIGD2/SPN/TESPA1/LST1/ADA/TNFRSF18/IGHM/TRDC/XCL1/TNFRSF4/AHR/MEF2C/TRBC1/GSN/ID2	17	HSC
BP	GO:1903706	regulation of hemopoiesis	10/86	475/18670	6.49446e-05	0.00460479	0.00362869	IL23R/HOXA9/GATA2/NFE2/TESPA1/CDK6/ADA/TNFRSF18/MEF2C/ID2	10	HSC
BP	GO:0050900	leukocyte migration	10/86	499/18670	9.76606e-05	0.00613085	0.00483126	KIT/IGLL1/CD34/SPN/ADA/TNFRSF18/IGHM/ITGA4/XCL1/XCL2	10	HSC
BP	GO:0045785	positive regulation of cell adhesion	8/86	403/18670	0.000537361	0.0185944	0.0146528	IL23R/TMIGD2/TESPA1/CDK6/ADA/TNFRSF18/ITGA4/XCL1	8	HSC
BP	GO:0002683	negative regulation of immune system process	8/86	463/18670	0.00131743	0.0329029	0.0259283	HOXA9/GATA2/SPN/CDK6/LST1/ADA/XCL1/ID2	8	HSC
BP	GO:0070482	response to oxygen levels	7/86	394/18670	0.00227213	0.0415401	0.0327346	CD34/ADA/CAT/ENO1/DDIT4/S100B/AQP3	7	HSC
BP	GO:0000280	nuclear division	19/92	407/18670	9.458e-14	2.40139e-10	1.66859e-10	IL1B/UBE2C/MKI67/PTTG1/TOP2A/NUSAP1/CENPF/CKS2/BIRC5/ZWINT/SMC4/TPX2/RANBP1/RAN/CDC20/CCNB1/SMC2/ASPM/MAD2L1	19	Proliferative cells
BP	GO:0007059	chromosome segregation	14/92	321/18670	5.6077e-10	1.1865e-07	8.24431e-08	MKI67/PTTG1/TOP2A/NUSAP1/CENPF/BIRC5/ZWINT/SMC4/RAN/CDC20/CCNB1/SMC2/SLC25A5/MAD2L1	14	Proliferative cells
BP	GO:1901987	regulation of cell cycle phase transition	12/92	480/18670	4.08959e-06	0.000167475	0.000116369	TUBB/UBE2C/CDK1/CENPF/PCNA/CCL2/TPX2/CDC20/CCNB1/CLSPN/PSME2/MAD2L1	12	Proliferative cells
