# Supplementary material for: Single-cell analyses implicate ascites in remodeling the ecosystems of primary and metastatic tumors in ovarian cancer
Source: Nat Cancer. 2023 Jul 24;4(8):1138–56. doi: 10.1038/s43018-023-00599-8 (PMC10447252; doi:10.1038/s43018-023-00599-8)
Supplement: Source Data Extended Data Fig. 3 — Statistical Source Data. [file 43018_2023_599_MOESM12_ESM.xlsx]

## Sheet: Extended Data Fig. 3a
	T01_CD4-CCR7	T02_CD4-ANXA1	T03_CD4-FOXP3	T04_CD4-CX3CR1	T05_CD4-CXCL13			T06_CD8-CCR7	T07_CD8-ANXA2	T08_CD8-GZMK	T09_CD8-CX3CR1	T10_CD8-HAVCR2	T11_CD8-SLC4A10	T12_CD8-TRDV2
AC090498.1	0.421864	-0.118982	-0.300799	-0.267339	-0.136148		CCR7	0.892626	-0.344438	-0.476399	-0.854244	-0.783904	-0.685639	-0.664725
TCF7	0.45847	0.0215932	-0.719856	-0.767334	-0.424169		LEF1	0.904241	-0.591971	-0.511282	-0.661983	-0.724482	-0.720172	-0.66402
LEF1	0.469147	-0.122578	-0.256176	-0.815529	-0.655406		SELL	0.61454	-0.677882	-0.501322	-0.723161	-0.854726	-0.86706	-0.428233
NOSIP	0.427383	0.0215997	-0.660984	-0.615008	-0.698758		CD55	0.75235	-0.0703044	-0.305842	-0.55033	-0.363006	-0.446566	-0.410635
RPS10	0.374524	-0.00605738	-0.557117	-0.244865	-0.383568		NOSIP	0.66915	-0.558975	-0.430056	-0.495704	-0.588135	0.11462	0.00202827
EEF1G	0.400466	-0.0301263	-0.483085	-0.497532	-0.508535		TCF7	0.611347	-0.596123	-0.305765	-0.549425	-0.699467	-0.141952	-0.327997
CCR7	0.471934	-0.0335136	-0.534992	-1.06484	-0.391519		EEF1B2	0.747604	-0.761438	-0.454759	-0.591376	-0.849114	0.0576892	-0.140134
AIF1	0.446876	-0.119543	-0.323095	-0.30547	-0.292971		MAL	0.38842	-0.460142	-0.532614	-0.598144	-0.587752	-0.577315	-0.605155
RPS3A	0.631526	-0.0125341	-0.883034	-0.69463	-0.805987		ACTN1	0.99016	-0.233971	-0.343536	-0.381876	-0.369835	-0.366135	-0.371678
LINC00861	0.351588	-0.0755815	-0.342184	0.359064	-0.727958		RP11-291B21.2	1.76651	0.149912	0.235699	0.634516	0.174691	-0.267615	-0.016171
RPS13	0.627348	-0.0464764	-0.753449	-0.84563	-0.767629		AIF1	1.22261	-0.180348	-0.155061	-0.323129	-0.0672506	-0.279751	-0.219169
EEF1B2	0.506717	0.0410097	-0.838155	-0.738514	-0.750233		RPS5	0.823943	-0.728098	-0.423329	-0.591313	-0.774762	0.0489612	-0.177167
RPS5	0.551359	-0.00454507	-0.775102	-0.76745	-0.660496		LDHB	0.540147	-0.600257	-0.456189	-0.760005	-0.730374	-0.430338	-0.672402
LDLRAP1	0.354201	-0.0594915	-0.322549	-0.382618	-0.540343		RPS3A	0.784041	-1.13141	-0.535029	-0.454393	-0.900794	0.102482	-0.219548
RPL5	0.577782	-0.0360928	-0.709862	-0.704137	-0.8691		RPS13	0.812386	-0.938003	-0.512048	-0.618322	-0.977558	0.138662	-0.334698
RPL32	0.637678	-0.0243485	-0.812503	-0.849385	-1.08146		PABPC1	0.605218	-0.661995	-0.458476	-0.644106	-0.905472	-0.125981	-0.329303
RPS12	0.610227	0.0378536	-0.985674	-0.700889	-1.02179		CD248	2.38057	-0.0843718	-0.0928004	-0.14658	-0.0985928	-0.0946613	-0.118835
RPL22	0.5281	-0.03972	-0.602731	-0.86159	-0.770713		RPL32	0.794942	-1.01625	-0.543919	-0.573483	-1.02353	0.110757	-0.330025
RPS8	0.600833	-0.0137198	-0.798805	-1.01514	-0.675607		RPL5	0.729606	-0.952581	-0.457224	-0.513583	-1.0237	0.214472	-0.197939
RPL11	0.604463	-0.0303031	-0.750726	-0.922122	-0.825716		LTB	0.230219	-0.707911	-0.617668	-1.17296	-0.871013	0.548195	-0.472349
GIMAP7	0.345739	0.0307675	-0.666708	0.353314	-0.735067		RPL22	0.641747	-1.03255	-0.527619	-0.4062	-0.960601	0.0294976	-0.317866
RPL30	0.607798	0.00260154	-0.895238	-0.499221	-1.02039		ABLIM1	0.66172	-0.343872	-0.220343	-0.362951	-0.263263	-0.210487	-0.319222
RPL19	0.595892	-0.0303901	-0.776857	-0.622154	-0.781083		RPS8	0.738146	-0.856524	-0.52206	-0.74688	-1.023	-0.0480149	-0.292704
RPS23	0.567527	0.0145399	-0.870969	-0.569257	-0.845965		EEF1G	0.422134	-1.02662	-0.403935	-0.350618	-0.747404	-0.0846216	-0.173736
SELL	0.377728	-0.173888	0.106121	-1.06307	-0.803528		NELL2	1.10479	-0.175043	0.0288562	-0.325447	-0.0201978	-0.11651	-0.306589
RPL17	0.31944	0.0121799	-0.482352	-0.40262	-0.591915		RPS6	0.689905	-0.668048	-0.443659	-0.475929	-0.775647	-0.100107	-0.241012
RPL35A	0.54324	0.00893089	-0.815596	-0.476606	-0.930556		RPL4	0.564523	-0.700018	-0.385355	-0.441085	-0.780429	-0.0509567	-0.208239
RPL34	0.55069	0.0422598	-0.894308	-0.582061	-1.22443		RPL34	0.680647	-1.14833	-0.446646	-0.402845	-1.05619	0.210222	-0.238011
RPL8	0.521118	-0.0901768	-0.449649	-0.905021	-0.506714		LDLRAP1	0.596726	-0.405553	-0.190806	-0.360826	-0.467965	-0.146015	-0.252466
RPS14	0.533722	0.0412126	-0.921907	-0.314104	-0.924342		EEF2	0.489242	-0.775755	-0.41347	-0.510157	-0.906648	0.0341667	-0.251757
NACA	0.466864	-0.0555106	-0.510453	-0.422589	-0.680101		RPS12	0.794884	-0.784543	-0.372157	-0.521828	-0.813394	0.105316	-0.125158
RPL18	0.526065	-0.0174345	-0.699453	-0.660955	-0.714545		SATB1	0.485588	-0.263432	-0.327142	-0.432815	-0.315761	0.168884	0.17394
RPS27A	0.546431	0.0384744	-0.939593	-0.446897	-0.689259		BACH2	0.71126	-0.192563	-0.242173	-0.337192	-0.277369	-0.264158	-0.285845
LDHB	0.359443	-0.00792487	-0.373946	-1.14724	-0.830331		EEF1A1	0.750571	-1.08884	-0.507458	-0.61845	-1.22317	0.286546	-0.127867
RPL29	0.514212	-0.0316556	-0.637081	-0.652626	-0.69448		RPL9	0.586306	-0.678265	-0.431207	-0.53196	-0.822872	-0.0393841	-0.30821
RPL13	0.52531	0.0384698	-0.837987	-0.911071	-0.779625		EIF3E	0.486791	-0.542494	-0.354178	-0.460145	-0.638377	-0.0557742	-0.316222
RPL10	0.539429	0.0322406	-0.864553	-0.675805	-0.857966		RPL13	0.752361	-0.880154	-0.379063	-0.695887	-0.79101	0.272777	-0.154451
RPS4X	0.493553	0.00888053	-0.752825	-0.597529	-0.512549		RPS23	0.764262	-0.868694	-0.399764	-0.504874	-0.822669	0.0965655	-0.133513
RPL7	0.352302	-0.0206166	-0.428086	-0.607138	-0.386319		RPL11	0.628812	-1.15544	-0.484509	-0.624233	-0.97047	0.064206	-0.413687
RPS6	0.416528	0.0447021	-0.709386	-0.684479	-0.66968		RPLP0	0.606992	-0.382128	-0.39715	-0.743055	-0.757268	0.398326	-0.0936769
RPS15A	0.517324	0.0234062	-0.828306	-0.511081	-0.75601		RPL10A	0.60557	-0.644892	-0.334135	-0.463008	-0.764207	0.122566	-0.112709
RPL10A	0.377923	0.0453363	-0.661416	-0.582341	-0.631037		RPL37	0.579071	-0.858051	-0.436813	-0.337363	-1.04014	-0.108878	-0.318466
RPL12	0.447816	-0.033168	-0.524484	-0.732916	-0.518735		RPL19	0.743129	-1.00499	-0.440823	-0.485517	-0.842386	0.133077	-0.152311
RPL9	0.401556	0.0479365	-0.684768	-0.73173	-0.707458		RPS18	0.619044	-0.711295	-0.327964	-0.4641	-0.820429	0.0131374	-0.197016
RPLP2	0.436322	0.0782664	-0.885163	-0.43238	-0.616601		RPL18	0.674795	-0.767763	-0.427842	-0.580352	-0.826428	0.139511	-0.227897
RPL39	0.450204	0.0774538	-0.860701	-0.498227	-1.03638		TRABD2A	0.527072	-0.271775	-0.308793	-0.315105	-0.391813	-0.321952	-0.311111
RPL18A	0.457844	-0.00792369	-0.62896	-0.613169	-0.599441		RPL3	0.601463	-0.834311	-0.320847	-0.273141	-0.932154	0.159946	-0.0200845
RPL6	0.429758	-0.015064	-0.61115	-0.25098	-0.509674		TPT1	0.493092	-0.549432	-0.552158	-0.766151	-0.739561	-0.0200323	-0.287256
RPS9	0.354391	0.0373579	-0.626512	-0.568488	-0.308235		RPL29	0.651544	-0.951922	-0.464563	-0.447046	-0.764651	0.220627	-0.208265
RPS25	0.424601	0.0573946	-0.781176	-0.469251	-0.7672		RPL12	0.675541	-0.721404	-0.442929	-0.633158	-0.463107	0.0552589	-0.311717
RPL14	0.436965	0.0270451	-0.713217	-0.28365	-0.948573		NPM1	0.569547	-0.398066	-0.324185	-0.610184	-0.416793	-0.105475	-0.337168
GNB2L1	0.397499	-0.0566552	-0.374069	-0.640819	-0.535874		RPL7	0.492869	-0.561013	-0.394739	-0.445272	-0.743065	0.0715357	-0.205579
EEF1A1	0.507025	0.0538768	-0.867509	-0.796769	-0.801819		RPS4X	0.689721	-0.908632	-0.391499	-0.485623	-0.760529	0.143423	-0.000874095
EIF3E	0.295556	-0.00832021	-0.358417	-0.591789	-0.53529		RPL8	0.593197	-0.82859	-0.448812	-0.594548	-0.748963	0.321949	-0.148336
ACTN1	0.303936	-0.082788	-0.188453	-0.411758	-0.214861		RPSA	0.532324	-0.742436	-0.354053	-0.429089	-0.845874	0.08541	-0.0328957
MAL	0.302156	-0.0206282	-0.307642	-0.734554	-0.597386		RPS9	0.565581	-0.554528	-0.347353	-0.446331	-0.473988	0.0340306	-0.212095
GIMAP1	0.294787	-0.021445	-0.381168	-0.00794065	-0.609796		GNB2L1	0.5597	-0.679793	-0.355877	-0.456712	-0.808741	0.130208	-0.215904
MYC	0.287905	-0.0145701	-0.357352	-0.347383	-0.517934		RPL21	0.584454	-0.835376	-0.343898	-0.14833	-0.620217	0.0814703	-0.0858243
TSHZ2	0.274451	-0.0532546	-0.266516	-0.47776	0.270814		NACA	0.602465	-0.871235	-0.385645	-0.282241	-0.596631	0.118486	-0.155178
TRABD2A	0.272982	-0.0100615	-0.374529	-0.329077	-0.224624		RPS21	0.565167	-0.980176	-0.275958	-0.21175	-0.933509	0.0768869	-0.181389
EIF2S3	0.244542	-0.0252007	-0.254654	-0.320616	-0.498248		RPS14	0.674959	-0.768168	-0.320649	-0.317522	-0.7951	0.10667	-0.0649883
SH3YL1	0.247196	-0.0241588	-0.246239	-0.475906	-0.465229		RPS28	0.61093	-0.979405	-0.317848	-0.424269	-0.983344	-0.0860064	-0.249604
BACH2	0.236606	-0.0192691	-0.291035	-0.36822	-0.0829211		SH3YL1	0.351478	-0.31209	-0.305495	-0.389259	-0.394968	-0.148499	-0.315111
ALKBH7	0.242085	-0.0255285	-0.275629	-0.280701	-0.26008		RPL10	0.660148	-0.829538	-0.380842	-0.576388	-0.838857	0.347735	-0.199374
FAM65B	0.230475	0.0259799	-0.441482	0.162584	-0.615505		RPL18A	0.629621	-0.70918	-0.389085	-0.463128	-0.79042	0.214093	-0.136277
AC006129.2	0.237547	-0.0896427	-0.0894977	0.0161378	-0.400809		RPL14	0.610601	-0.681523	-0.335445	-0.274593	-0.929116	0.279965	-0.0681606
TMEM204	0.233315	-0.0319884	-0.246913	-0.206604	-0.287712		RPL35A	0.582564	-0.767604	-0.326576	-0.345421	-0.879454	0.14691	-0.196447
PLAC8	0.221638	0.0380541	-0.488955	0.290109	-0.5182		RPL39	0.474024	-0.87445	-0.318538	-0.430553	-1.09196	-0.108429	-0.286668
ABLIM1	0.21986	0.034466	-0.397271	-0.491641	-0.301871		CCDC57	0.654216	-0.184937	-0.0973398	-0.178206	-0.153847	-0.107742	-0.072868
PCED1B	0.205202	-0.117747	0.0383344	-0.0469657	-0.131396		PDE3B	0.600815	-0.192899	-0.132093	-0.327221	0.0399129	-0.146196	-0.248824
FOS	-0.365994	0.22133	-0.0161224	-0.457677	-0.00135885		EIF3L	0.453332	-0.553991	-0.331994	-0.300902	-0.581462	0.00138511	-0.149741
ANXA1	-0.375713	0.444278	-0.800524	0.524839	-0.276127		NDFIP1	0.445718	-0.210871	-0.314464	-0.37707	-0.343991	-0.325176	-0.287229
KLRB1	-0.416048	0.261561	-0.257074	0.470459	0.947656		RGS10	0.577502	-0.186687	-0.146725	-0.417123	-0.204686	-0.264903	-0.201666
CD69	-0.255789	0.234173	-0.23609	-0.39166	-0.195083		EIF2S3	0.438175	-0.475095	-0.278565	-0.262734	-0.503578	0.0784093	-0.14647
GPR183	-0.21891	0.267074	-0.336438	-0.687995	-0.531111		MYC	0.297472	-0.370785	-0.253534	-0.402286	-0.45419	0.355573	-0.0982026
IL7R	-0.10996	0.324585	-0.71309	-0.52942	-0.654153		FLT3LG	0.394722	-0.160852	-0.318359	-0.420419	-0.574261	0.319848	-0.0707165
AREG	-0.194041	0.20588	-0.263417	-0.430509	-0.0178189		EIF4B	0.431274	-0.609414	-0.303379	-0.279434	-0.544546	0.0584471	-0.162421
ZFP36L2	-0.292541	0.271618	-0.380377	-0.0587594	0.339373		SARAF	0.38782	-0.210475	-0.215975	-0.939466	-0.132511	-0.508015	-0.511676
SLC2A3	-0.290746	0.218035	-0.13735	-0.537424	0.141315		TMEM123	0.275682	-0.260694	-0.354834	-0.51311	-0.512199	-0.153661	-0.376222
PTGER4	-0.251632	0.237108	-0.311569	-0.0982835	0.06043		SNHG8	0.43025	-0.179091	-0.243753	-0.440591	-0.245226	-0.245491	-0.322519
KLF6	-0.509422	0.218679	0.158876	0.167629	0.0151167		COL1A1	-0.152557	2.8338	-0.108123	-0.147209	0.260923	-0.18007	-0.105462
AHNAK	-0.496569	0.25163	-0.0626656	0.977727	-0.0370442		COL1A2	-0.163623	2.67042	-0.0923703	-0.134975	0.241654	-0.160034	-0.1364
GLIPR1	-0.343865	0.200294	-0.0631969	0.173528	-0.0279769		SPARC	-0.158901	2.58646	-0.0836263	-0.139727	0.297833	-0.165918	-0.0791639
ALOX5AP	-0.31986	0.200537	-0.202386	0.0556521	1.22463		COL3A1	-0.150983	2.48124	-0.0850168	-0.118662	0.305042	-0.148298	-0.0796056
VIM	-0.227073	0.190442	-0.174689	0.17509	-0.670517		SPP1	-0.17385	1.83374	0.0794611	-0.140678	0.208977	0.0498014	-0.00401457
STOM	-0.308059	0.202964	-0.246432	0.763901	0.425974		FN1	-0.161827	2.24839	-0.0598585	-0.111312	0.330757	-0.102319	-0.0592244
RPL41	-0.107047	0.217053	-0.434421	-0.0741869	-0.657678		LMNA	-0.262911	0.911956	0.0701776	-0.314839	-0.016136	-0.351765	-0.157008
JUN	-0.398502	0.192664	0.0520671	-0.174099	0.47888		IFI27	-0.26363	1.18223	0.071545	-0.186448	0.63427	-0.229613	-0.0292171
S100A11	-0.498492	0.190499	0.1393	0.695159	0.291132		WFDC2	-0.261089	1.38499	0.293378	-0.129718	0.139433	-0.256339	-0.121961
TRADD	-0.233166	0.189191	-0.167807	-0.0730119	-0.243384		CLU	-0.196193	1.3826	0.0717331	-0.0491085	0.16894	-0.198993	-0.0259451
TC2N	0.00941083	0.186334	-0.590474	0.10573	-0.304272		IGFBP7	-0.104865	1.70788	-0.0309247	-0.126169	0.165639	-0.131476	-0.08862
MYADM	-0.218961	0.17915	-0.129737	-0.342367	-0.213866		CREM	-0.147418	0.87923	-0.0644322	-0.688013	0.747314	-0.676237	-0.397174
PNP	-0.166258	0.159885	-0.227755	0.0822473	-0.0325853		NR4A2	-0.0605811	0.852589	-0.00344454	-0.591982	0.473455	-0.638117	-0.37764
CSRNP1	-0.294862	0.163891	0.0420664	-0.487409	0.0567317		ATF3	-0.163019	1.23119	0.0510989	-0.128743	0.342385	-0.0974289	0.00173039
USP36	-0.129877	0.157241	-0.247742	-0.351895	0.188576		FTH1	-0.263661	0.678092	-0.112362	-0.534677	0.196925	-0.454266	-0.24642
ARHGAP15	-0.102491	0.157968	-0.261467	-0.297974	-0.282549		RGCC	0.0462364	0.905164	0.0203673	-0.670513	0.245737	-0.745292	-0.393811
XBP1	-0.0695049	0.151577	-0.391623	0.369271	-0.154719		CXCR4	-0.0271365	0.956896	0.187782	-0.5521	0.5949	-0.471723	-0.310336
ITGB1	-0.467516	0.145694	0.183966	1.21146	0.0674575		APOE	-0.135292	1.25845	-0.0240194	-0.134146	0.801912	-0.117033	-0.0668298
DUSP1	-0.390312	0.151776	0.223807	-0.537653	0.348192		VIM	-0.00955697	0.800042	0.100695	-0.0583044	-0.155582	0.124565	0.0398148
CD40LG	-0.0145964	0.143655	-0.480629	0.416221	0.00505937		IFITM3	-0.00961288	1.15679	0.0433161	0.2494	0.378434	0.00297773	0.220076
DDIT4	-0.284956	0.153131	0.0205121	-0.363377	0.316988		CDKN1A	-0.257631	0.685525	-0.0609882	-0.346163	0.227787	-0.368917	-0.150771
JUNB	-0.259006	0.149128	0.0266988	-0.889883	0.620767		TNFAIP3	-0.146887	0.869784	0.0780871	-0.525191	0.704007	-0.366536	-0.134303
EZR	-0.414239	0.149511	0.249463	-0.306939	0.280077		LDHA	-0.192363	0.866193	0.170949	-0.202876	0.316869	-0.225129	-0.061775
JUND	-0.274703	0.137846	0.0449897	-0.381379	0.411911		FOS	-0.134915	0.590306	0.0180238	-0.31821	-0.0638904	-0.197524	-0.186116
YPEL5	-0.248844	0.143246	0.0126817	-0.600142	0.390127		ZFP36	-0.141283	0.739003	0.0625229	-0.394854	0.345248	-0.488265	-0.246359
SOCS3	-0.176378	0.131783	-0.0489634	-0.566332	0.0508306		ISG15	-0.331523	1.11865	0.163554	0.0931127	0.553003	-0.0465586	-0.0378981
NR4A2	-0.261748	0.139219	0.0381271	-0.664998	0.584506		DUSP2	-0.261073	1.00018	0.334497	-0.372023	0.83696	-0.329121	0.257113
TUBA4A	-0.144287	0.133331	-0.223583	0.146594	0.349584		DUSP4	-0.404855	0.889973	0.0488893	-0.371396	1.45275	-0.402967	-0.20411
FAM177A1	-0.217842	0.125671	-0.00390167	-0.582043	0.57827		IFIT3	-0.236605	1.06526	0.0454766	0.177041	0.23962	-0.0876965	-0.0475914
CHMP1B	-0.169789	0.131253	-0.0848857	-0.394546	0.107751		S100A11	-0.868072	0.77087	0.155135	0.215556	0.24811	0.383618	0.345654
KLF2	-0.00616207	0.120502	-0.350459	0.463843	-0.860802		IFIT2	-0.158195	1.13583	0.0580994	0.129665	0.263965	-0.0664705	0.0107265
ADGRE5	-0.15498	0.125274	-0.152921	0.194474	-0.0179334		NR4A3	-0.098343	0.747793	0.099317	-0.347098	0.300946	-0.372559	-0.134886
AQP3	-0.102241	0.124787	-0.0903435	-0.652353	-0.539377		RGS1	-0.423244	0.780312	0.0798678	-0.486422	1.10803	-0.525628	-0.363831
MCL1	-0.360065	0.130915	0.196256	-0.276487	0.453377		BTG1	-0.0503183	0.48836	-0.0486407	-0.611513	0.336881	-0.523747	-0.444984
PPP1R15A	-0.319748	0.123132	0.186492	-0.370337	0.195585		FAM177A1	0.107773	0.610698	-0.0210854	-0.502281	0.328591	-0.534426	-0.320353
CXCR4	-0.215125	0.114445	0.0416034	-0.76479	0.666555		IFI6	-0.350105	0.9468	0.132483	0.146429	0.435157	0.00542033	0.0154422
ZFP36	-0.302773	0.126211	0.152143	-0.420864	0.216051		MCL1	-0.344986	0.69353	0.0995537	-0.267701	0.327883	-0.297773	-0.135835
FTH1	-0.317406	0.102244	0.229749	-0.549018	0.652154		LGALS1	-0.540996	1.03224	0.299936	0.832911	0.357503	-0.244556	0.198081
BTG2	-0.123995	0.0838925	0.0295287	-0.668847	0.00388692		SOCS1	-0.149498	0.685212	-0.0317977	-0.315313	0.299862	-0.290942	-0.115392
RGCC	-0.133597	0.0631972	0.0570962	-0.61978	0.54284		LDLRAD4	-0.180179	0.944539	0.107991	-0.198122	0.721198	-0.217463	-0.174601
FOXP3	-0.259515	-0.328353	1.55201	-0.360065	-0.296146		YPEL5	0.0333194	0.472999	-0.0508082	-0.557287	0.239078	-0.603936	-0.408861
DUSP4	-0.317433	-0.240848	1.12221	-0.322576	2.47825		BIRC3	-0.271123	0.430281	-0.181355	-0.528392	0.330508	-0.517343	-0.392454
TIGIT	-0.347526	-0.248923	1.34807	-0.350441	0.850646		SAT1	-0.277283	0.616625	-0.020175	-0.309581	0.305251	-0.33216	-0.269315
BATF	-0.333416	-0.172398	1.04677	0.0471418	0.697641		CAPG	-0.283719	0.887036	0.181283	-0.249461	0.353937	0.226039	0.183933
TNFRSF4	-0.416762	-0.0722978	0.897999	-0.438092	1.09174		ZNF331	0.0233777	0.483531	-0.0813896	-0.56582	0.424662	-0.548292	-0.329721
TNFRSF18	-0.327877	-0.183888	1.06674	-0.293262	1.24515		CST3	-0.11932	0.912335	0.0400688	0.157739	0.346933	-0.107107	0.114533
CARD16	-0.297042	-0.184089	1.06715	0.062119	0.165526		TPM4	-0.0809114	0.636132	-0.0563717	-0.148268	0.15362	-0.255518	-0.0972378
SAT1	-0.397888	-0.055792	0.863698	-0.356458	0.41785		REL	-0.0761602	0.733632	0.11334	-0.190781	0.398577	-0.318347	0.113976
HLA-DRB1	-0.393389	-0.145207	0.97107	0.782511	0.714742		OASL	-0.390448	1.18071	0.408829	0.420729	0.57016	-0.134569	0.137898
IFI6	-0.281072	-0.065266	0.67084	-0.0197053	0.208395		FAM46C	-0.351324	0.726427	0.127477	-0.340101	0.844958	-0.383686	-0.135574
CD74	-0.408156	-0.0677837	0.8095	0.218655	0.849232		TYMP	-0.36474	0.757491	0.0493173	-0.0362197	0.486784	-0.164379	-0.129982
CTLA4	-0.263926	-0.205099	1.08406	-0.26929	0.543391		DUSP1	-0.223404	0.543841	0.0391799	-0.352543	0.18105	0.0668042	-0.118937
ISG15	-0.362092	-0.00509671	0.615812	-0.155716	0.437067		NFKBIA	-0.177371	0.530215	-0.1445	-0.313513	0.11774	-0.0150367	-0.0447856
IL2RA	-0.199833	-0.198771	1.02321	-0.309389	-0.17109		IFIT1	-0.204773	0.836685	0.0699144	0.109374	0.278773	-0.0881615	-0.112525
RGS1	-0.312176	-0.0887213	0.79416	-0.510588	0.932029		FOSB	-0.0833749	0.490316	0.0788549	-0.324814	-0.0292772	-0.257142	-0.153003
LGALS1	-0.420012	-0.0296039	0.64387	1.35797	0.0041924		ANXA1	-0.469534	0.605861	0.201858	0.195142	-0.13757	0.208425	0.451682
CTSC	-0.337326	-0.100422	0.757786	1.02652	0.107695		PPP1R15A	-0.203212	0.470751	-0.0129182	-0.281067	-0.0198981	-0.24091	-0.103781
HLA-DRB5	-0.330429	-0.137907	0.867736	0.639493	0.605502		MT2A	-0.229374	1.00127	0.316122	0.428571	0.552029	0.143953	0.3817
CXCR6	-0.300012	-0.10367	0.839711	-0.187345	0.270474		ZFP36L2	-0.124143	0.5441	0.232983	-0.119014	0.405061	-0.108444	0.0399539
TYMP	-0.318466	-0.0630203	0.712256	-0.0311867	0.397432		CCL4L2	-0.350036	1.29507	0.457708	0.855452	0.590179	0.0546579	0.563993
IL32	-0.434975	-0.0358402	0.777939	0.592906	0.0691399		SLC7A5	-0.201787	0.878681	0.1616	-0.176409	1.02592	-0.119684	0.232507
PMAIP1	-0.230519	-0.172518	0.935673	-0.211983	0.333419		DNAJA1	-0.154982	0.557435	0.0648619	-0.281268	0.349668	-0.36127	-0.197157
MIR4435-2HG	-0.324205	-0.161643	0.968446	0.369697	0.571423		CTSB	-0.381489	0.396929	-0.122279	-0.328671	0.103896	-0.188082	-0.169877
HLA-DRA	-0.212291	-0.135598	0.711152	0.114884	0.739958		PDE4B	-0.0655803	0.503654	0.000799072	-0.484102	0.418589	-0.387772	-0.214168
AC133644.2	-0.250369	-0.170621	0.926079	-0.0779767	0.568445		MX1	-0.254508	0.719539	0.0772655	-0.00750145	0.243152	-0.0229144	-0.0956552
TNFRSF9	-0.201585	-0.210285	1.03118	-0.216028	0.0510592		TNFSF10	-0.335721	0.610184	-0.0515007	-0.159897	0.227463	-0.134278	0.111702
TNFRSF1B	-0.375555	-0.0544047	0.780348	0.0262514	0.344533		TUBA4A	-0.136171	0.772833	0.319672	-0.126037	0.414584	-0.315207	-0.0829442
HLA-DPA1	-0.351961	-0.105381	0.759498	0.921871	0.688821		PLSCR1	-0.206652	0.864359	0.165428	0.0256306	0.596367	0.119142	0.156014
LAYN	-0.198425	-0.212699	1.04619	-0.225464	-0.0790357		BHLHE40	-0.303316	0.740862	0.0771286	0.143929	0.410004	0.0954582	0.211954
HLA-DQA1	-0.176133	-0.172795	0.794066	0.0750269	0.489553		SLC2A3	-0.0634866	0.270087	-0.101024	-0.434103	-0.166867	-0.43485	-0.358891
PHLDA1	-0.302331	-0.0809205	0.741656	-0.313172	0.782259		SLA	-0.181531	0.696119	0.13183	-0.0951402	0.571022	-0.0287277	-0.00634042
GBP5	-0.297178	-0.106492	0.788076	0.523934	-0.0902291		GPR183	-0.410216	0.099855	-0.130459	-0.623227	-0.440482	-0.428762	-0.447359
GAPDH	-0.405044	-0.0461296	0.712402	0.208538	1.12494		ISG20	-0.109856	0.566215	0.146692	-0.0987374	0.275125	-0.107969	-0.0724977
ICOS	-0.309002	-0.0434239	0.648279	-0.436061	0.79971		IFI44L	-0.246791	0.552496	0.053655	-0.0524146	0.223091	0.205754	0.0503416
LGALS3	-0.396715	-0.030139	0.732741	-0.100166	0.599704		EPSTI1	-0.347061	0.541957	0.043034	0.0299344	0.384338	-0.148232	-0.13075
GK	-0.223462	-0.177696	0.822337	-0.21809	1.65819		OAS1	-0.316985	0.57197	0.0511548	0.136099	0.208638	0.000862269	-0.0748329
TBC1D4	-0.179521	-0.152712	0.807832	-0.309038	0.221855		STAT1	-0.187694	0.573573	0.0834342	-0.0201053	0.403764	-0.0458472	0.0134566
IKZF2	-0.173265	-0.224233	1.04769	-0.23175	-0.16129		MX2	-0.0647362	0.403574	-0.0329134	-0.174644	-0.0400563	-0.130203	-0.156631
RTKN2	-0.120415	-0.197261	0.875684	-0.248658	-0.178222		CD69	-0.254946	0.447081	0.106285	-0.195837	0.202959	0.0475589	0.00629066
HLA-DPB1	-0.311371	-0.0872625	0.627285	1.10052	0.503682		CCL4	-0.543593	1.14168	0.774178	1.10981	1.01109	0.427971	0.943892
ENTPD1	-0.215085	-0.18179	0.928746	-0.217171	0.450328		GZMK	-0.479395	0.632734	1.11698	-0.0191629	0.572209	1.11007	1.05195
S100A4	-0.627158	0.0954266	0.61125	1.16725	0.180266		CD74	-0.620769	0.733502	0.718298	0.328681	0.966887	-0.144019	0.495893
BIRC3	-0.218619	-0.0644371	0.590888	-0.598887	0.679329		CXCR3	-0.237428	0.219342	0.542536	0.0705201	0.264992	-0.0719415	0.341671
UBC	-0.457732	0.0311042	0.6392	-0.215497	0.809804		SH2D1A	-0.266471	0.0344953	0.380186	0.169592	0.235658	0.101566	0.253528
IL2RB	-0.287803	-0.0726378	0.698119	0.0546218	0.189733		CLDND1	-0.166045	0.025802	0.168476	-0.190575	0.0763319	-0.108134	-0.0376396
EPSTI1	-0.306018	-0.0495382	0.63195	-0.0172901	0.562055		FGFBP2	-0.241716	-0.162849	0.110301	2.20603	-0.260233	-0.269693	0.603722
OAS1	-0.279208	-0.0360867	0.609938	-0.052912	-0.131134		GNLY	-0.296059	0.227058	0.0335722	1.82883	0.0460494	0.0737882	1.21816
BTG3	-0.253137	-0.0906231	0.687396	-0.190885	0.621304		TRDV1	0.0140122	0.189766	-0.0334066	1.30825	-0.029345	-0.169036	-0.117275
HLA-A	-0.583433	0.0181142	0.813966	0.606132	0.583273		KLRD1	-0.294812	0.117849	0.272646	2.17251	0.112537	0.0243535	2.02469
LINC00152	-0.361384	-0.0436061	0.655865	0.468502	0.472822		FCGR3A	-0.221821	0.060707	-0.00156167	1.97532	-0.0941766	-0.154044	0.808573
ACP5	-0.152906	-0.113562	0.642944	-0.232944	0.068526		GZMH	-0.495002	0.503897	0.611733	1.80278	0.693006	-0.328282	0.692241
STAM	-0.172534	-0.15996	0.820567	-0.250397	0.120621		CX3CR1	-0.225858	-0.170824	0.0275058	1.75452	-0.218477	-0.194946	0.445966
GLRX	-0.0905024	-0.126744	0.564161	0.0890743	-0.224264		NKG7	-0.557421	0.652246	0.91317	1.78341	1.0478	0.974691	1.45801
ISG20	-0.264067	-0.0104887	0.517393	-0.427761	0.22848		PRSS23	-0.202833	0.0543507	-0.000914998	1.6706	-0.162908	-0.18516	0.234138
LAIR2	-0.188634	-0.161512	0.760856	0.489662	0.128167		TYROBP	-0.180292	0.404576	-0.0600468	1.22193	0.199036	0.667972	0.705902
DNPH1	-0.115363	-0.126459	0.587206	-0.416635	0.683471		TRDC	-0.0773896	0.106926	-0.106631	1.23961	-0.067029	-0.159829	3.27298
HTATIP2	-0.171252	-0.109916	0.630582	0.0381111	0.0543117		PLEK	-0.320631	0.00118159	0.348069	1.55558	-0.116826	0.409776	0.886451
ARID5B	-0.20189	-0.069833	0.571674	-0.438046	0.542228		KLRC3	0.0175705	0.017888	0.0329464	1.55524	0.230569	-0.189794	-0.134835
GBP2	-0.189379	-0.0858301	0.587632	-0.0199216	0.111041		PRF1	-0.42199	0.179323	0.411055	1.53024	0.682437	1.24692	1.1021
HLA-DMA	-0.188471	-0.134555	0.708641	0.0376688	0.381918		ADGRG1	-0.212938	-0.0967366	-0.0168556	1.56298	0.230148	-0.190055	0.428923
CD27	0.0623556	-0.16168	0.522864	-0.819759	-0.196851		GZMB	-0.363067	0.53115	0.122964	1.55897	1.07879	-0.261713	0.862792
CLIC1	-0.46834	0.0460603	0.518515	0.800046	0.429973		S1PR5	-0.247794	-0.0693161	0.115869	1.48382	-0.15222	0.850267	0.752436
FAM46C	-0.292854	-0.0138613	0.501556	-0.308188	0.910741		CTSW	0.0903534	0.19776	0.470804	1.51113	0.67234	0.920414	1.05762
IL2RG	-0.328946	0.0120176	0.455069	0.38412	0.249584		TTC38	-0.169199	-0.0811496	0.0214072	1.34342	0.0243254	-0.0551854	0.362019
SAMSN1	-0.340981	0.024686	0.497161	-0.286662	0.489189		EFHD2	-0.323296	0.214536	0.0801348	1.11832	0.0665941	0.0173963	0.57445
RPS27L	-0.142965	-0.0752053	0.475741	0.0227987	0.039885		FGR	-0.201848	-0.0963436	0.219136	1.49137	-0.149309	-0.0741372	0.812353
COX5A	-0.195305	-0.0647423	0.501914	0.0959819	0.27811		TBX21	-0.316235	0.149012	0.220781	1.27534	0.11628	-0.0212235	0.546329
ID3	-0.0329567	-0.120765	0.497632	-0.45007	-0.0470029		HOPX	-0.397396	0.377771	0.296547	1.19299	0.0419107	0.591299	1.12289
CREM	-0.339345	0.0394964	0.437916	-0.735258	1.21806		C1orf21	-0.235594	0.0224471	0.27324	1.34577	-0.0701834	-0.139106	0.599713
MAGEH1	-0.0675046	-0.140453	0.539753	-0.223245	0.525183		FCRL6	-0.253999	0.0793843	0.397035	1.38617	0.133466	-0.262799	0.211177
BST2	-0.241191	-0.0443945	0.486749	0.237208	0.411861		TRGC2	-0.141185	0.0420934	0.195288	1.19669	0.0867901	0.37585	0.757124
SH2D2A	-0.331294	0.0234422	0.45966	-0.0812682	0.483193		TXNIP	-0.0681986	-0.879486	0.16036	0.779121	-0.550916	0.866008	0.6861
HERPUD1	-0.259055	-0.0151169	0.467151	-0.0964133	0.399989		IFITM2	-0.182918	0.22242	0.0989682	0.870028	0.368628	0.138908	0.453951
SQSTM1	-0.213365	-0.0285564	0.435278	-0.146821	0.426582		S100A4	-0.71884	0.101619	0.121896	0.691394	-0.0100631	0.998546	0.605736
SYNGR2	-0.1436	-0.0759688	0.489025	-0.134928	0.148574		CST7	-0.755409	0.713302	0.908718	1.36805	0.939895	0.764256	1.1862
HSPA1A	-0.230157	-0.0266097	0.461783	-0.0400923	0.235003		CCL5	-0.594241	0.760767	1.12656	1.39588	1.20366	0.857344	1.24074
MX1	-0.271682	0.00951418	0.471595	-0.318856	0.0291605		PTGDR	-0.197304	-0.0876742	0.207795	1.06414	-0.018125	0.287022	0.294548
LY6E	-0.310773	0.0179284	0.417278	0.38412	0.115608		CMC1	-0.298797	-0.0436766	0.559677	1.16076	-0.0466705	0.203379	0.658315
NFKBIA	-0.220365	0.00166449	0.388729	-0.395653	0.357644		CYBA	-0.525384	0.455997	0.401033	0.829012	0.482892	-0.160179	0.294619
MT2A	-0.209372	-0.0522949	0.393138	0.456769	0.825733		SLC9A3R1	-0.302175	-0.222294	0.284004	0.77973	0.0109293	0.39665	0.466469
NKG7	-0.230795	-0.0179651	-0.137223	4.91182	-0.205394		EMP3	-0.275509	-0.109302	0.112327	0.607182	-0.283308	0.421975	0.41346
GNLY	-0.14318	-0.107157	-0.0674199	5.29309	-0.0501158		C12orf75	-0.357527	0.183719	0.445149	1.00658	0.39666	0.354551	0.524685
GZMH	-0.183221	-0.0697447	-0.123803	5.41386	-0.130916		KLRG1	-0.364739	-0.0547613	0.479058	1.05172	-0.210124	1.45383	1.4737
CCL5	-0.339506	0.124697	-0.215595	3.25379	0.00468117		FLNA	-0.231357	0.0332351	0.199017	0.737415	-0.0274039	0.322371	0.437194
FGFBP2	-0.126022	-0.115356	-0.137512	5.87025	-0.12347		TRG-AS1	-0.124243	-0.0834708	0.223186	0.917844	0.0865598	0.0673182	0.509748
GZMA	-0.349565	0.166385	-0.238734	2.5757	-0.0791241		ITGB2	-0.285016	-0.056495	0.271619	0.687857	0.0673728	0.170689	0.389278
GZMB	-0.129963	-0.0963224	0.00837907	4.10344	-0.0388787		ADRB2	-0.249338	-0.0345244	0.194324	0.921744	-0.0755324	0.959081	0.81239
PRF1	-0.26063	-0.0461259	0.249687	2.88231	-0.161082		ZEB2	-0.319503	0.455343	0.368348	1.03163	0.601083	-0.187659	0.249141
HOPX	-0.27153	0.107102	-0.236215	3.00518	-0.100294		S100A6	-0.444358	0.554149	0.244141	0.724255	0.120096	0.945957	0.415404
CCL4	-0.187528	-0.0514187	0.0974913	2.98959	0.130668		HCST	0.0631929	0.228728	0.490287	0.882228	0.542214	0.718075	0.832094
CTSW	-0.14075	0.0471257	-0.183778	2.41756	-0.2585		MATK	-0.174682	0.0778608	0.480873	1.08615	0.2732	0.747364	1.08534
CX3CR1	-0.123458	-0.0885663	-0.0851902	4.6578	-0.132375		RAP1B	0.0580142	-0.116727	0.0923093	0.582	-0.0783658	0.0562961	0.216561
ZNF683	-0.10314	-0.0659597	-0.0758978	3.34145	-0.0425088		RASSF1	-0.143109	-0.118942	0.167179	0.744285	0.0939591	0.26725	0.326249
PLEK	-0.13766	-0.0207972	-0.0807873	3.18208	-0.131499		SAMD3	-0.213073	0.0204154	0.512273	0.91065	0.0451259	0.391842	0.733744
C12orf75	-0.288299	0.0346384	0.169201	1.82017	-0.115731		MYO1F	-0.381089	-0.0878124	0.310996	0.766208	0.00486637	0.604228	0.464762
EFHD2	-0.227073	-0.0492838	0.282215	1.86891	0.345976		MBP	-0.191423	-0.149586	0.146672	0.532279	-0.156431	-0.192258	0.0796441
KLRG1	-0.207682	0.125438	-0.243395	1.82624	-0.259585		PLEKHF1	-0.266669	-0.199151	0.19721	0.699431	0.0530171	0.390303	0.375175
TBX21	-0.196848	-0.0215333	0.0890015	2.39876	0.215673		EOMES	-0.299069	-0.0412033	0.540534	0.985673	0.110022	0.507833	0.516797
PRSS23	-0.103392	-0.0814371	-0.0163498	3.42211	-0.0772858		ITGB1	-0.496705	0.14304	0.0911006	0.481887	0.0161237	-0.479296	-0.244275
ZEB2	-0.12767	-0.0681045	0.0223008	2.34108	1.32422		BIN2	0.0101523	-0.322298	0.0341696	0.498307	-0.268034	0.305805	0.362531
MATK	-0.128104	0.0457276	-0.185551	2.18979	-0.116266		APMAP	-0.249755	0.113738	0.396303	0.826598	0.205288	0.331442	0.631539
S1PR5	-0.11104	-0.0448811	-0.111416	3.43146	-0.11434		PTP4A2	-0.303831	0.0830945	0.269803	0.619033	0.00830375	-0.0593429	0.183672
ADGRG1	-0.103115	-0.0810337	-0.0505867	3.20286	0.514362		CD52	-0.332693	0.142496	0.142876	0.462826	-0.167764	0.513713	0.362531
FCRL6	-0.101221	-0.0439601	-0.0960742	3.01092	-0.0192394		PYHIN1	-0.40186	-0.0320901	0.268763	0.679002	0.190164	0.115182	0.347454
ADRB2	-0.141185	0.0275909	-0.13266	2.34628	-0.0831902		TPST2	0.0435427	0.0161112	0.249337	0.743051	0.0611569	0.0280218	0.534472
AC092580.4	-0.153561	0.0862563	-0.227779	1.59211	0.238156		AOAH	-0.126878	0.11914	0.458752	0.96294	0.517975	0.0480707	0.533057
SPON2	-0.088422	-0.020092	-0.0245071	1.91936	-0.0132376		SASH3	-0.201306	-0.213915	0.191032	0.589438	-0.00196304	0.333032	0.284832
C1orf21	-0.0995171	-0.0436734	-0.0665951	2.80899	-0.106642		DOK2	-0.407918	-0.132054	0.0641327	0.462437	0.069702	0.0244859	0.176706
FGR	-0.0561343	-0.0584491	-0.0756867	2.36365	0.0137444		PXN	-0.00917536	-0.310078	-0.050677	0.390804	-0.249208	0.031753	0.305793
XCL1	-0.120216	0.00465086	-0.0913705	1.57843	0.65155		SUN2	-0.107041	-0.289053	0.169174	0.489938	-0.0988484	-0.100771	0.0606906
SH3BGRL3	-0.467451	0.115858	0.216741	1.29296	0.64128		PPP1R18	-0.256243	-0.0869972	0.218455	0.5678	-0.00139085	0.355838	0.424475
SAMD3	-0.151422	0.0559246	-0.0725145	1.45602	-0.280083		TGFBR3	-0.188009	-0.0459301	0.150542	0.576366	-0.081808	0.0652185	0.512345
CD52	-0.151195	0.120231	-0.24594	1.18733	-0.244764		MYO1G	-0.215583	-0.0828191	0.155715	0.537134	-0.0338656	0.150512	0.130356
APOBEC3G	-0.281338	0.0462901	0.136937	1.4409	0.224941		DSTN	-0.153182	0.153134	0.00471076	0.468318	-0.113841	0.124847	0.180256
CLIC3	-0.182088	0.0766353	-0.102382	1.32035	0.0890435		SYNE1	-0.235609	-0.0621588	0.30296	0.637621	-0.00322307	0.216217	0.340051
MYBL1	-0.16147	0.0931841	-0.163631	1.28688	-0.153834		AHNAK	-0.552058	0.00848322	0.325563	0.536447	-0.152011	0.452124	0.448897
ID2	-0.159965	0.0214546	-0.00184435	1.27165	0.566038		CLIC3	-0.238447	0.205368	0.36704	0.895251	0.691886	0.404726	0.819375
CD99	-0.386682	0.146652	0.0361043	1.14102	0.238091		ARPC5L	-0.271886	0.0426185	0.21524	0.584116	0.0825381	0.386271	0.456596
MYO1F	-0.344074	0.133427	0.0202171	1.24208	-0.0723722		STARD3NL	-0.0861001	0.108931	0.064278	0.569647	0.0874922	0.0161425	0.39446
CHST12	-0.171056	0.00972252	0.120544	1.25399	-0.152211		MAPK1	-0.180648	0.160997	0.193626	0.594198	0.099977	-0.0108969	0.320654
FLNA	-0.281909	0.0889685	0.0439633	1.22555	0.0658271		LINC00861	0.109044	-0.652785	0.0032856	0.229162	-0.58377	0.0930177	0.101797
IFITM2	-0.16232	0.0894414	-0.146446	0.928331	0.30138		AC092580.4	-0.0941561	0.0437294	0.264236	0.744174	0.273086	0.84992	0.603897
TXNIP	0.158852	-0.0114246	-0.273074	0.976154	-0.932302		S1PR1	0.190523	-0.430977	-0.158556	0.144435	-0.667511	-0.105301	0.0907755
SLC9A3R1	-0.206711	0.0817801	-0.0396507	1.08548	0.0095554		ZNF683	-0.207942	0.396146	0.371742	0.810422	0.497226	-0.255519	0.072233
ABI3	-0.0871218	-0.0251718	0.0954008	1.11156	-0.0486289		PTPN6	0.0613689	-0.164774	-0.0192255	0.383864	-0.125634	0.219608	0.383865
HCST	-0.110785	0.0456327	-0.0586788	0.962039	-0.165859		CXCL13	-0.182579	-0.0747353	-0.126286	-0.17648	1.81228	-0.189537	-0.180723
ITGB2	-0.213649	0.102459	-0.0801168	0.974625	0.0177619		PHLDA1	-0.289505	0.341642	-0.105998	-0.28164	0.818792	-0.23713	-0.10165
MYL12A	-0.00705005	0.017724	-0.10094	0.801179	-0.470222		CXCR6	-0.428678	0.006972	0.249826	-0.0687049	1.11083	0.881997	0.419388
RASSF1	-0.141335	0.039454	-0.0119564	1.05207	-0.00993415		RBPJ	-0.222272	0.208136	0.0404782	-0.124967	0.884777	-0.0972037	-0.0208685
TGFBR3	-0.129041	0.0601853	-0.10825	1.03281	0.126201		HAVCR2	-0.10197	0.0676215	-0.0935609	-0.0688302	1.20113	-0.159131	-0.083197
LYAR	-0.210226	0.115587	-0.117196	1.02931	-0.172504		PDCD1	-0.304111	-0.00784709	0.200977	-0.160844	0.930526	-0.242604	-0.253372
GZMM	0.0176778	0.0496387	-0.31878	0.961574	0.144315		DUSP5	-0.272911	0.374319	-0.0363635	-0.171539	0.776742	-0.24196	-0.0467339
EMP3	-0.194092	0.0971495	-0.0258059	0.837801	-0.587619		IGKV3-20	0.145023	-0.29184	-0.0896771	-0.296662	0.563615	-0.296363	-0.146024
CD320	-0.110937	-0.0274499	0.151077	1.02704	-0.0172096		TIGIT	-0.470435	-0.0445459	0.0749598	0.19428	0.660822	-0.486311	-0.416329
CDC42EP3	-0.243803	0.102646	-0.0111555	0.949614	-0.148668		ITGAE	-0.135887	0.118947	0.127488	0.0332441	0.9209	-0.0479397	0.143949
LITAF	0.0634992	0.0182615	-0.24098	0.865923	-0.362407		CD38	-0.13992	0.556191	0.0901607	0.00950359	0.885135	-0.198093	-0.046682
SYNE1	-0.0953202	0.0275087	-0.0412325	0.965489	-0.0213954		SLA2	-0.170381	0.52683	0.23872	0.0999827	0.948243	-0.0941038	0.17847
PATL2	-0.0296205	-0.028775	0.0229581	0.95231	0.00981222		ACP5	-0.184729	-0.0200352	-0.0394297	-0.105031	0.582793	-0.233825	-0.144694
GLIPR2	-0.201328	0.0659999	0.0326526	0.928569	-0.127856		CD8A	0.890009	0.644094	1.02103	0.691964	1.32142	0.708983	-0.491285
MYL12B	-0.22818	0.0623995	0.079879	0.717893	0.276499		ICOS	-0.339605	0.0958219	-0.157573	-0.436433	0.218872	-0.421679	-0.391865
GSTP1	-0.11229	0.0168878	0.0155493	0.859508	0.1901		FABP5	-0.0665967	0.376271	0.288625	-0.0614563	0.825211	-0.165115	-0.0984336
PLEKHF1	-0.132706	0.0444249	-0.0338337	0.912802	0.0866565		HLA-DQA1	-0.36176	0.476628	0.39225	0.292368	0.915614	-0.369385	-0.137613
ARPC2	-0.266335	0.0390845	0.207549	0.694347	0.434947		HLA-DRB1	-0.631055	0.663099	0.690422	0.641599	0.964803	-0.486157	0.329449
RAP1B	-0.0203296	-0.0013368	-0.061678	0.800751	0.0189731		NAMPT	-0.162662	0.242485	-0.0686574	-0.265255	0.429173	-0.237148	-0.134294
OASL	-0.264662	0.00347676	0.318718	0.767436	0.316218		TOX	-0.312533	0.0424774	0.196404	0.105981	0.653758	-0.185474	-0.145945
TPST2	-0.2067	0.0374172	0.109974	0.849176	0.229771		LYST	-0.169167	0.222735	0.27592	0.1565	0.777035	-0.106847	-0.0264252
C9orf142	-0.175594	0.0577301	0.0169018	0.805422	0.0183376		HLA-DQB1	-0.345183	0.492836	0.309912	0.0831243	0.774452	-0.277153	0.0920056
DSTN	-0.107325	0.0818125	-0.166696	0.844172	-0.138959		FKBP1A	-0.0603449	0.120275	-0.00973899	-0.197211	0.441812	-0.196274	-0.0336824
PTP4A2	-0.158628	0.0316442	0.047828	0.806828	0.267449		ITM2A	-0.415165	0.208295	0.174944	-0.101469	0.478707	-0.437051	-0.220245
APMAP	-0.138318	0.0304801	0.0296566	0.838537	0.0791923		TMEM2	-0.10903	0.102832	0.0603926	-0.219874	0.44785	-0.309802	-0.19367
MYO1G	-0.217323	0.0617485	0.0927354	0.806923	-0.175446		PTPN22	-0.177471	0.295493	0.161755	0.129738	0.633987	0.0251016	0.0301279
RARRES3	-0.106973	0.0933927	-0.222652	0.672785	0.308332		ATP1B3	-0.162107	0.273676	0.120481	-0.102449	0.522838	-0.240184	-0.0625574
SUN2	-0.0700604	0.0899992	-0.22373	0.720038	-0.331843		IL2RB	-0.296962	0.267756	0.193334	0.28051	0.638397	0.0328673	0.275105
YWHAQ	-0.261695	0.0628526	0.114161	0.717417	0.519217		SIRPG	0.0785219	-0.156576	-0.0985053	-0.280513	0.343716	-0.0134752	0.0407764
PPP1R18	-0.126964	0.0125339	0.105251	0.699393	-0.157428		HLA-DMA	-0.287249	0.318318	0.335254	0.150199	0.673059	-0.230627	0.0275492
SPN	-0.172129	0.0688127	-0.00892942	0.749831	-0.0737313		TPI1	-0.189514	0.247722	0.0940008	0.170429	0.453963	0.0625097	0.135
LCP1	-0.280689	0.121659	-0.00486264	0.670698	0.201066		PTTG1	-0.286262	0.330436	0.127583	0.0349979	0.475819	-0.275821	-0.182855
SASH3	-0.122328	0.01164	0.0965562	0.704855	-0.124847		SYTL3	-0.0010878	0.247238	0.0375466	-0.083218	0.424281	-0.320312	0.115151
RP5-1171I10.5	-0.109459	0.0872407	-0.165815	0.667921	-0.0559731		PDE4D	0.10436	0.255451	-0.108106	-0.247983	0.321169	-0.166674	-0.136092
C5orf56	-0.0807851	0.0253367	-0.0183358	0.677004	-0.0800799		APOBEC3C	-0.26094	0.340776	0.199191	0.336773	0.656083	0.0761929	0.268956
CXCL13	-0.112938	-0.0645807	-0.040056	-0.118797	4.72492		CNOT6L	0.0706307	-0.0039968	0.0417759	-0.224437	0.368056	-0.272417	-0.18111
NMB	-0.113813	-0.0772401	0.153725	-0.0481207	3.17254		PARK7	-0.092778	0.018017	0.0365031	0.118908	0.365385	-0.0697916	0.053459
CD200	-0.070099	-0.0769664	0.144819	-0.156394	2.59418		HLA-DPB1	-0.377866	0.563566	0.683958	0.773323	0.815658	-0.234336	0.373191
GNG4	-0.0816972	-0.0459722	-0.0650183	-0.0827829	3.05882		CLEC2B	-0.272241	0.469364	0.329738	0.416168	0.666768	0.185101	0.31036
TOX2	-0.147046	-0.0761837	0.342217	-0.18083	1.91243		CARD16	-0.374168	0.0464869	-0.0344033	0.129247	0.338982	0.144373	0.0749455
GEM	-0.149353	-0.129677	0.527055	-0.231928	1.86568		SUB1	-0.235167	0.323332	0.140458	0.106373	0.315901	-0.36264	-0.116907
NR3C1	-0.311536	0.0537048	0.224931	-0.240348	1.88231		GZMA	-0.726963	0.807795	0.933593	1.19087	1.08093	0.944249	1.00016
IGFBP4	-0.14561	0.0694375	-0.0873955	-0.198203	1.58467		UBE2B	-0.00471737	0.12387	-0.0894847	-0.305626	0.209673	-0.34641	-0.267374
FABP5	-0.142249	-0.00633224	0.130551	-0.0588556	1.568		GABARAPL1	-0.00754423	0.319915	0.0814222	-0.0599608	0.423982	-0.297409	0.274757
BTLA	-0.0575471	-0.0249161	0.0588439	-0.1412	1.51942		ASXL2	-0.0751859	0.0876401	0.0580212	-0.024994	0.438022	-0.177851	-0.0242093
NAB1	-0.140891	-0.0378836	0.256883	-0.0979443	1.29743		CTSD	-0.202083	0.319121	0.200779	0.406321	0.58683	0.186796	0.360822
SMCO4	-0.150061	0.0697499	-0.0710095	-0.138138	1.38683		CD27	0.166117	-0.34121	-0.0149465	-0.60677	0.222466	-0.0918756	0.0210673
COTL1	-0.372881	0.157181	0.0669482	-0.341207	1.30711		BATF	-0.325243	-0.217189	-0.116919	0.117424	0.235204	-0.149752	-0.24377
RGS2	-0.238671	0.0140961	0.292145	-0.279282	1.18871		HERPUD1	-0.227053	0.304574	0.203454	-0.0897197	0.453225	-0.0590296	0.00135132
RNF19A	-0.225722	0.0235617	0.19463	-0.00833563	1.32269		ZBTB1	0.0102222	0.105642	0.0597513	-0.0899161	0.403145	-0.128718	-0.0586167
PDCD1	-0.250047	0.0754725	0.0740007	0.0486249	1.22486		PPP1R16B	-0.192203	0.299104	0.160682	-0.0667489	0.452291	-0.221006	-0.059178
DUSP5	-0.237218	0.0971599	0.00744348	-0.121709	1.19319		FASLG	-0.271579	0.471302	0.278473	0.504727	0.731142	0.0758165	0.437818
PLIN2	-0.204345	0.0250912	0.132131	0.0404676	1.49125		LINC00152	-0.468037	0.298266	0.363976	0.261499	0.542895	-0.266573	0.0464695
TOX	-0.207937	-0.0671906	0.462208	0.0390521	1.12968		DNPH1	-0.0319612	0.0261366	-0.120678	-0.34103	0.169459	-0.233531	-0.290402
BHLHE40	-0.250247	0.121417	-0.111834	0.430114	1.15673		ANXA5	-0.492575	0.262196	0.227164	0.236738	0.472676	0.216269	0.156764
AHI1	-0.101293	0.00647968	0.0700151	-0.0989519	1.06309		POMP	-0.19071	0.34253	0.127502	0.133122	0.396047	-0.0669916	0.0531024
CD83	-0.15639	-0.111355	0.542716	-0.153324	1.0688		GBP5	-0.44805	0.120597	0.196183	0.195773	0.477487	0.56232	0.276694
PFKFB3	-0.198687	-0.00164956	0.299482	-0.332002	0.97044		HMGB2	-0.34339	0.107616	0.168802	0.0312452	0.394142	-0.00545123	0.0691621
SH3TC1	-0.178144	0.0825098	-0.0121903	-0.228314	0.947067		CBLB	-0.10702	0.00309839	0.218475	0.128493	0.490403	0.104568	0.320689
GPR137B	-0.169633	-0.0407689	0.293925	0.314369	0.964647		SYNGR2	-0.181503	-0.0529756	-0.0788023	-0.0755014	0.222923	-0.0893162	-0.0920603
ZNF331	-0.220204	0.074806	0.137458	-0.618554	0.889817		SHFM1	-0.18671	0.273059	0.0889989	0.0692623	0.331179	-0.0593227	0.0983605
ATP1B3	-0.262813	0.0569292	0.187258	-0.0618781	1.01007		STK17B	0.0356046	0.0978949	-0.0167297	-0.342072	0.185341	-0.418921	-0.331054
LYST	-0.165243	-0.0475826	0.369134	-0.114199	0.87275		CLEC2D	-0.00902503	-0.100029	0.0644441	0.0354108	0.314376	-0.234484	0.0206038
KPNA2	-0.152094	-0.0073987	0.223134	-0.172508	0.915293		HSPE1	0.0904007	0.152952	-0.0166403	-0.312931	0.194149	-0.31866	-0.206222
METTL8	-0.17491	-0.000586153	0.253075	-0.232561	0.859368		HNRNPLL	-0.383711	0.167405	0.104983	-0.265574	0.226035	-0.147974	-0.138038
CCDC50	-0.172544	-0.0453579	0.361734	-0.0439845	0.919608		IFI27L2	-0.178903	0.122556	0.132575	0.230872	0.414093	0.0719373	-0.000277852
NDFIP2	-0.126956	-0.0808338	0.418997	-0.167938	0.831234		ARID5B	-0.421806	-0.0208897	-0.112832	-0.346941	0.0131363	-0.601165	-0.328115
LIMA1	-0.1193	-0.0317611	0.22491	-0.000914845	0.89118		ACTN4	-0.433027	0.324427	0.252817	0.367464	0.506805	0.274571	0.312915
SIAH2	-0.208215	0.0537736	0.118542	-0.102309	0.901134		STAT3	0.0203401	0.0230639	-0.179079	-0.20731	0.1039	-0.298604	-0.280659
WIPF1	-0.205389	0.0552429	0.0914908	0.124853	0.783571		RAB27A	-0.264803	0.196391	0.29204	0.397	0.538075	0.175917	0.301876
EML4	-0.28039	0.107795	0.0935357	-0.21372	0.807733		BAX	-0.195241	0.218564	0.0779333	0.160935	0.316157	-0.0245173	-0.0147738
LDLRAD4	-0.161319	-0.0375712	0.341189	-0.153742	0.811226		CTSC	-0.47315	0.328981	0.268759	0.488682	0.483764	0.339072	0.459921
MAF	-0.286728	0.0507517	0.233987	0.204674	0.794625		IDI1	-0.0757557	0.213798	0.0465587	-0.0698675	0.266603	-0.195918	-0.102152
AGPAT5	-0.0168006	-0.0112587	0.0102245	-0.175019	0.84737		SYAP1	0.100257	0.123476	-0.0611118	-0.35265	0.116468	-0.369892	-0.202251
ARAP2	-0.199674	0.0740956	-0.00377831	0.350109	0.762345		RPS27L	-0.254274	0.0982459	-0.0371244	0.03468	0.164644	0.0104625	-0.193332
LMO4	-0.185414	0.118111	-0.167826	0.266761	0.8848		SRRT	-0.107768	0.129894	0.202452	-0.0336662	0.346832	-0.0554163	0.00263766
CKS2	-0.178671	0.014297	0.218311	-0.182367	0.724953		NOP58	0.0270974	0.02234	-0.0506389	-0.270772	0.128429	-0.1985	-0.237707
CTSB	-0.263419	0.0700773	0.14261	0.164462	0.743503		HSPH1	0.0955127	0.0532881	-0.0675715	-0.305212	0.116013	-0.322099	-0.207998
RAB11FIP1	-0.191135	-0.0692133	0.494602	-0.105239	0.716522		RUNX3	-0.0382452	0.473326	0.319058	0.302341	0.509718	-0.0660243	0.272808
NINJ1	-0.0682358	-0.0799633	0.324615	-0.216028	0.798888		CHD1	0.0497001	0.159504	-0.0291009	-0.231205	0.151446	-0.202002	-0.153856
C9orf16	-0.0983179	-0.0268901	0.170765	0.174484	0.680545		KLRB1	-0.506614	-0.0914428	-0.170312	0.233521	-0.0750298	2.5083	1.26855
GSPT1	-0.228211	0.0484843	0.200408	-0.203491	0.694745		TRAV1-2	0.0325673	-0.101022	-0.00339264	-0.153643	-0.0752566	3.7758	-0.140426
RELB	-0.189474	0.0403077	0.181028	-0.359524	0.674787		NCR3	0.0336376	-0.126778	-0.0757659	0.471718	-0.0408238	2.85842	0.946946
PDE4D	-0.149514	0.04902	0.0859413	-0.367686	0.677144		AQP3	-0.0560347	-0.312704	-0.371141	-0.598472	-0.510563	0.849217	-0.315747
TGIF1	-0.0923833	-0.0162951	0.171772	-0.168448	0.655589		SLC4A10	-0.110086	-0.105004	-0.0912399	-0.105941	-0.109744	3.76715	0.340241
FYN	-0.292784	0.0779847	0.210953	-0.0861546	0.608154		TMIGD2	0.361797	-0.194541	-0.239409	-0.276101	-0.0847121	1.64859	-0.147287
H2AFV	-0.218864	0.0412806	0.176073	0.118097	0.597845		RORC	-0.132722	-0.101862	-0.110382	-0.122212	-0.124603	2.24829	0.0425754
SFPQ	-0.318039	0.110795	0.170618	-0.231256	0.584176		CD40LG	-0.389948	-0.224847	-0.294337	-0.398343	-0.377018	0.469523	0.0331191
NR4A3	-0.230325	0.129509	-0.01988	-0.37185	0.56966		CCR6	-0.310703	-0.00481016	-0.247264	-0.315191	-0.263704	0.497483	-0.19921
MSI2	-0.100299	-0.0331049	0.234634	-0.119359	0.629877		LST1	0.0653199	-0.133269	-0.120238	-0.167648	-0.129565	0.917818	-0.0116715
LINC-PINT	-0.180137	0.064014	0.0797554	-0.243691	0.631227		DPP4	0.0406569	-0.114726	-0.15383	-0.311923	-0.252601	0.750821	0.352842
CDK6	-0.0677119	-0.0136931	0.102758	-0.00503328	0.637504		HPGD	0.0237204	-0.0769346	-0.130716	-0.064096	0.00917343	0.805418	0.303313
FKBP5	-0.0044652	0.081432	-0.279896	-0.208814	0.628598		TRBV20-1	-0.10363	-0.0686219	-0.0852885	-0.247994	-0.129957	0.558491	-0.2917
TMEM2	-0.091501	0.00717764	0.117165	-0.302694	0.605896		SESN1	-0.122756	-0.201678	-0.0995251	-0.064498	-0.233846	0.742615	0.419141
BRD2	-0.259587	0.0687598	0.192134	-0.118443	0.553821		CEBPD	-0.223051	0.684247	0.13121	-0.0713565	0.0797821	1.2792	0.915064
NAA50	-0.122402	-0.0456144	0.279809	0.146472	0.62191		SLAMF1	-0.196136	-0.15295	-0.0514428	-0.328265	-0.0952709	0.627563	-0.103238
AKAP13	-0.233264	0.0696104	0.107757	0.145408	0.599002		ERN1	-0.280898	-0.0183513	0.109108	0.0463401	0.0342215	0.960124	0.430933
VOPP1	-0.157383	0.00196819	0.20774	0.0105123	0.604567		TNFRSF25	-0.124739	-0.111578	-0.191762	-0.38548	-0.211705	0.438188	0.00580306
HSPD1	-0.0269374	-0.000968722	0.0514328	-0.440381	0.583698		ABCB1	0.0500056	-0.060049	0.0225079	0.351171	0.34389	1.15691	0.527674
MOB4	-0.0753159	0.00394902	0.0820117	-0.145782	0.586436		JAML	0.0849237	-0.060994	0.101974	-0.2584	0.40881	0.9431	0.0758625
LIMS1	-0.272125	0.0864604	0.175306	-0.272882	0.570252		SPOCK2	-0.0246074	-0.210846	-0.144521	-0.417498	-0.220529	0.580215	0.0780587
LMNA	-0.325666	0.107589	0.206338	-0.279584	0.510639		GLRX	-0.149125	-0.215365	-0.0765077	-0.0103546	-0.136285	0.565123	0.349931
ARID4B	-0.165667	0.037483	0.131151	-0.126939	0.555188		FKBP11	-0.0608797	0.156449	0.058325	0.160134	-0.00736359	0.824202	0.589855
NUP58	-0.11198	0.0160998	0.116794	-0.213401	0.563292		GYG1	-0.286115	0.484969	0.339228	0.250484	0.293338	1.04857	0.443328
INSIG1	-0.192666	0.0188145	0.235785	-0.118609	0.549486		TC2N	-0.21033	-0.165821	0.259806	-0.0626922	-0.174097	0.728893	0.362126
FAAH2	-0.158307	0.0738784	0.0353119	-0.387805	0.561329		C10orf54	0.0368566	-0.10281	-0.0378531	-0.0503403	-0.220668	0.542297	0.154326
TMEM167A	-0.133436	0.000437744	0.18967	-0.101349	0.557094		PBXIP1	-0.142371	-0.294943	-0.129121	-0.415139	-0.274053	0.306235	-0.0974049
GRAMD1A	-0.0561464	-0.0123406	0.103343	-0.177348	0.600089		LAPTM5	-0.0214627	-0.0707612	0.0433789	-0.127639	-0.12313	0.504135	0.172087
SOCS1	-0.301768	0.119852	0.14069	-0.400571	0.521657		IFNGR1	-0.143859	0.160975	0.140473	0.057844	-0.0409954	0.665627	0.430543
CNOT6L	-0.13132	0.0444952	0.0728647	-0.264822	0.492732		GPR65	-0.118211	0.380242	0.143632	0.208006	0.223453	0.784537	0.395961
SESN3	-0.00230719	-0.0243843	0.0875326	-0.416814	0.503098		ATF7IP2	0.0961795	-0.0871001	-0.0510879	-0.18692	-0.117956	0.474282	0.139033
IGKV3-20	0.21014	-0.0646146	-0.155219	-0.303096	0.344275		RORA	-0.193611	0.0171584	-0.0386193	0.0181525	-0.144657	0.499182	0.366349
HMGB2	-0.197393	0.0348958	0.160911	0.184423	0.49031		CCDC107	-0.265137	0.0437129	0.0830318	0.186401	0.10646	0.642081	0.35123
H2AFZ	-0.14147	0.0167054	0.162232	-0.0624787	0.389236		GCHFR	-0.150813	0.117208	0.127875	-0.0333293	0.0743032	0.623227	0.369854
CITED2	-0.197539	0.110104	-0.0543854	0.0919458	0.372267		NSG1	0.324527	0.0463158	0.0278234	0.0856109	-0.274596	0.586811	0.297757
							OBFC1	0.0393759	-0.127665	-0.0630896	-0.0303803	-0.0698206	0.455402	0.0303769
							ARL14EP	0.0653013	-0.177625	-0.0496069	-0.0466911	-0.06807	0.473781	0.207864
							TRGV3	-0.0609506	0.014968	0.154168	0.696844	-0.0849202	0.790308	0.130323
							PNP	-0.0989123	0.0460294	0.108619	-0.0253788	-0.0624804	0.535626	0.156978
							SYTL2	-0.140139	0.0873051	0.119301	0.315479	0.269549	0.739717	0.410023
							PDCD4	0.138294	-0.00603576	0.143874	-0.193312	-0.0731938	0.544319	0.203091
							CERK	-0.166913	0.0826985	0.0021679	-0.0958974	-0.0592407	0.433944	0.032562
							PIM1	0.0991759	-0.485905	-0.171226	-0.0120796	-0.436976	0.268111	0.0686336
							CTSA	-0.0664874	0.180796	0.00222464	-0.131774	0.148402	0.512228	0.0885943
							XBP1	-0.040626	-0.161756	-0.0986665	0.0977977	-0.233263	0.399705	0.210381
							RBL2	0.146236	-0.294789	0.0882217	0.0986504	-0.192971	0.518594	0.165607
							OSTF1	-0.184248	0.0826712	0.0406381	0.364421	-0.0260114	0.574517	0.374315
							ODF2L	-0.116607	0.0719058	-0.0434437	-0.0411709	0.0525883	0.439814	0.151385
							ANXA2R	0.205775	-0.321993	0.055674	0.229783	-0.19515	0.5166	0.113551
							CDC42EP3	-0.238116	-0.00366425	0.182394	0.37047	-0.0673379	0.601239	0.38799
							TNFAIP8	-0.0796282	-0.133446	-0.0872262	-0.210735	-0.332505	0.281903	0.00311911
							RAB18	-0.075622	0.0533822	0.0537564	0.108269	-0.0106864	0.501206	0.103085
							TNFSF14	-0.241047	0.241338	0.200101	0.29573	0.140921	0.671754	0.452492
							SORL1	0.118506	-0.289979	-0.0522509	-0.0052198	-0.434056	0.292406	-0.000863148
							TTC39C	-0.238202	0.0750733	0.00287156	-0.118286	-0.00403931	0.339544	0.0571216
							GTF3A	0.166105	-0.189659	-0.0222161	0.0788535	-0.186231	0.400295	0.264371
							GIMAP1	0.111788	-0.569836	0.0152731	0.0744879	-0.390139	0.322161	0.288302
							P4HB	-0.131081	0.0465221	0.044137	0.162134	0.0680218	0.459912	0.260166
							SPSB3	-0.0940503	-0.154172	0.0484238	0.179758	-0.153468	0.402798	0.253596
							ABHD14B	0.0182865	-0.265483	-0.0852164	-0.00274746	-0.220077	0.262086	0.0318714
							AC090498.1	0.102672	-0.647392	-0.128458	-0.0230904	-0.225417	0.190794	0.17575
							TRDV2	-0.106655	-0.00349881	-0.0954	0.00539285	-0.0672509	-0.0213022	7.64713
							TRGV9	-0.166242	0.0337931	0.0548739	0.710897	0.0365166	0.122771	4.86576
							KLRC1	-0.105597	0.215092	0.0711454	0.142528	0.283373	0.134123	3.26122
							TRGC1	-0.0938202	0.055958	0.0557263	0.341834	0.0461588	0.318725	2.36105
							CD300A	-0.175391	-0.0286393	0.0603977	0.741516	-0.0359283	-0.0266238	1.07085
							TRAC	-0.15373	-0.0138727	0.110719	0.180959	0.215412	-0.188712	0.574006
							NINJ1	-0.0367234	0.166691	-0.0129254	-0.0496116	0.207	0.14823	0.42994

## Sheet: Extended Data Fig. 3d
	Treg(CD4+ CD25+ CD127-)
	Samples	Pri.OT	Met.Ome	Ascites
	patient 1	58.9	59.8	22.8
	patient 2	11.1	26.1	9.59
	patient 3	23.6	13.1	12
	patient 4	22.4	29.4	9.28
	patient 5	42.1	17.4	1.19
	PD-1+ CD8+ T cells
	Samples	Pri.OT	Met.Ome	Ascites
	patient 1	78.6	66.7	32.6
	patient 2	5.16	18.2	2.88
	patient 3	23.5	32.7	13.2
	patient 4	84.7	95.7	50.1
	patient 5	57.7	31.7	16.6

## Sheet: Extended Data Fig. 3f
		Cell number of clonal or noclonal T cells in each T cluster.
			Clonal	NoClonal	NoDetected
		T10_CD8-HAVCR2	1790	631	892
		T09_CD8-CX3CR1	1452	184	1911
		T08_CD8-GZMK	3806	2696	1925
		T07_CD8-ANXA2	646	442	519
		T06_CD8-CCR7	20	1771	478
		T05_CD4-PDCD1	118	289	78
		T04_CD4-CX3CR1	455	80	136
		T03_CD4-FOXP3	1170	3474	784
		T02_CD4-ANXA1	1305	12904	2934
		T01_CD4-CCR7	79	7142	2066

## Sheet: Extended Data Fig. 3g
	Samples	Groups	Annotation	clone.status	count	Percentage
	HGSOC1	PT	T03	Clonal	118	0.453846
	HGSOC1	PT	T05	Clonal	10	0.357143
	HGSOC1	PT	T07	Clonal	7	0.304348
	HGSOC1	PT	T08	Clonal	16	0.592593
	HGSOC1	PT	T10	Clonal	50	0.641026
	HGSOC1	MT	T02	Clonal	9	0.0367347
	HGSOC1	MT	T03	Clonal	155	0.377129
	HGSOC1	MT	T05	Clonal	37	0.310924
	HGSOC1	MT	T07	Clonal	4	0.307692
	HGSOC1	MT	T08	Clonal	82	0.251534
	HGSOC1	MT	T09	Clonal	4	0.444444
	HGSOC1	MT	T10	Clonal	140	0.538462
	HGSOC1	AS	T01	Clonal	2	0.00784314
	HGSOC1	AS	T02	Clonal	133	0.151826
	HGSOC1	AS	T03	Clonal	69	0.209091
	HGSOC1	AS	T04	Clonal	14	0.736842
	HGSOC1	AS	T08	Clonal	511	0.527348
	HGSOC1	AS	T09	Clonal	211	0.361921
	HGSOC1	AS	T10	Clonal	286	0.762667
	HGSOC1	AS	T11	Clonal	55	0.341615
	HGSOC1	AS	T12	Clonal	2	0.019802
	HGSOC1	PB	T01	Clonal	13	0.00479528
	HGSOC1	PB	T02	Clonal	65	0.0532787
	HGSOC1	PB	T03	Clonal	11	0.0621469
	HGSOC1	PB	T04	Clonal	43	0.477778
	HGSOC1	PB	T06	Clonal	3	0.0131579
	HGSOC1	PB	T08	Clonal	61	0.396104
	HGSOC1	PB	T09	Clonal	240	0.606061
	HGSOC1	PB	T11	Clonal	43	0.40566
	HGSOC1	PB	T12	Clonal	1	0.0208333
	HGSOC2	PT	T03	Clonal	55	0.307263
	HGSOC2	PT	T07	Clonal	1	0.333333
	HGSOC2	PT	T08	Clonal	1	0.142857
	HGSOC2	PT	T10	Clonal	20	0.714286
	HGSOC2	LN	T01	Clonal	30	0.0135808
	HGSOC2	LN	T02	Clonal	46	0.0296583
	HGSOC2	LN	T03	Clonal	1	0.00892857
	HGSOC2	LN	T06	Clonal	4	0.00784314
	HGSOC2	LN	T08	Clonal	174	0.298969
	HGSOC2	LN	T09	Clonal	2	0.666667
	HGSOC2	LN	T10	Clonal	2	0.2
	HGSOC2	AS	T02	Clonal	53	0.0774854
	HGSOC2	AS	T03	Clonal	5	0.0581395
	HGSOC2	AS	T06	Clonal	1	0.00877193
	HGSOC2	AS	T08	Clonal	91	0.421296
	HGSOC2	AS	T09	Clonal	1	0.142857
	HGSOC2	AS	T10	Clonal	3	0.6
	HGSOC2	AS	T11	Clonal	292	0.564797
	HGSOC2	PB	T01	Clonal	8	0.00996264
	HGSOC2	PB	T02	Clonal	56	0.0557214
	HGSOC2	PB	T03	Clonal	16	0.115108
	HGSOC2	PB	T04	Clonal	1	0.166667
	HGSOC2	PB	T06	Clonal	5	0.0120192
	HGSOC2	PB	T08	Clonal	82	0.443243
	HGSOC2	PB	T09	Clonal	43	0.581081
	HGSOC2	PB	T11	Clonal	71	0.410405
	HGSOC2	PB	T12	Clonal	1	0.00917431
	HGSOC3	PT	T03	Clonal	66	0.717391
	HGSOC3	PT	T05	Clonal	2	0.666667
	HGSOC3	PT	T07	Clonal	96	0.415584
	HGSOC3	PT	T08	Clonal	2	0.5
	HGSOC3	PT	T09	Clonal	2	1
	HGSOC3	PT	T10	Clonal	64	0.8
	HGSOC3	MT	T02	Clonal	1	0.142857
	HGSOC3	MT	T03	Clonal	111	0.414179
	HGSOC3	MT	T05	Clonal	6	0.4
	HGSOC3	MT	T07	Clonal	290	0.427729
	HGSOC3	MT	T08	Clonal	15	0.306122
	HGSOC3	MT	T09	Clonal	5	0.384615
	HGSOC3	MT	T10	Clonal	125	0.726744
	HGSOC3	MT	T12	Clonal	1	0.0909091
	HGSOC3	LN	T01	Clonal	2	0.0070922
	HGSOC3	LN	T02	Clonal	77	0.0260664
	HGSOC3	LN	T03	Clonal	23	0.0315934
	HGSOC3	LN	T05	Clonal	2	0.0909091
	HGSOC3	LN	T06	Clonal	1	0.00641026
	HGSOC3	LN	T08	Clonal	192	0.336252
	HGSOC3	LN	T09	Clonal	13	0.565217
	HGSOC3	LN	T10	Clonal	3	0.3
	HGSOC3	LN	T12	Clonal	2	0.125
	HGSOC3	AS	T01	Clonal	1	0.00595238
	HGSOC3	AS	T02	Clonal	354	0.220698
	HGSOC3	AS	T03	Clonal	34	0.168317
	HGSOC3	AS	T04	Clonal	116	0.822695
	HGSOC3	AS	T06	Clonal	1	0.0217391
	HGSOC3	AS	T07	Clonal	1	1
	HGSOC3	AS	T08	Clonal	537	0.58243
	HGSOC3	AS	T09	Clonal	103	0.142857
	HGSOC3	AS	T10	Clonal	6	1
	HGSOC3	AS	T11	Clonal	7	0.35
	HGSOC3	AS	T12	Clonal	2	0.0869565
	HGSOC3	PB	T01	Clonal	9	0.0138037
	HGSOC3	PB	T02	Clonal	102	0.145092
	HGSOC3	PB	T03	Clonal	2	0.037037
	HGSOC3	PB	T04	Clonal	196	0.859649
	HGSOC3	PB	T06	Clonal	1	0.015873
	HGSOC3	PB	T08	Clonal	162	0.632812
	HGSOC3	PB	T09	Clonal	228	0.475992
	HGSOC3	PB	T11	Clonal	5	0.454545
	HGSOC4	PT	T02	Clonal	2	0.0246914
	HGSOC4	PT	T03	Clonal	212	0.505967
	HGSOC4	PT	T05	Clonal	5	0.263158
	HGSOC4	PT	T07	Clonal	23	0.370968
	HGSOC4	PT	T08	Clonal	371	0.432905
	HGSOC4	PT	T09	Clonal	5	0.555556
	HGSOC4	PT	T10	Clonal	44	0.427184
	HGSOC4	PT	T12	Clonal	1	0.0909091
	HGSOC4	MT	T03	Clonal	66	0.431373
	HGSOC4	MT	T07	Clonal	169	0.4225
	HGSOC4	MT	T08	Clonal	9	1
	HGSOC4	MT	T09	Clonal	2	0.4
	HGSOC4	MT	T10	Clonal	19	0.826087
	HGSOC4	LN	T01	Clonal	2	0.00716846
	HGSOC4	LN	T02	Clonal	29	0.0140232
	HGSOC4	LN	T03	Clonal	2	0.00544959
	HGSOC4	LN	T04	Clonal	1	1
	HGSOC4	LN	T05	Clonal	1	0.0714286
	HGSOC4	LN	T06	Clonal	3	0.0159574
	HGSOC4	LN	T08	Clonal	45	0.27439
	HGSOC4	LN	T09	Clonal	1	0.333333
	HGSOC4	PB	T01	Clonal	2	0.00308166
	HGSOC4	PB	T02	Clonal	18	0.0486486
	HGSOC4	PB	T04	Clonal	14	0.333333
	HGSOC4	PB	T08	Clonal	14	0.254545
	HGSOC4	PB	T09	Clonal	47	0.52809
	HGSOC4	PB	T11	Clonal	4	0.266667
	HGSOC5	PT	T07	Clonal	1	1
	HGSOC5	PT	T08	Clonal	8	0.727273
	HGSOC5	AS	T02	Clonal	11	0.0348101
	HGSOC5	AS	T03	Clonal	4	0.0597015
	HGSOC5	AS	T04	Clonal	3	0.272727
	HGSOC5	AS	T08	Clonal	176	0.443325
	HGSOC5	AS	T09	Clonal	35	0.426829
	HGSOC5	AS	T10	Clonal	6	0.666667
	HGSOC5	AS	T11	Clonal	23	0.267442
	HGSOC6	PT	T03	Clonal	21	0.3
	HGSOC6	PT	T05	Clonal	1	0.5
	HGSOC6	PT	T07	Clonal	31	0.336957
	HGSOC6	PT	T08	Clonal	7	0.4375
	HGSOC6	PT	T09	Clonal	2	1
	HGSOC6	PT	T10	Clonal	47	0.5875
	HGSOC6	MT	T01	Clonal	2	0.125
	HGSOC6	MT	T02	Clonal	6	0.0923077
	HGSOC6	MT	T03	Clonal	52	0.251208
	HGSOC6	MT	T04	Clonal	1	1
	HGSOC6	MT	T05	Clonal	39	0.230769
	HGSOC6	MT	T07	Clonal	3	0.333333
	HGSOC6	MT	T08	Clonal	35	0.324074
	HGSOC6	MT	T09	Clonal	5	0.416667
	HGSOC6	MT	T10	Clonal	694	0.463284
	HGSOC6	LN	T02	Clonal	10	0.0115075
	HGSOC6	LN	T03	Clonal	4	0.0194175
	HGSOC6	LN	T04	Clonal	1	1
	HGSOC6	LN	T05	Clonal	11	0.177419
	HGSOC6	LN	T08	Clonal	56	0.314607
	HGSOC6	LN	T09	Clonal	6	0.6
	HGSOC6	LN	T10	Clonal	9	0.346154
	HGSOC6	AS	T02	Clonal	212	0.189964
	HGSOC6	AS	T03	Clonal	7	0.0864198
	HGSOC6	AS	T04	Clonal	12	0.6
	HGSOC6	AS	T08	Clonal	393	0.555085
	HGSOC6	AS	T09	Clonal	68	0.503704
	HGSOC6	AS	T10	Clonal	96	0.820513
	HGSOC6	AS	T11	Clonal	10	0.294118
	HGSOC6	PB	T01	Clonal	8	0.0131148
	HGSOC6	PB	T02	Clonal	38	0.0644068
	HGSOC6	PB	T03	Clonal	4	0.0540541
	HGSOC6	PB	T04	Clonal	15	0.394737
	HGSOC6	PB	T06	Clonal	1	0.00806452
	HGSOC6	PB	T07	Clonal	1	1
	HGSOC6	PB	T08	Clonal	41	0.347458
	HGSOC6	PB	T09	Clonal	222	0.744966
	HGSOC6	PB	T11	Clonal	6	0.1875
	HGSOC6	PB	T12	Clonal	1	0.0909091
	HGSOC7	PT	T10	Clonal	3	0.1875
	HGSOC8	PT	T02	Clonal	7	0.0654206
	HGSOC8	PT	T03	Clonal	101	0.389961
	HGSOC8	PT	T05	Clonal	4	0.5
	HGSOC8	PT	T07	Clonal	4	0.307692
	HGSOC8	PT	T08	Clonal	88	0.536585
	HGSOC8	PT	T09	Clonal	8	0.163265
	HGSOC8	PT	T10	Clonal	35	0.546875
	HGSOC8	PT	T11	Clonal	3	0.428571
	HGSOC8	AS	T02	Clonal	14	0.0945946
	HGSOC8	AS	T03	Clonal	4	0.125
	HGSOC8	AS	T04	Clonal	25	0.641026
	HGSOC8	AS	T08	Clonal	313	0.529611
	HGSOC8	AS	T09	Clonal	50	0.212766
	HGSOC8	AS	T10	Clonal	4	0.8
	HGSOC8	AS	T11	Clonal	2	0.181818
	HGSOC9	PT	T03	Clonal	3	0.0454545
	HGSOC9	PT	T07	Clonal	1	0.2
	HGSOC9	PT	T08	Clonal	9	0.163636
	HGSOC9	PT	T09	Clonal	3	0.6
	HGSOC9	PT	T10	Clonal	89	0.37395
	HGSOC9	AS	T02	Clonal	8	0.0314961
	HGSOC9	AS	T03	Clonal	5	0.0531915
	HGSOC9	AS	T04	Clonal	2	0.333333
	HGSOC9	AS	T08	Clonal	74	0.312236
	HGSOC9	AS	T09	Clonal	9	0.236842
	HGSOC9	AS	T10	Clonal	3	0.428571
	HGSOC9	AS	T11	Clonal	2	0.166667
	HGSOC10	PT	T02	Clonal	2	0.285714
	HGSOC10	PT	T03	Clonal	6	0.122449
	HGSOC10	PT	T07	Clonal	14	0.208955
	HGSOC10	PT	T08	Clonal	72	0.433735
	HGSOC10	PT	T10	Clonal	23	0.353846
	HGSOC10	PT	T11	Clonal	1	0.5
	HGSOC10	AS	T02	Clonal	56	0.208178
	HGSOC10	AS	T03	Clonal	13	0.128713
	HGSOC10	AS	T04	Clonal	11	0.6875
	HGSOC10	AS	T08	Clonal	179	0.583062
	HGSOC10	AS	T09	Clonal	139	0.542969
	HGSOC10	AS	T10	Clonal	20	0.625
	HGSOC10	AS	T11	Clonal	21	0.362069
	HGSOC10	AS	T12	Clonal	1	0.1
