# Supplementary material for: Single-cell analyses implicate ascites in remodeling the ecosystems of primary and metastatic tumors in ovarian cancer
Source: Nat Cancer. 2023 Jul 24;4(8):1138–56. doi: 10.1038/s43018-023-00599-8 (PMC10447252; doi:10.1038/s43018-023-00599-8)
Supplement: Source Data Extended Data Fig. 4 — Statistical Source Data. [file 43018_2023_599_MOESM13_ESM.xlsx]

## Sheet: Extended Data Fig. 4a
	sample	subCluster	index	value	p-value
	OV	T06_CD8-CCR7	AS-BC	0	1
	OV	T07_CD8-ANXA2	AS-BC	0	1
	OV	T08_CD8-GZMK	AS-BC	0.162028	0.89
	OV	T09_CD8-CX3CR1	AS-BC	0.422321	0
	OV	T10_CD8-HAVCR2	AS-BC	0	1
	OV	T06_CD8-CCR7	LN-AS	0	1
	OV	T07_CD8-ANXA2	LN-AS	0	1
	OV	T08_CD8-GZMK	LN-AS	0.0980139	1
	OV	T09_CD8-CX3CR1	LN-AS	0.0308086	0.343
	OV	T10_CD8-HAVCR2	LN-AS	0.0195255	0.958
	OV	T06_CD8-CCR7	LN-BC	0	1
	OV	T07_CD8-ANXA2	LN-BC	0	1
	OV	T08_CD8-GZMK	LN-BC	0.162727	1
	OV	T09_CD8-CX3CR1	LN-BC	0.0635497	0.001
	OV	T10_CD8-HAVCR2	LN-BC	0	1
	OV	T06_CD8-CCR7	MT-AS	0	1
	OV	T07_CD8-ANXA2	MT-AS	0.00260417	0.464
	OV	T08_CD8-GZMK	MT-AS	0.0700653	1
	OV	T09_CD8-CX3CR1	MT-AS	0.0377321	0.01
	OV	T10_CD8-HAVCR2	MT-AS	0.256169	0.001
	OV	T06_CD8-CCR7	MT-BC	0	1
	OV	T07_CD8-ANXA2	MT-BC	0	1
	OV	T08_CD8-GZMK	MT-BC	0.0826017	1
	OV	T09_CD8-CX3CR1	MT-BC	0.0599593	0
	OV	T10_CD8-HAVCR2	MT-BC	0	1
	OV	T06_CD8-CCR7	MT-LN	0	1
	OV	T07_CD8-ANXA2	MT-LN	0	1
	OV	T08_CD8-GZMK	MT-LN	0.0304266	1
	OV	T09_CD8-CX3CR1	MT-LN	0.181128	0.014
	OV	T10_CD8-HAVCR2	MT-LN	0.0159695	0.998
	OV	T06_CD8-CCR7	PT-AS	0	1
	OV	T07_CD8-ANXA2	PT-AS	0.00630915	0.34
	OV	T08_CD8-GZMK	PT-AS	0.0917204	1
	OV	T09_CD8-CX3CR1	PT-AS	0.0338248	0.125
	OV	T10_CD8-HAVCR2	PT-AS	0.228352	0
	OV	T06_CD8-CCR7	PT-BC	0	1
	OV	T07_CD8-ANXA2	PT-BC	0.00630915	0.329
	OV	T08_CD8-GZMK	PT-BC	0.0344657	0.987
	OV	T09_CD8-CX3CR1	PT-BC	0.0224068	0.007
	OV	T10_CD8-HAVCR2	PT-BC	0	1
	OV	T06_CD8-CCR7	PT-LN	0	1
	OV	T07_CD8-ANXA2	PT-LN	0	1
	OV	T08_CD8-GZMK	PT-LN	0.036847	1
	OV	T09_CD8-CX3CR1	PT-LN	0.0562222	0.111
	OV	T10_CD8-HAVCR2	PT-LN	0.00331675	1
	OV	T06_CD8-CCR7	PT-MT	0	1
	OV	T07_CD8-ANXA2	PT-MT	0.164862	1
	OV	T08_CD8-GZMK	PT-MT	0.0394605	0.205
	OV	T09_CD8-CX3CR1	PT-MT	0.185601	0
	OV	T10_CD8-HAVCR2	PT-MT	0.18671	0
	HGSOC1	T06_CD8-CCR7	AS-BC	0
	HGSOC1	T07_CD8-ANXA2	AS-BC	#NUM!
	HGSOC1	T08_CD8-GZMK	AS-BC	0.143737
	HGSOC1	T09_CD8-CX3CR1	AS-BC	0.562441
	HGSOC1	T10_CD8-HAVCR2	AS-BC	0
	HGSOC1	T06_CD8-CCR7	LN-AS	0
	HGSOC1	T07_CD8-ANXA2	LN-AS	#NUM!
	HGSOC1	T08_CD8-GZMK	LN-AS	0
	HGSOC1	T09_CD8-CX3CR1	LN-AS	0
	HGSOC1	T10_CD8-HAVCR2	LN-AS	0
	HGSOC1	T06_CD8-CCR7	LN-BC	0
	HGSOC1	T07_CD8-ANXA2	LN-BC	#NUM!
	HGSOC1	T08_CD8-GZMK	LN-BC	0
	HGSOC1	T09_CD8-CX3CR1	LN-BC	0
	HGSOC1	T10_CD8-HAVCR2	LN-BC	#NUM!
	HGSOC1	T06_CD8-CCR7	MT-AS	0
	HGSOC1	T07_CD8-ANXA2	MT-AS	0
	HGSOC1	T08_CD8-GZMK	MT-AS	0.141731
	HGSOC1	T09_CD8-CX3CR1	MT-AS	0.0234375
	HGSOC1	T10_CD8-HAVCR2	MT-AS	0.307071
	HGSOC1	T06_CD8-CCR7	MT-BC	0
	HGSOC1	T07_CD8-ANXA2	MT-BC	0
	HGSOC1	T08_CD8-GZMK	MT-BC	0.108551
	HGSOC1	T09_CD8-CX3CR1	MT-BC	0.0371759
	HGSOC1	T10_CD8-HAVCR2	MT-BC	0
	HGSOC1	T06_CD8-CCR7	MT-LN	0
	HGSOC1	T07_CD8-ANXA2	MT-LN	0
	HGSOC1	T08_CD8-GZMK	MT-LN	0
	HGSOC1	T09_CD8-CX3CR1	MT-LN	0
	HGSOC1	T10_CD8-HAVCR2	MT-LN	0
	HGSOC1	T06_CD8-CCR7	PT-AS	0
	HGSOC1	T07_CD8-ANXA2	PT-AS	0
	HGSOC1	T08_CD8-GZMK	PT-AS	0.0349972
	HGSOC1	T09_CD8-CX3CR1	PT-AS	0
	HGSOC1	T10_CD8-HAVCR2	PT-AS	0.267042
	HGSOC1	T06_CD8-CCR7	PT-BC	0
	HGSOC1	T07_CD8-ANXA2	PT-BC	0
	HGSOC1	T08_CD8-GZMK	PT-BC	0.0792773
	HGSOC1	T09_CD8-CX3CR1	PT-BC	0
	HGSOC1	T10_CD8-HAVCR2	PT-BC	0
	HGSOC1	T06_CD8-CCR7	PT-LN	#NUM!
	HGSOC1	T07_CD8-ANXA2	PT-LN	0
	HGSOC1	T08_CD8-GZMK	PT-LN	0
	HGSOC1	T09_CD8-CX3CR1	PT-LN	#NUM!
	HGSOC1	T10_CD8-HAVCR2	PT-LN	0
	HGSOC1	T06_CD8-CCR7	PT-MT	0
	HGSOC1	T07_CD8-ANXA2	PT-MT	0
	HGSOC1	T08_CD8-GZMK	PT-MT	0.0573318
	HGSOC1	T09_CD8-CX3CR1	PT-MT	0
	HGSOC1	T10_CD8-HAVCR2	PT-MT	0.250322
	HGSOC10	T06_CD8-CCR7	AS-BC	0
	HGSOC10	T07_CD8-ANXA2	AS-BC	#NUM!
	HGSOC10	T08_CD8-GZMK	AS-BC	0
	HGSOC10	T09_CD8-CX3CR1	AS-BC	0
	HGSOC10	T10_CD8-HAVCR2	AS-BC	0
	HGSOC10	T06_CD8-CCR7	LN-AS	0
	HGSOC10	T07_CD8-ANXA2	LN-AS	#NUM!
	HGSOC10	T08_CD8-GZMK	LN-AS	0
	HGSOC10	T09_CD8-CX3CR1	LN-AS	0
	HGSOC10	T10_CD8-HAVCR2	LN-AS	0
	HGSOC10	T06_CD8-CCR7	LN-BC	#NUM!
	HGSOC10	T07_CD8-ANXA2	LN-BC	#NUM!
	HGSOC10	T08_CD8-GZMK	LN-BC	#NUM!
	HGSOC10	T09_CD8-CX3CR1	LN-BC	#NUM!
	HGSOC10	T10_CD8-HAVCR2	LN-BC	#NUM!
	HGSOC10	T06_CD8-CCR7	MT-AS	0
	HGSOC10	T07_CD8-ANXA2	MT-AS	#NUM!
	HGSOC10	T08_CD8-GZMK	MT-AS	0
	HGSOC10	T09_CD8-CX3CR1	MT-AS	0
	HGSOC10	T10_CD8-HAVCR2	MT-AS	0
	HGSOC10	T06_CD8-CCR7	MT-BC	#NUM!
	HGSOC10	T07_CD8-ANXA2	MT-BC	#NUM!
	HGSOC10	T08_CD8-GZMK	MT-BC	#NUM!
	HGSOC10	T09_CD8-CX3CR1	MT-BC	#NUM!
	HGSOC10	T10_CD8-HAVCR2	MT-BC	#NUM!
	HGSOC10	T06_CD8-CCR7	MT-LN	#NUM!
	HGSOC10	T07_CD8-ANXA2	MT-LN	#NUM!
	HGSOC10	T08_CD8-GZMK	MT-LN	#NUM!
	HGSOC10	T09_CD8-CX3CR1	MT-LN	#NUM!
	HGSOC10	T10_CD8-HAVCR2	MT-LN	#NUM!
	HGSOC10	T06_CD8-CCR7	PT-AS	0
	HGSOC10	T07_CD8-ANXA2	PT-AS	0
	HGSOC10	T08_CD8-GZMK	PT-AS	0.350225
	HGSOC10	T09_CD8-CX3CR1	PT-AS	0
	HGSOC10	T10_CD8-HAVCR2	PT-AS	0.291302
	HGSOC10	T06_CD8-CCR7	PT-BC	0
	HGSOC10	T07_CD8-ANXA2	PT-BC	0
	HGSOC10	T08_CD8-GZMK	PT-BC	0
	HGSOC10	T09_CD8-CX3CR1	PT-BC	#NUM!
	HGSOC10	T10_CD8-HAVCR2	PT-BC	0
	HGSOC10	T06_CD8-CCR7	PT-LN	0
	HGSOC10	T07_CD8-ANXA2	PT-LN	0
	HGSOC10	T08_CD8-GZMK	PT-LN	0
	HGSOC10	T09_CD8-CX3CR1	PT-LN	#NUM!
	HGSOC10	T10_CD8-HAVCR2	PT-LN	0
	HGSOC10	T06_CD8-CCR7	PT-MT	0
	HGSOC10	T07_CD8-ANXA2	PT-MT	0
	HGSOC10	T08_CD8-GZMK	PT-MT	0
	HGSOC10	T09_CD8-CX3CR1	PT-MT	#NUM!
	HGSOC10	T10_CD8-HAVCR2	PT-MT	0
	HGSOC2	T06_CD8-CCR7	AS-BC	0
	HGSOC2	T07_CD8-ANXA2	AS-BC	#NUM!
	HGSOC2	T08_CD8-GZMK	AS-BC	0.254426
	HGSOC2	T09_CD8-CX3CR1	AS-BC	0.0393555
	HGSOC2	T10_CD8-HAVCR2	AS-BC	0
	HGSOC2	T06_CD8-CCR7	LN-AS	0
	HGSOC2	T07_CD8-ANXA2	LN-AS	#NUM!
	HGSOC2	T08_CD8-GZMK	LN-AS	0.133441
	HGSOC2	T09_CD8-CX3CR1	LN-AS	0
	HGSOC2	T10_CD8-HAVCR2	LN-AS	0
	HGSOC2	T06_CD8-CCR7	LN-BC	0
	HGSOC2	T07_CD8-ANXA2	LN-BC	#NUM!
	HGSOC2	T08_CD8-GZMK	LN-BC	0.156533
	HGSOC2	T09_CD8-CX3CR1	LN-BC	0.067927
	HGSOC2	T10_CD8-HAVCR2	LN-BC	0
	HGSOC2	T06_CD8-CCR7	MT-AS	0
	HGSOC2	T07_CD8-ANXA2	MT-AS	#NUM!
	HGSOC2	T08_CD8-GZMK	MT-AS	0
	HGSOC2	T09_CD8-CX3CR1	MT-AS	0
	HGSOC2	T10_CD8-HAVCR2	MT-AS	0
	HGSOC2	T06_CD8-CCR7	MT-BC	0
	HGSOC2	T07_CD8-ANXA2	MT-BC	#NUM!
	HGSOC2	T08_CD8-GZMK	MT-BC	0
	HGSOC2	T09_CD8-CX3CR1	MT-BC	0
	HGSOC2	T10_CD8-HAVCR2	MT-BC	#NUM!
	HGSOC2	T06_CD8-CCR7	MT-LN	0
	HGSOC2	T07_CD8-ANXA2	MT-LN	#NUM!
	HGSOC2	T08_CD8-GZMK	MT-LN	0
	HGSOC2	T09_CD8-CX3CR1	MT-LN	0
	HGSOC2	T10_CD8-HAVCR2	MT-LN	0
	HGSOC2	T06_CD8-CCR7	PT-AS	0
	HGSOC2	T07_CD8-ANXA2	PT-AS	0
	HGSOC2	T08_CD8-GZMK	PT-AS	0.010101
	HGSOC2	T09_CD8-CX3CR1	PT-AS	0
	HGSOC2	T10_CD8-HAVCR2	PT-AS	0.193548
	HGSOC2	T06_CD8-CCR7	PT-BC	0
	HGSOC2	T07_CD8-ANXA2	PT-BC	0
	HGSOC2	T08_CD8-GZMK	PT-BC	0
	HGSOC2	T09_CD8-CX3CR1	PT-BC	0
	HGSOC2	T10_CD8-HAVCR2	PT-BC	0
	HGSOC2	T06_CD8-CCR7	PT-LN	0
	HGSOC2	T07_CD8-ANXA2	PT-LN	0
	HGSOC2	T08_CD8-GZMK	PT-LN	0
	HGSOC2	T09_CD8-CX3CR1	PT-LN	0
	HGSOC2	T10_CD8-HAVCR2	PT-LN	0
	HGSOC2	T06_CD8-CCR7	PT-MT	#NUM!
	HGSOC2	T07_CD8-ANXA2	PT-MT	0
	HGSOC2	T08_CD8-GZMK	PT-MT	0
	HGSOC2	T09_CD8-CX3CR1	PT-MT	#NUM!
	HGSOC2	T10_CD8-HAVCR2	PT-MT	0
	HGSOC3	T06_CD8-CCR7	AS-BC	0
	HGSOC3	T07_CD8-ANXA2	AS-BC	0
	HGSOC3	T08_CD8-GZMK	AS-BC	0.312837
	HGSOC3	T09_CD8-CX3CR1	AS-BC	0.537106
	HGSOC3	T10_CD8-HAVCR2	AS-BC	0
	HGSOC3	T06_CD8-CCR7	LN-AS	0
	HGSOC3	T07_CD8-ANXA2	LN-AS	0
	HGSOC3	T08_CD8-GZMK	LN-AS	0.219656
	HGSOC3	T09_CD8-CX3CR1	LN-AS	0.0779891
	HGSOC3	T10_CD8-HAVCR2	LN-AS	0
	HGSOC3	T06_CD8-CCR7	LN-BC	0
	HGSOC3	T07_CD8-ANXA2	LN-BC	#NUM!
	HGSOC3	T08_CD8-GZMK	LN-BC	0.212399
	HGSOC3	T09_CD8-CX3CR1	LN-BC	0.0875128
	HGSOC3	T10_CD8-HAVCR2	LN-BC	0
	HGSOC3	T06_CD8-CCR7	MT-AS	0
	HGSOC3	T07_CD8-ANXA2	MT-AS	0.00428266
	HGSOC3	T08_CD8-GZMK	MT-AS	0.0441246
	HGSOC3	T09_CD8-CX3CR1	MT-AS	0.0360219
	HGSOC3	T10_CD8-HAVCR2	MT-AS	0.136825
	HGSOC3	T06_CD8-CCR7	MT-BC	0
	HGSOC3	T07_CD8-ANXA2	MT-BC	0
	HGSOC3	T08_CD8-GZMK	MT-BC	0.0455136
	HGSOC3	T09_CD8-CX3CR1	MT-BC	0.0504121
	HGSOC3	T10_CD8-HAVCR2	MT-BC	0
	HGSOC3	T06_CD8-CCR7	MT-LN	0
	HGSOC3	T07_CD8-ANXA2	MT-LN	0
	HGSOC3	T08_CD8-GZMK	MT-LN	0.0431475
	HGSOC3	T09_CD8-CX3CR1	MT-LN	0.276059
	HGSOC3	T10_CD8-HAVCR2	MT-LN	0
	HGSOC3	T06_CD8-CCR7	PT-AS	0
	HGSOC3	T07_CD8-ANXA2	PT-AS	0.0140845
	HGSOC3	T08_CD8-GZMK	PT-AS	0.0158708
	HGSOC3	T09_CD8-CX3CR1	PT-AS	0
	HGSOC3	T10_CD8-HAVCR2	PT-AS	0.238871
	HGSOC3	T06_CD8-CCR7	PT-BC	0
	HGSOC3	T07_CD8-ANXA2	PT-BC	0
	HGSOC3	T08_CD8-GZMK	PT-BC	0.0459934
	HGSOC3	T09_CD8-CX3CR1	PT-BC	0
	HGSOC3	T10_CD8-HAVCR2	PT-BC	0
	HGSOC3	T06_CD8-CCR7	PT-LN	0
	HGSOC3	T07_CD8-ANXA2	PT-LN	0
	HGSOC3	T08_CD8-GZMK	PT-LN	0.0177279
	HGSOC3	T09_CD8-CX3CR1	PT-LN	0.17218
	HGSOC3	T10_CD8-HAVCR2	PT-LN	0
	HGSOC3	T06_CD8-CCR7	PT-MT	#NUM!
	HGSOC3	T07_CD8-ANXA2	PT-MT	0.241766
	HGSOC3	T08_CD8-GZMK	PT-MT	0
	HGSOC3	T09_CD8-CX3CR1	PT-MT	0
	HGSOC3	T10_CD8-HAVCR2	PT-MT	0.62795
	HGSOC4	T06_CD8-CCR7	AS-BC	0
	HGSOC4	T07_CD8-ANXA2	AS-BC	#NUM!
	HGSOC4	T08_CD8-GZMK	AS-BC	0
	HGSOC4	T09_CD8-CX3CR1	AS-BC	0
	HGSOC4	T10_CD8-HAVCR2	AS-BC	#NUM!
	HGSOC4	T06_CD8-CCR7	LN-AS	0
	HGSOC4	T07_CD8-ANXA2	LN-AS	0
	HGSOC4	T08_CD8-GZMK	LN-AS	0
	HGSOC4	T09_CD8-CX3CR1	LN-AS	0
	HGSOC4	T10_CD8-HAVCR2	LN-AS	0
	HGSOC4	T06_CD8-CCR7	LN-BC	0
	HGSOC4	T07_CD8-ANXA2	LN-BC	0
	HGSOC4	T08_CD8-GZMK	LN-BC	0.0981738
	HGSOC4	T09_CD8-CX3CR1	LN-BC	0
	HGSOC4	T10_CD8-HAVCR2	LN-BC	0
	HGSOC4	T06_CD8-CCR7	MT-AS	#NUM!
	HGSOC4	T07_CD8-ANXA2	MT-AS	0
	HGSOC4	T08_CD8-GZMK	MT-AS	0
	HGSOC4	T09_CD8-CX3CR1	MT-AS	0
	HGSOC4	T10_CD8-HAVCR2	MT-AS	0
	HGSOC4	T06_CD8-CCR7	MT-BC	0
	HGSOC4	T07_CD8-ANXA2	MT-BC	0
	HGSOC4	T08_CD8-GZMK	MT-BC	0.0540174
	HGSOC4	T09_CD8-CX3CR1	MT-BC	0.0782487
	HGSOC4	T10_CD8-HAVCR2	MT-BC	0
	HGSOC4	T06_CD8-CCR7	MT-LN	0
	HGSOC4	T07_CD8-ANXA2	MT-LN	0
	HGSOC4	T08_CD8-GZMK	MT-LN	0.0218642
	HGSOC4	T09_CD8-CX3CR1	MT-LN	0
	HGSOC4	T10_CD8-HAVCR2	MT-LN	0
	HGSOC4	T06_CD8-CCR7	PT-AS	0
	HGSOC4	T07_CD8-ANXA2	PT-AS	0
	HGSOC4	T08_CD8-GZMK	PT-AS	0
	HGSOC4	T09_CD8-CX3CR1	PT-AS	0
	HGSOC4	T10_CD8-HAVCR2	PT-AS	0
	HGSOC4	T06_CD8-CCR7	PT-BC	0
	HGSOC4	T07_CD8-ANXA2	PT-BC	0
	HGSOC4	T08_CD8-GZMK	PT-BC	0.0387243
	HGSOC4	T09_CD8-CX3CR1	PT-BC	0.13362
	HGSOC4	T10_CD8-HAVCR2	PT-BC	0
	HGSOC4	T06_CD8-CCR7	PT-LN	0
	HGSOC4	T07_CD8-ANXA2	PT-LN	0
	HGSOC4	T08_CD8-GZMK	PT-LN	0.0859081
	HGSOC4	T09_CD8-CX3CR1	PT-LN	0
	HGSOC4	T10_CD8-HAVCR2	PT-LN	0
	HGSOC4	T06_CD8-CCR7	PT-MT	0
	HGSOC4	T07_CD8-ANXA2	PT-MT	0.0943433
	HGSOC4	T08_CD8-GZMK	PT-MT	0.0459323
	HGSOC4	T09_CD8-CX3CR1	PT-MT	0.571429
	HGSOC4	T10_CD8-HAVCR2	PT-MT	0.263532
	HGSOC5	T06_CD8-CCR7	AS-BC	0
	HGSOC5	T07_CD8-ANXA2	AS-BC	#NUM!
	HGSOC5	T08_CD8-GZMK	AS-BC	0
	HGSOC5	T09_CD8-CX3CR1	AS-BC	0
	HGSOC5	T10_CD8-HAVCR2	AS-BC	0
	HGSOC5	T06_CD8-CCR7	LN-AS	0
	HGSOC5	T07_CD8-ANXA2	LN-AS	#NUM!
	HGSOC5	T08_CD8-GZMK	LN-AS	0
	HGSOC5	T09_CD8-CX3CR1	LN-AS	0
	HGSOC5	T10_CD8-HAVCR2	LN-AS	0
	HGSOC5	T06_CD8-CCR7	LN-BC	#NUM!
	HGSOC5	T07_CD8-ANXA2	LN-BC	#NUM!
	HGSOC5	T08_CD8-GZMK	LN-BC	#NUM!
	HGSOC5	T09_CD8-CX3CR1	LN-BC	#NUM!
	HGSOC5	T10_CD8-HAVCR2	LN-BC	#NUM!
	HGSOC5	T06_CD8-CCR7	MT-AS	0
	HGSOC5	T07_CD8-ANXA2	MT-AS	#NUM!
	HGSOC5	T08_CD8-GZMK	MT-AS	0
	HGSOC5	T09_CD8-CX3CR1	MT-AS	0
	HGSOC5	T10_CD8-HAVCR2	MT-AS	0
	HGSOC5	T06_CD8-CCR7	MT-BC	#NUM!
	HGSOC5	T07_CD8-ANXA2	MT-BC	#NUM!
	HGSOC5	T08_CD8-GZMK	MT-BC	#NUM!
	HGSOC5	T09_CD8-CX3CR1	MT-BC	#NUM!
	HGSOC5	T10_CD8-HAVCR2	MT-BC	#NUM!
	HGSOC5	T06_CD8-CCR7	MT-LN	#NUM!
	HGSOC5	T07_CD8-ANXA2	MT-LN	#NUM!
	HGSOC5	T08_CD8-GZMK	MT-LN	#NUM!
	HGSOC5	T09_CD8-CX3CR1	MT-LN	#NUM!
	HGSOC5	T10_CD8-HAVCR2	MT-LN	#NUM!
	HGSOC5	T06_CD8-CCR7	PT-AS	0
	HGSOC5	T07_CD8-ANXA2	PT-AS	0
	HGSOC5	T08_CD8-GZMK	PT-AS	0.0808224
	HGSOC5	T09_CD8-CX3CR1	PT-AS	0
	HGSOC5	T10_CD8-HAVCR2	PT-AS	0
	HGSOC5	T06_CD8-CCR7	PT-BC	0
	HGSOC5	T07_CD8-ANXA2	PT-BC	0
	HGSOC5	T08_CD8-GZMK	PT-BC	0
	HGSOC5	T09_CD8-CX3CR1	PT-BC	#NUM!
	HGSOC5	T10_CD8-HAVCR2	PT-BC	0
	HGSOC5	T06_CD8-CCR7	PT-LN	0
	HGSOC5	T07_CD8-ANXA2	PT-LN	0
	HGSOC5	T08_CD8-GZMK	PT-LN	0
	HGSOC5	T09_CD8-CX3CR1	PT-LN	#NUM!
	HGSOC5	T10_CD8-HAVCR2	PT-LN	0
	HGSOC5	T06_CD8-CCR7	PT-MT	0
	HGSOC5	T07_CD8-ANXA2	PT-MT	0
	HGSOC5	T08_CD8-GZMK	PT-MT	0
	HGSOC5	T09_CD8-CX3CR1	PT-MT	#NUM!
	HGSOC5	T10_CD8-HAVCR2	PT-MT	0
	HGSOC6	T06_CD8-CCR7	AS-BC	0
	HGSOC6	T07_CD8-ANXA2	AS-BC	0
	HGSOC6	T08_CD8-GZMK	AS-BC	0.196737
	HGSOC6	T09_CD8-CX3CR1	AS-BC	0.579367
	HGSOC6	T10_CD8-HAVCR2	AS-BC	0
	HGSOC6	T06_CD8-CCR7	LN-AS	0
	HGSOC6	T07_CD8-ANXA2	LN-AS	#NUM!
	HGSOC6	T08_CD8-GZMK	LN-AS	0.143877
	HGSOC6	T09_CD8-CX3CR1	LN-AS	0.141078
	HGSOC6	T10_CD8-HAVCR2	LN-AS	0.0834558
	HGSOC6	T06_CD8-CCR7	LN-BC	0
	HGSOC6	T07_CD8-ANXA2	LN-BC	0
	HGSOC6	T08_CD8-GZMK	LN-BC	0.163367
	HGSOC6	T09_CD8-CX3CR1	LN-BC	0.125343
	HGSOC6	T10_CD8-HAVCR2	LN-BC	0
	HGSOC6	T06_CD8-CCR7	MT-AS	0
	HGSOC6	T07_CD8-ANXA2	MT-AS	0
	HGSOC6	T08_CD8-GZMK	MT-AS	0.135672
	HGSOC6	T09_CD8-CX3CR1	MT-AS	0.206812
	HGSOC6	T10_CD8-HAVCR2	MT-AS	0.266911
	HGSOC6	T06_CD8-CCR7	MT-BC	0
	HGSOC6	T07_CD8-ANXA2	MT-BC	0
	HGSOC6	T08_CD8-GZMK	MT-BC	0.193497
	HGSOC6	T09_CD8-CX3CR1	MT-BC	0.108589
	HGSOC6	T10_CD8-HAVCR2	MT-BC	0
	HGSOC6	T06_CD8-CCR7	MT-LN	0
	HGSOC6	T07_CD8-ANXA2	MT-LN	0
	HGSOC6	T08_CD8-GZMK	MT-LN	0.107884
	HGSOC6	T09_CD8-CX3CR1	MT-LN	0.166667
	HGSOC6	T10_CD8-HAVCR2	MT-LN	0.0222227
	HGSOC6	T06_CD8-CCR7	PT-AS	0
	HGSOC6	T07_CD8-ANXA2	PT-AS	0
	HGSOC6	T08_CD8-GZMK	PT-AS	0.0313622
	HGSOC6	T09_CD8-CX3CR1	PT-AS	0.0714331
	HGSOC6	T10_CD8-HAVCR2	PT-AS	0.427083
	HGSOC6	T06_CD8-CCR7	PT-BC	0
	HGSOC6	T07_CD8-ANXA2	PT-BC	0.0344828
	HGSOC6	T08_CD8-GZMK	PT-BC	0.0752008
	HGSOC6	T09_CD8-CX3CR1	PT-BC	0.0467206
	HGSOC6	T10_CD8-HAVCR2	PT-BC	0
	HGSOC6	T06_CD8-CCR7	PT-LN	0
	HGSOC6	T07_CD8-ANXA2	PT-LN	0
	HGSOC6	T08_CD8-GZMK	PT-LN	0.0189992
	HGSOC6	T09_CD8-CX3CR1	PT-LN	0
	HGSOC6	T10_CD8-HAVCR2	PT-LN	0.0263158
	HGSOC6	T06_CD8-CCR7	PT-MT	0
	HGSOC6	T07_CD8-ANXA2	PT-MT	0
	HGSOC6	T08_CD8-GZMK	PT-MT	0.0965458
	HGSOC6	T09_CD8-CX3CR1	PT-MT	0.515663
	HGSOC6	T10_CD8-HAVCR2	PT-MT	0.123606
	HGSOC8	T06_CD8-CCR7	AS-BC	0
	HGSOC8	T07_CD8-ANXA2	AS-BC	#NUM!
	HGSOC8	T08_CD8-GZMK	AS-BC	0
	HGSOC8	T09_CD8-CX3CR1	AS-BC	0
	HGSOC8	T10_CD8-HAVCR2	AS-BC	0
	HGSOC8	T06_CD8-CCR7	LN-AS	0
	HGSOC8	T07_CD8-ANXA2	LN-AS	#NUM!
	HGSOC8	T08_CD8-GZMK	LN-AS	0
	HGSOC8	T09_CD8-CX3CR1	LN-AS	0
	HGSOC8	T10_CD8-HAVCR2	LN-AS	0
	HGSOC8	T06_CD8-CCR7	LN-BC	#NUM!
	HGSOC8	T07_CD8-ANXA2	LN-BC	#NUM!
	HGSOC8	T08_CD8-GZMK	LN-BC	#NUM!
	HGSOC8	T09_CD8-CX3CR1	LN-BC	#NUM!
	HGSOC8	T10_CD8-HAVCR2	LN-BC	#NUM!
	HGSOC8	T06_CD8-CCR7	MT-AS	0
	HGSOC8	T07_CD8-ANXA2	MT-AS	#NUM!
	HGSOC8	T08_CD8-GZMK	MT-AS	0
	HGSOC8	T09_CD8-CX3CR1	MT-AS	0
	HGSOC8	T10_CD8-HAVCR2	MT-AS	0
	HGSOC8	T06_CD8-CCR7	MT-BC	#NUM!
	HGSOC8	T07_CD8-ANXA2	MT-BC	#NUM!
	HGSOC8	T08_CD8-GZMK	MT-BC	#NUM!
	HGSOC8	T09_CD8-CX3CR1	MT-BC	#NUM!
	HGSOC8	T10_CD8-HAVCR2	MT-BC	#NUM!
	HGSOC8	T06_CD8-CCR7	MT-LN	#NUM!
	HGSOC8	T07_CD8-ANXA2	MT-LN	#NUM!
	HGSOC8	T08_CD8-GZMK	MT-LN	#NUM!
	HGSOC8	T09_CD8-CX3CR1	MT-LN	#NUM!
	HGSOC8	T10_CD8-HAVCR2	MT-LN	#NUM!
	HGSOC8	T06_CD8-CCR7	PT-AS	0
	HGSOC8	T07_CD8-ANXA2	PT-AS	0
	HGSOC8	T08_CD8-GZMK	PT-AS	0.348053
	HGSOC8	T09_CD8-CX3CR1	PT-AS	0.271733
	HGSOC8	T10_CD8-HAVCR2	PT-AS	0.281598
	HGSOC8	T06_CD8-CCR7	PT-BC	#NUM!
	HGSOC8	T07_CD8-ANXA2	PT-BC	0
	HGSOC8	T08_CD8-GZMK	PT-BC	0
	HGSOC8	T09_CD8-CX3CR1	PT-BC	0
	HGSOC8	T10_CD8-HAVCR2	PT-BC	0
	HGSOC8	T06_CD8-CCR7	PT-LN	#NUM!
	HGSOC8	T07_CD8-ANXA2	PT-LN	0
	HGSOC8	T08_CD8-GZMK	PT-LN	0
	HGSOC8	T09_CD8-CX3CR1	PT-LN	0
	HGSOC8	T10_CD8-HAVCR2	PT-LN	0
	HGSOC8	T06_CD8-CCR7	PT-MT	#NUM!
	HGSOC8	T07_CD8-ANXA2	PT-MT	0
	HGSOC8	T08_CD8-GZMK	PT-MT	0
	HGSOC8	T09_CD8-CX3CR1	PT-MT	0
	HGSOC8	T10_CD8-HAVCR2	PT-MT	0
	HGSOC9	T06_CD8-CCR7	AS-BC	0
	HGSOC9	T07_CD8-ANXA2	AS-BC	#NUM!
	HGSOC9	T08_CD8-GZMK	AS-BC	0
	HGSOC9	T09_CD8-CX3CR1	AS-BC	0
	HGSOC9	T10_CD8-HAVCR2	AS-BC	0
	HGSOC9	T06_CD8-CCR7	LN-AS	0
	HGSOC9	T07_CD8-ANXA2	LN-AS	#NUM!
	HGSOC9	T08_CD8-GZMK	LN-AS	0
	HGSOC9	T09_CD8-CX3CR1	LN-AS	0
	HGSOC9	T10_CD8-HAVCR2	LN-AS	0
	HGSOC9	T06_CD8-CCR7	LN-BC	#NUM!
	HGSOC9	T07_CD8-ANXA2	LN-BC	#NUM!
	HGSOC9	T08_CD8-GZMK	LN-BC	#NUM!
	HGSOC9	T09_CD8-CX3CR1	LN-BC	#NUM!
	HGSOC9	T10_CD8-HAVCR2	LN-BC	#NUM!
	HGSOC9	T06_CD8-CCR7	MT-AS	0
	HGSOC9	T07_CD8-ANXA2	MT-AS	#NUM!
	HGSOC9	T08_CD8-GZMK	MT-AS	0
	HGSOC9	T09_CD8-CX3CR1	MT-AS	0
	HGSOC9	T10_CD8-HAVCR2	MT-AS	0
	HGSOC9	T06_CD8-CCR7	MT-BC	#NUM!
	HGSOC9	T07_CD8-ANXA2	MT-BC	#NUM!
	HGSOC9	T08_CD8-GZMK	MT-BC	#NUM!
	HGSOC9	T09_CD8-CX3CR1	MT-BC	#NUM!
	HGSOC9	T10_CD8-HAVCR2	MT-BC	#NUM!
	HGSOC9	T06_CD8-CCR7	MT-LN	#NUM!
	HGSOC9	T07_CD8-ANXA2	MT-LN	#NUM!
	HGSOC9	T08_CD8-GZMK	MT-LN	#NUM!
	HGSOC9	T09_CD8-CX3CR1	MT-LN	#NUM!
	HGSOC9	T10_CD8-HAVCR2	MT-LN	#NUM!
	HGSOC9	T06_CD8-CCR7	PT-AS	0
	HGSOC9	T07_CD8-ANXA2	PT-AS	0
	HGSOC9	T08_CD8-GZMK	PT-AS	0.0809237
	HGSOC9	T09_CD8-CX3CR1	PT-AS	0.133333
	HGSOC9	T10_CD8-HAVCR2	PT-AS	0.0220994
	HGSOC9	T06_CD8-CCR7	PT-BC	#NUM!
	HGSOC9	T07_CD8-ANXA2	PT-BC	0
	HGSOC9	T08_CD8-GZMK	PT-BC	0
	HGSOC9	T09_CD8-CX3CR1	PT-BC	0
	HGSOC9	T10_CD8-HAVCR2	PT-BC	0
	HGSOC9	T06_CD8-CCR7	PT-LN	#NUM!
	HGSOC9	T07_CD8-ANXA2	PT-LN	0
	HGSOC9	T08_CD8-GZMK	PT-LN	0
	HGSOC9	T09_CD8-CX3CR1	PT-LN	0
	HGSOC9	T10_CD8-HAVCR2	PT-LN	0
	HGSOC9	T06_CD8-CCR7	PT-MT	#NUM!
	HGSOC9	T07_CD8-ANXA2	PT-MT	0
	HGSOC9	T08_CD8-GZMK	PT-MT	0
	HGSOC9	T09_CD8-CX3CR1	PT-MT	0
	HGSOC9	T10_CD8-HAVCR2	PT-MT	0

## Sheet: Extended Data Fig. 4c
	majorCluster	Patients	Cluster2	pSTARTRACtran	pairs
	T06_CD8-CCR7	HGSOC1	T07_CD8-ANXA2	0	T06_T07
	T06_CD8-CCR7	HGSOC10	T07_CD8-ANXA2	0	T06_T07
	T06_CD8-CCR7	HGSOC2	T07_CD8-ANXA2	0	T06_T07
	T06_CD8-CCR7	HGSOC3	T07_CD8-ANXA2	0.0034011	T06_T07
	T06_CD8-CCR7	HGSOC4	T07_CD8-ANXA2	0	T06_T07
	T06_CD8-CCR7	HGSOC5	T07_CD8-ANXA2	0	T06_T07
	T06_CD8-CCR7	HGSOC6	T07_CD8-ANXA2	0	T06_T07
	T06_CD8-CCR7	HGSOC8	T07_CD8-ANXA2	0	T06_T07
	T06_CD8-CCR7	HGSOC9	T07_CD8-ANXA2	0	T06_T07
	T06_CD8-CCR7	HGSOC1	T08_CD8-GZMK	0	T06_T08
	T06_CD8-CCR7	HGSOC10	T08_CD8-GZMK	0	T06_T08
	T06_CD8-CCR7	HGSOC2	T08_CD8-GZMK	0.00746134	T06_T08
	T06_CD8-CCR7	HGSOC3	T08_CD8-GZMK	0.0045786	T06_T08
	T06_CD8-CCR7	HGSOC4	T08_CD8-GZMK	0	T06_T08
	T06_CD8-CCR7	HGSOC5	T08_CD8-GZMK	0	T06_T08
	T06_CD8-CCR7	HGSOC6	T08_CD8-GZMK	0.00185529	T06_T08
	T06_CD8-CCR7	HGSOC8	T08_CD8-GZMK	0	T06_T08
	T06_CD8-CCR7	HGSOC9	T08_CD8-GZMK	0	T06_T08
	T06_CD8-CCR7	HGSOC1	T09_CD8-CX3CR1	0	T06_T09
	T06_CD8-CCR7	HGSOC10	T09_CD8-CX3CR1	0	T06_T09
	T06_CD8-CCR7	HGSOC2	T09_CD8-CX3CR1	0	T06_T09
	T06_CD8-CCR7	HGSOC3	T09_CD8-CX3CR1	0	T06_T09
	T06_CD8-CCR7	HGSOC4	T09_CD8-CX3CR1	0	T06_T09
	T06_CD8-CCR7	HGSOC5	T09_CD8-CX3CR1	0	T06_T09
	T06_CD8-CCR7	HGSOC6	T09_CD8-CX3CR1	0	T06_T09
	T06_CD8-CCR7	HGSOC8	T09_CD8-CX3CR1	0	T06_T09
	T06_CD8-CCR7	HGSOC9	T09_CD8-CX3CR1	0	T06_T09
	T06_CD8-CCR7	HGSOC1	T10_CD8-HAVCR2	0	T06_T10
	T06_CD8-CCR7	HGSOC10	T10_CD8-HAVCR2	0	T06_T10
	T06_CD8-CCR7	HGSOC2	T10_CD8-HAVCR2	0	T06_T10
	T06_CD8-CCR7	HGSOC3	T10_CD8-HAVCR2	0	T06_T10
	T06_CD8-CCR7	HGSOC4	T10_CD8-HAVCR2	0	T06_T10
	T06_CD8-CCR7	HGSOC5	T10_CD8-HAVCR2	0	T06_T10
	T06_CD8-CCR7	HGSOC6	T10_CD8-HAVCR2	0	T06_T10
	T06_CD8-CCR7	HGSOC8	T10_CD8-HAVCR2	0	T06_T10
	T06_CD8-CCR7	HGSOC9	T10_CD8-HAVCR2	0	T06_T10
	T07_CD8-ANXA2	HGSOC1	T06_CD8-CCR7	0	T07_T06
	T07_CD8-ANXA2	HGSOC10	T06_CD8-CCR7	0	T07_T06
	T07_CD8-ANXA2	HGSOC2	T06_CD8-CCR7	0	T07_T06
	T07_CD8-ANXA2	HGSOC3	T06_CD8-CCR7	0.0034011	T07_T06
	T07_CD8-ANXA2	HGSOC4	T06_CD8-CCR7	0	T07_T06
	T07_CD8-ANXA2	HGSOC5	T06_CD8-CCR7	0	T07_T06
	T07_CD8-ANXA2	HGSOC6	T06_CD8-CCR7	0	T07_T06
	T07_CD8-ANXA2	HGSOC8	T06_CD8-CCR7	0	T07_T06
	T07_CD8-ANXA2	HGSOC9	T06_CD8-CCR7	0	T07_T06
	T07_CD8-ANXA2	HGSOC1	T08_CD8-GZMK	0.023871	T07_T08
	T07_CD8-ANXA2	HGSOC10	T08_CD8-GZMK	0.117032	T07_T08
	T07_CD8-ANXA2	HGSOC2	T08_CD8-GZMK	0.00612306	T07_T08
	T07_CD8-ANXA2	HGSOC3	T08_CD8-GZMK	0.379015	T07_T08
	T07_CD8-ANXA2	HGSOC4	T08_CD8-GZMK	0.333407	T07_T08
	T07_CD8-ANXA2	HGSOC5	T08_CD8-GZMK	0	T07_T08
	T07_CD8-ANXA2	HGSOC6	T08_CD8-GZMK	0.0967712	T07_T08
	T07_CD8-ANXA2	HGSOC8	T08_CD8-GZMK	0.0104338	T07_T08
	T07_CD8-ANXA2	HGSOC9	T08_CD8-GZMK	0.0100503	T07_T08
	T07_CD8-ANXA2	HGSOC1	T09_CD8-CX3CR1	0.0260637	T07_T09
	T07_CD8-ANXA2	HGSOC10	T09_CD8-CX3CR1	0.0215477	T07_T09
	T07_CD8-ANXA2	HGSOC2	T09_CD8-CX3CR1	0.0487789	T07_T09
	T07_CD8-ANXA2	HGSOC3	T09_CD8-CX3CR1	0.337411	T07_T09
	T07_CD8-ANXA2	HGSOC4	T09_CD8-CX3CR1	0.16973	T07_T09
	T07_CD8-ANXA2	HGSOC5	T09_CD8-CX3CR1	0.0434783	T07_T09
	T07_CD8-ANXA2	HGSOC6	T09_CD8-CX3CR1	0.170222	T07_T09
	T07_CD8-ANXA2	HGSOC8	T09_CD8-CX3CR1	0	T07_T09
	T07_CD8-ANXA2	HGSOC9	T09_CD8-CX3CR1	0	T07_T09
	T07_CD8-ANXA2	HGSOC1	T10_CD8-HAVCR2	0.00763224	T07_T10
	T07_CD8-ANXA2	HGSOC10	T10_CD8-HAVCR2	0.14727	T07_T10
	T07_CD8-ANXA2	HGSOC2	T10_CD8-HAVCR2	0	T07_T10
	T07_CD8-ANXA2	HGSOC3	T10_CD8-HAVCR2	0.0632953	T07_T10
	T07_CD8-ANXA2	HGSOC4	T10_CD8-HAVCR2	0.151289	T07_T10
	T07_CD8-ANXA2	HGSOC5	T10_CD8-HAVCR2	0	T07_T10
	T07_CD8-ANXA2	HGSOC6	T10_CD8-HAVCR2	0.0722444	T07_T10
	T07_CD8-ANXA2	HGSOC8	T10_CD8-HAVCR2	0	T07_T10
	T07_CD8-ANXA2	HGSOC9	T10_CD8-HAVCR2	0	T07_T10
	T08_CD8-GZMK	HGSOC1	T06_CD8-CCR7	0	T08_T06
	T08_CD8-GZMK	HGSOC10	T06_CD8-CCR7	0	T08_T06
	T08_CD8-GZMK	HGSOC2	T06_CD8-CCR7	0.00746134	T08_T06
	T08_CD8-GZMK	HGSOC3	T06_CD8-CCR7	0.0045786	T08_T06
	T08_CD8-GZMK	HGSOC4	T06_CD8-CCR7	0	T08_T06
	T08_CD8-GZMK	HGSOC5	T06_CD8-CCR7	0	T08_T06
	T08_CD8-GZMK	HGSOC6	T06_CD8-CCR7	0.00185529	T08_T06
	T08_CD8-GZMK	HGSOC8	T06_CD8-CCR7	0	T08_T06
	T08_CD8-GZMK	HGSOC9	T06_CD8-CCR7	0	T08_T06
	T08_CD8-GZMK	HGSOC1	T07_CD8-ANXA2	0.023871	T08_T07
	T08_CD8-GZMK	HGSOC10	T07_CD8-ANXA2	0.117032	T08_T07
	T08_CD8-GZMK	HGSOC2	T07_CD8-ANXA2	0.00612306	T08_T07
	T08_CD8-GZMK	HGSOC3	T07_CD8-ANXA2	0.379015	T08_T07
	T08_CD8-GZMK	HGSOC4	T07_CD8-ANXA2	0.333407	T08_T07
	T08_CD8-GZMK	HGSOC5	T07_CD8-ANXA2	0	T08_T07
	T08_CD8-GZMK	HGSOC6	T07_CD8-ANXA2	0.0967712	T08_T07
	T08_CD8-GZMK	HGSOC8	T07_CD8-ANXA2	0.0104338	T08_T07
	T08_CD8-GZMK	HGSOC9	T07_CD8-ANXA2	0.0100503	T08_T07
	T08_CD8-GZMK	HGSOC1	T09_CD8-CX3CR1	0.181658	T08_T09
	T08_CD8-GZMK	HGSOC10	T09_CD8-CX3CR1	0.282885	T08_T09
	T08_CD8-GZMK	HGSOC2	T09_CD8-CX3CR1	0.125086	T08_T09
	T08_CD8-GZMK	HGSOC3	T09_CD8-CX3CR1	0.32247	T08_T09
	T08_CD8-GZMK	HGSOC4	T09_CD8-CX3CR1	0.0945647	T08_T09
	T08_CD8-GZMK	HGSOC5	T09_CD8-CX3CR1	0.131566	T08_T09
	T08_CD8-GZMK	HGSOC6	T09_CD8-CX3CR1	0.436241	T08_T09
	T08_CD8-GZMK	HGSOC8	T09_CD8-CX3CR1	0.240852	T08_T09
	T08_CD8-GZMK	HGSOC9	T09_CD8-CX3CR1	0.12608	T08_T09
	T08_CD8-GZMK	HGSOC1	T10_CD8-HAVCR2	0.136081	T08_T10
	T08_CD8-GZMK	HGSOC10	T10_CD8-HAVCR2	0.224124	T08_T10
	T08_CD8-GZMK	HGSOC2	T10_CD8-HAVCR2	0.0179966	T08_T10
	T08_CD8-GZMK	HGSOC3	T10_CD8-HAVCR2	0.0217176	T08_T10
	T08_CD8-GZMK	HGSOC4	T10_CD8-HAVCR2	0.127995	T08_T10
	T08_CD8-GZMK	HGSOC5	T10_CD8-HAVCR2	0.0613646	T08_T10
	T08_CD8-GZMK	HGSOC6	T10_CD8-HAVCR2	0.342409	T08_T10
	T08_CD8-GZMK	HGSOC8	T10_CD8-HAVCR2	0.0528247	T08_T10
	T08_CD8-GZMK	HGSOC9	T10_CD8-HAVCR2	0.171359	T08_T10
	T09_CD8-CX3CR1	HGSOC1	T06_CD8-CCR7	0	T09_T06
	T09_CD8-CX3CR1	HGSOC10	T06_CD8-CCR7	0	T09_T06
	T09_CD8-CX3CR1	HGSOC2	T06_CD8-CCR7	0	T09_T06
	T09_CD8-CX3CR1	HGSOC3	T06_CD8-CCR7	0	T09_T06
	T09_CD8-CX3CR1	HGSOC4	T06_CD8-CCR7	0	T09_T06
	T09_CD8-CX3CR1	HGSOC5	T06_CD8-CCR7	0	T09_T06
	T09_CD8-CX3CR1	HGSOC6	T06_CD8-CCR7	0	T09_T06
	T09_CD8-CX3CR1	HGSOC8	T06_CD8-CCR7	0	T09_T06
	T09_CD8-CX3CR1	HGSOC9	T06_CD8-CCR7	0	T09_T06
	T09_CD8-CX3CR1	HGSOC1	T07_CD8-ANXA2	0.0260637	T09_T07
	T09_CD8-CX3CR1	HGSOC10	T07_CD8-ANXA2	0.0215477	T09_T07
	T09_CD8-CX3CR1	HGSOC2	T07_CD8-ANXA2	0.0487789	T09_T07
	T09_CD8-CX3CR1	HGSOC3	T07_CD8-ANXA2	0.337411	T09_T07
	T09_CD8-CX3CR1	HGSOC4	T07_CD8-ANXA2	0.16973	T09_T07
	T09_CD8-CX3CR1	HGSOC5	T07_CD8-ANXA2	0.0434783	T09_T07
	T09_CD8-CX3CR1	HGSOC6	T07_CD8-ANXA2	0.170222	T09_T07
	T09_CD8-CX3CR1	HGSOC8	T07_CD8-ANXA2	0	T09_T07
	T09_CD8-CX3CR1	HGSOC9	T07_CD8-ANXA2	0	T09_T07
	T09_CD8-CX3CR1	HGSOC1	T08_CD8-GZMK	0.181658	T09_T08
	T09_CD8-CX3CR1	HGSOC10	T08_CD8-GZMK	0.282885	T09_T08
	T09_CD8-CX3CR1	HGSOC2	T08_CD8-GZMK	0.125086	T09_T08
	T09_CD8-CX3CR1	HGSOC3	T08_CD8-GZMK	0.32247	T09_T08
	T09_CD8-CX3CR1	HGSOC4	T08_CD8-GZMK	0.0945647	T09_T08
	T09_CD8-CX3CR1	HGSOC5	T08_CD8-GZMK	0.131566	T09_T08
	T09_CD8-CX3CR1	HGSOC6	T08_CD8-GZMK	0.436241	T09_T08
	T09_CD8-CX3CR1	HGSOC8	T08_CD8-GZMK	0.240852	T09_T08
	T09_CD8-CX3CR1	HGSOC9	T08_CD8-GZMK	0.12608	T09_T08
	T09_CD8-CX3CR1	HGSOC1	T10_CD8-HAVCR2	0.0363031	T09_T10
	T09_CD8-CX3CR1	HGSOC10	T10_CD8-HAVCR2	0	T09_T10
	T09_CD8-CX3CR1	HGSOC2	T10_CD8-HAVCR2	0	T09_T10
	T09_CD8-CX3CR1	HGSOC3	T10_CD8-HAVCR2	0.0244839	T09_T10
	T09_CD8-CX3CR1	HGSOC4	T10_CD8-HAVCR2	0.156484	T09_T10
	T09_CD8-CX3CR1	HGSOC5	T10_CD8-HAVCR2	0.0363636	T09_T10
	T09_CD8-CX3CR1	HGSOC6	T10_CD8-HAVCR2	0.248863	T09_T10
	T09_CD8-CX3CR1	HGSOC8	T10_CD8-HAVCR2	0	T09_T10
	T09_CD8-CX3CR1	HGSOC9	T10_CD8-HAVCR2	0.0102041	T09_T10
	T10_CD8-HAVCR2	HGSOC1	T06_CD8-CCR7	0	T10_T06
	T10_CD8-HAVCR2	HGSOC10	T06_CD8-CCR7	0	T10_T06
	T10_CD8-HAVCR2	HGSOC2	T06_CD8-CCR7	0	T10_T06
	T10_CD8-HAVCR2	HGSOC3	T06_CD8-CCR7	0	T10_T06
	T10_CD8-HAVCR2	HGSOC4	T06_CD8-CCR7	0	T10_T06
	T10_CD8-HAVCR2	HGSOC5	T06_CD8-CCR7	0	T10_T06
	T10_CD8-HAVCR2	HGSOC6	T06_CD8-CCR7	0	T10_T06
	T10_CD8-HAVCR2	HGSOC8	T06_CD8-CCR7	0	T10_T06
	T10_CD8-HAVCR2	HGSOC9	T06_CD8-CCR7	0	T10_T06
	T10_CD8-HAVCR2	HGSOC1	T07_CD8-ANXA2	0.00763224	T10_T07
	T10_CD8-HAVCR2	HGSOC10	T07_CD8-ANXA2	0.14727	T10_T07
	T10_CD8-HAVCR2	HGSOC2	T07_CD8-ANXA2	0	T10_T07
	T10_CD8-HAVCR2	HGSOC3	T07_CD8-ANXA2	0.0632953	T10_T07
	T10_CD8-HAVCR2	HGSOC4	T07_CD8-ANXA2	0.151289	T10_T07
	T10_CD8-HAVCR2	HGSOC5	T07_CD8-ANXA2	0	T10_T07
	T10_CD8-HAVCR2	HGSOC6	T07_CD8-ANXA2	0.0722444	T10_T07
	T10_CD8-HAVCR2	HGSOC8	T07_CD8-ANXA2	0	T10_T07
	T10_CD8-HAVCR2	HGSOC9	T07_CD8-ANXA2	0	T10_T07
	T10_CD8-HAVCR2	HGSOC1	T08_CD8-GZMK	0.136081	T10_T08
	T10_CD8-HAVCR2	HGSOC10	T08_CD8-GZMK	0.224124	T10_T08
	T10_CD8-HAVCR2	HGSOC2	T08_CD8-GZMK	0.0179966	T10_T08
	T10_CD8-HAVCR2	HGSOC3	T08_CD8-GZMK	0.0217176	T10_T08
	T10_CD8-HAVCR2	HGSOC4	T08_CD8-GZMK	0.127995	T10_T08
	T10_CD8-HAVCR2	HGSOC5	T08_CD8-GZMK	0.0613646	T10_T08
	T10_CD8-HAVCR2	HGSOC6	T08_CD8-GZMK	0.342409	T10_T08
	T10_CD8-HAVCR2	HGSOC8	T08_CD8-GZMK	0.0528247	T10_T08
	T10_CD8-HAVCR2	HGSOC9	T08_CD8-GZMK	0.171359	T10_T08
	T10_CD8-HAVCR2	HGSOC1	T09_CD8-CX3CR1	0.0363031	T10_T09
	T10_CD8-HAVCR2	HGSOC10	T09_CD8-CX3CR1	0	T10_T09
	T10_CD8-HAVCR2	HGSOC2	T09_CD8-CX3CR1	0	T10_T09
	T10_CD8-HAVCR2	HGSOC3	T09_CD8-CX3CR1	0.0244839	T10_T09
	T10_CD8-HAVCR2	HGSOC4	T09_CD8-CX3CR1	0.156484	T10_T09
	T10_CD8-HAVCR2	HGSOC5	T09_CD8-CX3CR1	0.0363636	T10_T09
	T10_CD8-HAVCR2	HGSOC6	T09_CD8-CX3CR1	0.248863	T10_T09
	T10_CD8-HAVCR2	HGSOC8	T09_CD8-CX3CR1	0	T10_T09
	T10_CD8-HAVCR2	HGSOC9	T09_CD8-CX3CR1	0.0102041	T10_T09

## Sheet: Extended Data Fig. 4d
	AS_T08	BC_CD8T	LN_CD8T	MT_T07	MT_T08	MT_T10			AS_T08	BC_CD8T	LN_CD8T	PT_T07	PT_T08	PT_T10
AS_T08,BC_CD8T.clone_140	10	1	0	0	0	0		AS_T08,BC_CD8T.clone_64	19	1	0	0	0	0
AS_T08,BC_CD8T.clone_81	8	10	0	0	0	0		AS_T08,BC_CD8T.clone_78	17	1	0	0	0	0
AS_T08,BC_CD8T.clone_151	8	3	0	0	0	0		AS_T08,BC_CD8T.clone_52	12	4	0	0	0	0
AS_T08,BC_CD8T.clone_159	8	2	0	0	0	0		AS_T08,BC_CD8T.clone_140	10	1	0	0	0	0
AS_T08,BC_CD8T.clone_70	5	13	0	0	0	0		AS_T08,BC_CD8T.clone_81	8	10	0	0	0	0
AS_T08,BC_CD8T.clone_109	5	9	0	0	0	0		AS_T08,BC_CD8T.clone_151	8	3	0	0	0	0
AS_T08,BC_CD8T.clone_149	4	3	0	0	0	0		AS_T08,BC_CD8T.clone_159	8	2	0	0	0	0
AS_T08,BC_CD8T.clone_294	4	1	0	0	0	0		AS_T08,BC_CD8T.clone_105	7	2	0	0	0	0
AS_T08,BC_CD8T.clone_305	4	1	0	0	0	0		AS_T08,BC_CD8T.clone_7	6	35	0	0	0	0
AS_T08,BC_CD8T.clone_329	4	1	0	0	0	0		AS_T08,BC_CD8T.clone_138	6	1	0	0	0	0
AS_T08,BC_CD8T.clone_15	3	42	0	0	0	0		AS_T08,BC_CD8T.clone_109	5	9	0	0	0	0
AS_T08,BC_CD8T.clone_94	3	11	0	0	0	0		AS_T08,BC_CD8T.clone_38	5	1	0	0	0	0
AS_T08,BC_CD8T.clone_260	3	3	0	0	0	0		AS_T08,BC_CD8T.clone_73	4	13	0	0	0	0
AS_T08,BC_CD8T.clone_318	3	1	0	0	0	0		AS_T08,BC_CD8T.clone_122	4	4	0	0	0	0
AS_T08,BC_CD8T.clone_368	3	1	0	0	0	0		AS_T08,BC_CD8T.clone_201	4	3	0	0	0	0
AS_T08,BC_CD8T.clone_545	3	1	0	0	0	0		AS_T08,BC_CD8T.clone_161	4	1	0	0	0	0
AS_T08,BC_CD8T.clone_550	3	1	0	0	0	0		AS_T08,BC_CD8T.clone_184	4	1	0	0	0	0
AS_T08,BC_CD8T.clone_555	3	1	0	0	0	0		AS_T08,BC_CD8T.clone_294	4	1	0	0	0	0
AS_T08,BC_CD8T.clone_573	3	1	0	0	0	0		AS_T08,BC_CD8T.clone_305	4	1	0	0	0	0
AS_T08,BC_CD8T.clone_579	3	1	0	0	0	0		AS_T08,BC_CD8T.clone_329	4	1	0	0	0	0
AS_T08,BC_CD8T.clone_620	3	1	0	0	0	0		AS_T08,BC_CD8T.clone_15	3	42	0	0	0	0
AS_T08,BC_CD8T.clone_637	3	1	0	0	0	0		AS_T08,BC_CD8T.clone_59	3	17	0	0	0	0
AS_T08,BC_CD8T.clone_100	2	10	0	0	0	0		AS_T08,BC_CD8T.clone_132	3	3	0	0	0	0
AS_T08,BC_CD8T.clone_154	2	7	0	0	0	0		AS_T08,BC_CD8T.clone_221	3	3	0	0	0	0
AS_T08,BC_CD8T.clone_75	2	3	0	0	0	0		AS_T08,BC_CD8T.clone_260	3	3	0	0	0	0
AS_T08,BC_CD8T.clone_515	2	2	0	0	0	0		AS_T08,BC_CD8T.clone_212	3	1	0	0	0	0
AS_T08,BC_CD8T.clone_1004	2	1	0	0	0	0		AS_T08,BC_CD8T.clone_279	3	1	0	0	0	0
AS_T08,BC_CD8T.clone_1007	2	1	0	0	0	0		AS_T08,BC_CD8T.clone_292	3	1	0	0	0	0
AS_T08,BC_CD8T.clone_1031	2	1	0	0	0	0		AS_T08,BC_CD8T.clone_318	3	1	0	0	0	0
AS_T08,BC_CD8T.clone_663	2	1	0	0	0	0		AS_T08,BC_CD8T.clone_365	3	1	0	0	0	0
AS_T08,BC_CD8T.clone_728	2	1	0	0	0	0		AS_T08,BC_CD8T.clone_399	3	1	0	0	0	0
AS_T08,BC_CD8T.clone_798	2	1	0	0	0	0		AS_T08,BC_CD8T.clone_545	3	1	0	0	0	0
AS_T08,BC_CD8T.clone_920	2	1	0	0	0	0		AS_T08,BC_CD8T.clone_550	3	1	0	0	0	0
AS_T08,BC_CD8T.clone_998	2	1	0	0	0	0		AS_T08,BC_CD8T.clone_555	3	1	0	0	0	0
AS_T08,BC_CD8T.clone_134	1	7	0	0	0	0		AS_T08,BC_CD8T.clone_573	3	1	0	0	0	0
AS_T08,BC_CD8T.clone_171	1	5	0	0	0	0		AS_T08,BC_CD8T.clone_579	3	1	0	0	0	0
AS_T08,BC_CD8T.clone_396	1	3	0	0	0	0		AS_T08,BC_CD8T.clone_620	3	1	0	0	0	0
AS_T08,BC_CD8T.clone_609	1	3	0	0	0	0		AS_T08,BC_CD8T.clone_637	3	1	0	0	0	0
AS_T08,BC_CD8T.clone_311	1	2	0	0	0	0		AS_T08,BC_CD8T.clone_23	2	12	0	0	0	0
AS_T08,BC_CD8T.clone_557	1	2	0	0	0	0		AS_T08,BC_CD8T.clone_100	2	10	0	0	0	0
AS_T08,BC_CD8T.clone_673	1	2	0	0	0	0		AS_T08,BC_CD8T.clone_154	2	7	0	0	0	0
AS_T08,BC_CD8T.clone_907	1	2	0	0	0	0		AS_T08,BC_CD8T.clone_214	2	3	0	0	0	0
AS_T08,BC_CD8T.clone_1015	1	1	0	0	0	0		AS_T08,BC_CD8T.clone_330	2	3	0	0	0	0
AS_T08,BC_CD8T.clone_1041	1	1	0	0	0	0		AS_T08,BC_CD8T.clone_515	2	2	0	0	0	0
AS_T08,BC_CD8T.clone_1134	1	1	0	0	0	0		AS_T08,BC_CD8T.clone_1004	2	1	0	0	0	0
AS_T08,BC_CD8T.clone_1274	1	1	0	0	0	0		AS_T08,BC_CD8T.clone_1007	2	1	0	0	0	0
AS_T08,BC_CD8T.clone_1280	1	1	0	0	0	0		AS_T08,BC_CD8T.clone_1031	2	1	0	0	0	0
AS_T08,BC_CD8T.clone_1304	1	1	0	0	0	0		AS_T08,BC_CD8T.clone_468	2	1	0	0	0	0
AS_T08,BC_CD8T.clone_1446	1	1	0	0	0	0		AS_T08,BC_CD8T.clone_612	2	1	0	0	0	0
AS_T08,BC_CD8T.clone_1447	1	1	0	0	0	0		AS_T08,BC_CD8T.clone_655	2	1	0	0	0	0
AS_T08,BC_CD8T.clone_1632	1	1	0	0	0	0		AS_T08,BC_CD8T.clone_663	2	1	0	0	0	0
AS_T08,BC_CD8T.clone_1721	1	1	0	0	0	0		AS_T08,BC_CD8T.clone_728	2	1	0	0	0	0
AS_T08,BC_CD8T.clone_1798	1	1	0	0	0	0		AS_T08,BC_CD8T.clone_798	2	1	0	0	0	0
AS_T08,BC_CD8T.clone_1806	1	1	0	0	0	0		AS_T08,BC_CD8T.clone_920	2	1	0	0	0	0
AS_T08,BC_CD8T.clone_1877	1	1	0	0	0	0		AS_T08,BC_CD8T.clone_998	2	1	0	0	0	0
AS_T08,BC_CD8T.clone_1888	1	1	0	0	0	0		AS_T08,BC_CD8T.clone_134	1	7	0	0	0	0
AS_T08,BC_CD8T.clone_1981	1	1	0	0	0	0		AS_T08,BC_CD8T.clone_143	1	6	0	0	0	0
AS_T08,BC_CD8T.clone_1990	1	1	0	0	0	0		AS_T08,BC_CD8T.clone_171	1	5	0	0	0	0
AS_T08,BC_CD8T.clone_2069	1	1	0	0	0	0		AS_T08,BC_CD8T.clone_355	1	3	0	0	0	0
AS_T08,BC_CD8T.clone_2205	1	1	0	0	0	0		AS_T08,BC_CD8T.clone_396	1	3	0	0	0	0
AS_T08,BC_CD8T.clone_2238	1	1	0	0	0	0		AS_T08,BC_CD8T.clone_609	1	3	0	0	0	0
AS_T08,BC_CD8T.clone_2309	1	1	0	0	0	0		AS_T08,BC_CD8T.clone_311	1	2	0	0	0	0
AS_T08,BC_CD8T.clone_2355	1	1	0	0	0	0		AS_T08,BC_CD8T.clone_354	1	2	0	0	0	0
AS_T08,BC_CD8T.clone_478	1	1	0	0	0	0		AS_T08,BC_CD8T.clone_557	1	2	0	0	0	0
AS_T08,BC_CD8T.clone_536	1	1	0	0	0	0		AS_T08,BC_CD8T.clone_568	1	2	0	0	0	0
AS_T08,BC_CD8T.clone_643	1	1	0	0	0	0		AS_T08,BC_CD8T.clone_673	1	2	0	0	0	0
AS_T08,BC_CD8T.clone_989	1	1	0	0	0	0		AS_T08,BC_CD8T.clone_907	1	2	0	0	0	0
AS_T08,LN_CD8T.clone_376	4	0	1	0	0	0		AS_T08,BC_CD8T.clone_1015	1	1	0	0	0	0
AS_T08,LN_CD8T.clone_458	4	0	1	0	0	0		AS_T08,BC_CD8T.clone_1041	1	1	0	0	0	0
AS_T08,LN_CD8T.clone_650	3	0	1	0	0	0		AS_T08,BC_CD8T.clone_1134	1	1	0	0	0	0
AS_T08,LN_CD8T.clone_667	3	0	1	0	0	0		AS_T08,BC_CD8T.clone_1274	1	1	0	0	0	0
AS_T08,LN_CD8T.clone_502	2	0	2	0	0	0		AS_T08,BC_CD8T.clone_1280	1	1	0	0	0	0
AS_T08,LN_CD8T.clone_566	2	0	2	0	0	0		AS_T08,BC_CD8T.clone_1304	1	1	0	0	0	0
AS_T08,LN_CD8T.clone_1005	2	0	1	0	0	0		AS_T08,BC_CD8T.clone_1446	1	1	0	0	0	0
AS_T08,LN_CD8T.clone_1023	2	0	1	0	0	0		AS_T08,BC_CD8T.clone_1447	1	1	0	0	0	0
AS_T08,LN_CD8T.clone_720	2	0	1	0	0	0		AS_T08,BC_CD8T.clone_1632	1	1	0	0	0	0
AS_T08,LN_CD8T.clone_146	1	0	9	0	0	0		AS_T08,BC_CD8T.clone_1721	1	1	0	0	0	0
AS_T08,LN_CD8T.clone_531	1	0	3	0	0	0		AS_T08,BC_CD8T.clone_1798	1	1	0	0	0	0
AS_T08,LN_CD8T.clone_700	1	0	2	0	0	0		AS_T08,BC_CD8T.clone_1806	1	1	0	0	0	0
AS_T08,LN_CD8T.clone_711	1	0	2	0	0	0		AS_T08,BC_CD8T.clone_1877	1	1	0	0	0	0
AS_T08,LN_CD8T.clone_912	1	0	2	0	0	0		AS_T08,BC_CD8T.clone_1888	1	1	0	0	0	0
AS_T08,LN_CD8T.clone_999	1	0	2	0	0	0		AS_T08,BC_CD8T.clone_1981	1	1	0	0	0	0
AS_T08,LN_CD8T.clone_1095	1	0	1	0	0	0		AS_T08,BC_CD8T.clone_1990	1	1	0	0	0	0
AS_T08,LN_CD8T.clone_1254	1	0	1	0	0	0		AS_T08,BC_CD8T.clone_2069	1	1	0	0	0	0
AS_T08,LN_CD8T.clone_1377	1	0	1	0	0	0		AS_T08,BC_CD8T.clone_2205	1	1	0	0	0	0
AS_T08,LN_CD8T.clone_1518	1	0	1	0	0	0		AS_T08,BC_CD8T.clone_2238	1	1	0	0	0	0
AS_T08,LN_CD8T.clone_1540	1	0	1	0	0	0		AS_T08,BC_CD8T.clone_2309	1	1	0	0	0	0
AS_T08,LN_CD8T.clone_1687	1	0	1	0	0	0		AS_T08,BC_CD8T.clone_2355	1	1	0	0	0	0
AS_T08,LN_CD8T.clone_1773	1	0	1	0	0	0		AS_T08,BC_CD8T.clone_250	1	1	0	0	0	0
AS_T08,LN_CD8T.clone_2007	1	0	1	0	0	0		AS_T08,BC_CD8T.clone_536	1	1	0	0	0	0
AS_T08,LN_CD8T.clone_2175	1	0	1	0	0	0		AS_T08,BC_CD8T.clone_643	1	1	0	0	0	0
AS_T08,LN_CD8T.clone_2378	1	0	1	0	0	0		AS_T08,BC_CD8T.clone_841	1	1	0	0	0	0
AS_T08,MT_T07.clone_43	7	0	0	2	0	0		AS_T08,BC_CD8T.clone_845	1	1	0	0	0	0
AS_T08,MT_T07.clone_35	6	0	0	1	0	0		AS_T08,BC_CD8T.clone_893	1	1	0	0	0	0
AS_T08,MT_T07.clone_301	5	0	0	1	0	0		AS_T08,BC_CD8T.clone_989	1	1	0	0	0	0
AS_T08,MT_T07.clone_366	4	0	0	1	0	0		AS_T08,LN_CD8T.clone_62	12	0	5	0	0	0
AS_T08,MT_T07.clone_420	4	0	0	1	0	0		AS_T08,LN_CD8T.clone_225	4	0	1	0	0	0
AS_T08,MT_T07.clone_474	3	0	0	1	0	0		AS_T08,LN_CD8T.clone_315	4	0	1	0	0	0
AS_T08,MT_T07.clone_1030	2	0	0	1	0	0		AS_T08,LN_CD8T.clone_376	4	0	1	0	0	0
AS_T08,MT_T07.clone_836	2	0	0	1	0	0		AS_T08,LN_CD8T.clone_458	4	0	1	0	0	0
AS_T08,MT_T07.clone_84	2	0	0	1	0	0		AS_T08,LN_CD8T.clone_650	3	0	1	0	0	0
AS_T08,MT_T07.clone_218	1	0	0	2	0	0		AS_T08,LN_CD8T.clone_667	3	0	1	0	0	0
AS_T08,MT_T07.clone_743	1	0	0	2	0	0		AS_T08,LN_CD8T.clone_502	2	0	2	0	0	0
AS_T08,MT_T07.clone_1150	1	0	0	1	0	0		AS_T08,LN_CD8T.clone_566	2	0	2	0	0	0
AS_T08,MT_T07.clone_1163	1	0	0	1	0	0		AS_T08,LN_CD8T.clone_1005	2	0	1	0	0	0
AS_T08,MT_T07.clone_1216	1	0	0	1	0	0		AS_T08,LN_CD8T.clone_1023	2	0	1	0	0	0
AS_T08,MT_T07.clone_1262	1	0	0	1	0	0		AS_T08,LN_CD8T.clone_321	2	0	1	0	0	0
AS_T08,MT_T07.clone_1373	1	0	0	1	0	0		AS_T08,LN_CD8T.clone_647	2	0	1	0	0	0
AS_T08,MT_T07.clone_1561	1	0	0	1	0	0		AS_T08,LN_CD8T.clone_720	2	0	1	0	0	0
AS_T08,MT_T07.clone_1577	1	0	0	1	0	0		AS_T08,LN_CD8T.clone_160	1	0	6	0	0	0
AS_T08,MT_T07.clone_1783	1	0	0	1	0	0		AS_T08,LN_CD8T.clone_216	1	0	3	0	0	0
AS_T08,MT_T07.clone_1829	1	0	0	1	0	0		AS_T08,LN_CD8T.clone_322	1	0	3	0	0	0
AS_T08,MT_T07.clone_1939	1	0	0	1	0	0		AS_T08,LN_CD8T.clone_531	1	0	3	0	0	0
AS_T08,MT_T07.clone_1953	1	0	0	1	0	0		AS_T08,LN_CD8T.clone_528	1	0	2	0	0	0
AS_T08,MT_T07.clone_2098	1	0	0	1	0	0		AS_T08,LN_CD8T.clone_700	1	0	2	0	0	0
AS_T08,MT_T07.clone_2267	1	0	0	1	0	0		AS_T08,LN_CD8T.clone_711	1	0	2	0	0	0
AS_T08,MT_T07.clone_2356	1	0	0	1	0	0		AS_T08,LN_CD8T.clone_912	1	0	2	0	0	0
AS_T08,MT_T07.clone_571	1	0	0	1	0	0		AS_T08,LN_CD8T.clone_999	1	0	2	0	0	0
AS_T08,MT_T07.clone_653	1	0	0	1	0	0		AS_T08,LN_CD8T.clone_1002	1	0	1	0	0	0
AS_T08,MT_T07.clone_835	1	0	0	1	0	0		AS_T08,LN_CD8T.clone_1042	1	0	1	0	0	0
AS_T08,MT_T07.clone_963	1	0	0	1	0	0		AS_T08,LN_CD8T.clone_1095	1	0	1	0	0	0
AS_T08,MT_T08.clone_144	10	0	0	0	1	0		AS_T08,LN_CD8T.clone_1254	1	0	1	0	0	0
AS_T08,MT_T08.clone_256	6	0	0	0	1	0		AS_T08,LN_CD8T.clone_1377	1	0	1	0	0	0
AS_T08,MT_T08.clone_341	5	0	0	0	1	0		AS_T08,LN_CD8T.clone_1518	1	0	1	0	0	0
AS_T08,MT_T08.clone_464	3	0	0	0	2	0		AS_T08,LN_CD8T.clone_1540	1	0	1	0	0	0
AS_T08,MT_T08.clone_179	3	0	0	0	1	0		AS_T08,LN_CD8T.clone_1687	1	0	1	0	0	0
AS_T08,MT_T08.clone_382	3	0	0	0	1	0		AS_T08,LN_CD8T.clone_1773	1	0	1	0	0	0
AS_T08,MT_T08.clone_402	3	0	0	0	1	0		AS_T08,LN_CD8T.clone_2007	1	0	1	0	0	0
AS_T08,MT_T08.clone_576	3	0	0	0	1	0		AS_T08,LN_CD8T.clone_2175	1	0	1	0	0	0
AS_T08,MT_T08.clone_603	3	0	0	0	1	0		AS_T08,LN_CD8T.clone_223	1	0	1	0	0	0
AS_T08,MT_T08.clone_660	3	0	0	0	1	0		AS_T08,LN_CD8T.clone_2378	1	0	1	0	0	0
AS_T08,MT_T08.clone_580	2	0	0	0	1	0		AS_T08,LN_CD8T.clone_610	1	0	1	0	0	0
AS_T08,MT_T08.clone_1135	1	0	0	0	1	0		AS_T08,LN_CD8T.clone_679	1	0	1	0	0	0
AS_T08,MT_T08.clone_1179	1	0	0	0	1	0		AS_T08,LN_CD8T.clone_692	1	0	1	0	0	0
AS_T08,MT_T08.clone_1341	1	0	0	0	1	0		AS_T08,PT_T07.clone_43	7	0	0	1	0	0
AS_T08,MT_T08.clone_1583	1	0	0	0	1	0		AS_T08,PT_T07.clone_48	6	0	0	2	0	0
AS_T08,MT_T08.clone_1599	1	0	0	0	1	0		AS_T08,PT_T07.clone_35	6	0	0	1	0	0
AS_T08,MT_T08.clone_1625	1	0	0	0	1	0		AS_T08,PT_T07.clone_310	3	0	0	1	0	0
AS_T08,MT_T08.clone_1686	1	0	0	0	1	0		AS_T08,PT_T07.clone_584	3	0	0	1	0	0
AS_T08,MT_T08.clone_1873	1	0	0	0	1	0		AS_T08,PT_T07.clone_185	2	0	0	1	0	0
AS_T08,MT_T08.clone_2005	1	0	0	0	1	0		AS_T08,PT_T07.clone_826	2	0	0	1	0	0
AS_T08,MT_T08.clone_2017	1	0	0	0	1	0		AS_T08,PT_T07.clone_885	2	0	0	1	0	0
AS_T08,MT_T08.clone_2099	1	0	0	0	1	0		AS_T08,PT_T07.clone_767	1	0	0	2	0	0
AS_T08,MT_T08.clone_2189	1	0	0	0	1	0		AS_T08,PT_T07.clone_1510	1	0	0	1	0	0
AS_T08,MT_T08.clone_2211	1	0	0	0	1	0		AS_T08,PT_T07.clone_1543	1	0	0	1	0	0
AS_T08,MT_T08.clone_2259	1	0	0	0	1	0		AS_T08,PT_T07.clone_1659	1	0	0	1	0	0
AS_T08,MT_T08.clone_2283	1	0	0	0	1	0		AS_T08,PT_T07.clone_2053	1	0	0	1	0	0
AS_T08,MT_T08.clone_2291	1	0	0	0	1	0		AS_T08,PT_T07.clone_2296	1	0	0	1	0	0
AS_T08,MT_T08.clone_685	1	0	0	0	1	0		AS_T08,PT_T07.clone_261	1	0	0	1	0	0
AS_T08,MT_T08.clone_790	1	0	0	0	1	0		AS_T08,PT_T07.clone_653	1	0	0	1	0	0
AS_T08,MT_T10.clone_29	11	0	0	0	0	5		AS_T08,PT_T07.clone_795	1	0	0	1	0	0
AS_T08,MT_T10.clone_41	5	0	0	0	0	8		AS_T08,PT_T08.clone_8	88	0	0	0	3	0
AS_T08,MT_T10.clone_18	5	0	0	0	0	1		AS_T08,PT_T08.clone_9	19	0	0	0	1	0
AS_T08,MT_T10.clone_406	4	0	0	0	0	1		AS_T08,PT_T08.clone_49	18	0	0	0	1	0
AS_T08,MT_T10.clone_428	4	0	0	0	0	1		AS_T08,PT_T08.clone_95	15	0	0	0	1	0
AS_T08,MT_T10.clone_176	3	0	0	0	0	6		AS_T08,PT_T08.clone_67	14	0	0	0	1	0
AS_T08,MT_T10.clone_271	3	0	0	0	0	4		AS_T08,PT_T08.clone_22	11	0	0	0	1	0
AS_T08,MT_T10.clone_377	3	0	0	0	0	2		AS_T08,PT_T08.clone_124	9	0	0	0	1	0
AS_T08,MT_T10.clone_310	3	0	0	0	0	1		AS_T08,PT_T08.clone_57	8	0	0	0	2	0
AS_T08,MT_T10.clone_54	2	0	0	0	0	17		AS_T08,PT_T08.clone_237	7	0	0	0	1	0
AS_T08,MT_T10.clone_181	2	0	0	0	0	7		AS_T08,PT_T08.clone_101	6	0	0	0	8	0
AS_T08,MT_T10.clone_165	2	0	0	0	0	3		AS_T08,PT_T08.clone_230	6	0	0	0	2	0
AS_T08,MT_T10.clone_1025	2	0	0	0	0	1		AS_T08,PT_T08.clone_156	6	0	0	0	1	0
AS_T08,MT_T10.clone_698	2	0	0	0	0	1		AS_T08,PT_T08.clone_264	6	0	0	0	1	0
AS_T08,MT_T10.clone_721	2	0	0	0	0	1		AS_T08,PT_T08.clone_203	5	0	0	0	4	0
AS_T08,MT_T10.clone_759	2	0	0	0	0	1		AS_T08,PT_T08.clone_172	5	0	0	0	3	0
AS_T08,MT_T10.clone_853	2	0	0	0	0	1		AS_T08,PT_T08.clone_167	5	0	0	0	1	0
AS_T08,MT_T10.clone_951	2	0	0	0	0	1		AS_T08,PT_T08.clone_170	5	0	0	0	1	0
AS_T08,MT_T10.clone_952	2	0	0	0	0	1		AS_T08,PT_T08.clone_173	4	0	0	0	6	0
AS_T08,MT_T10.clone_85	1	0	0	0	0	11		AS_T08,PT_T08.clone_189	4	0	0	0	5	0
AS_T08,MT_T10.clone_133	1	0	0	0	0	10		AS_T08,PT_T08.clone_239	4	0	0	0	3	0
AS_T08,MT_T10.clone_129	1	0	0	0	0	8		AS_T08,PT_T08.clone_139	4	0	0	0	1	0
AS_T08,MT_T10.clone_111	1	0	0	0	0	7		AS_T08,PT_T08.clone_219	4	0	0	0	1	0
AS_T08,MT_T10.clone_135	1	0	0	0	0	6		AS_T08,PT_T08.clone_383	3	0	0	0	2	0
AS_T08,MT_T10.clone_188	1	0	0	0	0	6		AS_T08,PT_T08.clone_479	3	0	0	0	1	0
AS_T08,MT_T10.clone_289	1	0	0	0	0	6		AS_T08,PT_T08.clone_626	3	0	0	0	1	0
AS_T08,MT_T10.clone_231	1	0	0	0	0	5		AS_T08,PT_T08.clone_307	2	0	0	0	3	0
AS_T08,MT_T10.clone_234	1	0	0	0	0	5		AS_T08,PT_T08.clone_347	2	0	0	0	3	0
AS_T08,MT_T10.clone_257	1	0	0	0	0	5		AS_T08,PT_T08.clone_415	2	0	0	0	3	0
AS_T08,MT_T10.clone_186	1	0	0	0	0	3		AS_T08,PT_T08.clone_591	2	0	0	0	2	0
AS_T08,MT_T10.clone_634	1	0	0	0	0	3		AS_T08,PT_T08.clone_463	2	0	0	0	1	0
AS_T08,MT_T10.clone_1016	1	0	0	0	0	2		AS_T08,PT_T08.clone_574	2	0	0	0	1	0
AS_T08,MT_T10.clone_265	1	0	0	0	0	2		AS_T08,PT_T08.clone_580	2	0	0	0	1	0
AS_T08,MT_T10.clone_437	1	0	0	0	0	2		AS_T08,PT_T08.clone_600	2	0	0	0	1	0
AS_T08,MT_T10.clone_533	1	0	0	0	0	2		AS_T08,PT_T08.clone_696	2	0	0	0	1	0
AS_T08,MT_T10.clone_672	1	0	0	0	0	2		AS_T08,PT_T08.clone_764	2	0	0	0	1	0
AS_T08,MT_T10.clone_847	1	0	0	0	0	2		AS_T08,PT_T08.clone_226	1	0	0	0	2	0
AS_T08,MT_T10.clone_866	1	0	0	0	0	2		AS_T08,PT_T08.clone_519	1	0	0	0	2	0
AS_T08,MT_T10.clone_1228	1	0	0	0	0	1		AS_T08,PT_T08.clone_819	1	0	0	0	2	0
AS_T08,MT_T10.clone_1238	1	0	0	0	0	1		AS_T08,PT_T08.clone_938	1	0	0	0	2	0
AS_T08,MT_T10.clone_1306	1	0	0	0	0	1		AS_T08,PT_T08.clone_1113	1	0	0	0	1	0
AS_T08,MT_T10.clone_1429	1	0	0	0	0	1		AS_T08,PT_T08.clone_1348	1	0	0	0	1	0
AS_T08,MT_T10.clone_1445	1	0	0	0	0	1		AS_T08,PT_T08.clone_1367	1	0	0	0	1	0
AS_T08,MT_T10.clone_1511	1	0	0	0	0	1		AS_T08,PT_T08.clone_1591	1	0	0	0	1	0
AS_T08,MT_T10.clone_1612	1	0	0	0	0	1		AS_T08,PT_T08.clone_1624	1	0	0	0	1	0
AS_T08,MT_T10.clone_1620	1	0	0	0	0	1		AS_T08,PT_T08.clone_1652	1	0	0	0	1	0
AS_T08,MT_T10.clone_1643	1	0	0	0	0	1		AS_T08,PT_T08.clone_1846	1	0	0	0	1	0
AS_T08,MT_T10.clone_1666	1	0	0	0	0	1		AS_T08,PT_T08.clone_1856	1	0	0	0	1	0
AS_T08,MT_T10.clone_1712	1	0	0	0	0	1		AS_T08,PT_T08.clone_2024	1	0	0	0	1	0
AS_T08,MT_T10.clone_1715	1	0	0	0	0	1		AS_T08,PT_T08.clone_2050	1	0	0	0	1	0
AS_T08,MT_T10.clone_2077	1	0	0	0	0	1		AS_T08,PT_T08.clone_299	1	0	0	0	1	0
AS_T08,MT_T10.clone_2106	1	0	0	0	0	1		AS_T08,PT_T08.clone_724	1	0	0	0	1	0
AS_T08,MT_T10.clone_2253	1	0	0	0	0	1		AS_T08,PT_T08.clone_742	1	0	0	0	1	0
AS_T08,MT_T10.clone_2256	1	0	0	0	0	1		AS_T08,PT_T10.clone_29	11	0	0	0	0	1
AS_T08,MT_T10.clone_447	1	0	0	0	0	1		AS_T08,PT_T10.clone_213	6	0	0	0	0	1
AS_T08,MT_T10.clone_773	1	0	0	0	0	1		AS_T08,PT_T10.clone_41	5	0	0	0	0	3
AS_T08,MT_T10.clone_927	1	0	0	0	0	1		AS_T08,PT_T10.clone_217	3	0	0	0	0	5
BC_CD8T,LN_CD8T.clone_2	0	16	2	0	0	0		AS_T08,PT_T10.clone_253	3	0	0	0	0	3
BC_CD8T,LN_CD8T.clone_352	0	5	1	0	0	0		AS_T08,PT_T10.clone_245	2	0	0	0	0	5
BC_CD8T,LN_CD8T.clone_549	0	3	1	0	0	0		AS_T08,PT_T10.clone_165	2	0	0	0	0	2
BC_CD8T,LN_CD8T.clone_577	0	3	1	0	0	0		AS_T08,PT_T10.clone_54	2	0	0	0	0	2
BC_CD8T,LN_CD8T.clone_395	0	2	2	0	0	0		AS_T08,PT_T10.clone_215	2	0	0	0	0	1
BC_CD8T,LN_CD8T.clone_511	0	2	2	0	0	0		AS_T08,PT_T10.clone_492	2	0	0	0	0	1
BC_CD8T,LN_CD8T.clone_731	0	2	1	0	0	0		AS_T08,PT_T10.clone_493	2	0	0	0	0	1
BC_CD8T,LN_CD8T.clone_90	0	2	1	0	0	0		AS_T08,PT_T10.clone_174	1	0	0	0	0	9
BC_CD8T,LN_CD8T.clone_418	0	1	4	0	0	0		AS_T08,PT_T10.clone_379	1	0	0	0	0	4
BC_CD8T,LN_CD8T.clone_575	0	1	3	0	0	0		AS_T08,PT_T10.clone_325	1	0	0	0	0	3
BC_CD8T,LN_CD8T.clone_624	0	1	3	0	0	0		AS_T08,PT_T10.clone_535	1	0	0	0	0	3
BC_CD8T,LN_CD8T.clone_669	0	1	3	0	0	0		AS_T08,PT_T10.clone_55	1	0	0	0	0	2
BC_CD8T,LN_CD8T.clone_1050	0	1	2	0	0	0		AS_T08,PT_T10.clone_703	1	0	0	0	0	2
BC_CD8T,LN_CD8T.clone_374	0	1	2	0	0	0		AS_T08,PT_T10.clone_799	1	0	0	0	0	2
BC_CD8T,LN_CD8T.clone_484	0	1	2	0	0	0		AS_T08,PT_T10.clone_1080	1	0	0	0	0	1
BC_CD8T,LN_CD8T.clone_939	0	1	2	0	0	0		AS_T08,PT_T10.clone_1180	1	0	0	0	0	1
BC_CD8T,LN_CD8T.clone_1157	0	1	1	0	0	0		AS_T08,PT_T10.clone_1202	1	0	0	0	0	1
BC_CD8T,LN_CD8T.clone_1206	0	1	1	0	0	0		AS_T08,PT_T10.clone_1245	1	0	0	0	0	1
BC_CD8T,LN_CD8T.clone_1517	0	1	1	0	0	0		AS_T08,PT_T10.clone_133	1	0	0	0	0	1
BC_CD8T,LN_CD8T.clone_1523	0	1	1	0	0	0		AS_T08,PT_T10.clone_135	1	0	0	0	0	1
BC_CD8T,LN_CD8T.clone_1536	0	1	1	0	0	0		AS_T08,PT_T10.clone_1589	1	0	0	0	0	1
BC_CD8T,LN_CD8T.clone_1657	0	1	1	0	0	0		AS_T08,PT_T10.clone_1621	1	0	0	0	0	1
BC_CD8T,LN_CD8T.clone_1753	0	1	1	0	0	0		AS_T08,PT_T10.clone_1787	1	0	0	0	0	1
BC_CD8T,LN_CD8T.clone_1907	0	1	1	0	0	0		AS_T08,PT_T10.clone_1874	1	0	0	0	0	1
BC_CD8T,LN_CD8T.clone_2037	0	1	1	0	0	0		AS_T08,PT_T10.clone_1957	1	0	0	0	0	1
BC_CD8T,LN_CD8T.clone_2060	0	1	1	0	0	0		AS_T08,PT_T10.clone_231	1	0	0	0	0	1
BC_CD8T,LN_CD8T.clone_2085	0	1	1	0	0	0		AS_T08,PT_T10.clone_257	1	0	0	0	0	1
BC_CD8T,LN_CD8T.clone_2105	0	1	1	0	0	0		AS_T08,PT_T10.clone_265	1	0	0	0	0	1
BC_CD8T,LN_CD8T.clone_2132	0	1	1	0	0	0		AS_T08,PT_T10.clone_384	1	0	0	0	0	1
BC_CD8T,LN_CD8T.clone_2178	0	1	1	0	0	0		AS_T08,PT_T10.clone_533	1	0	0	0	0	1
BC_CD8T,LN_CD8T.clone_2276	0	1	1	0	0	0		AS_T08,PT_T10.clone_685	1	0	0	0	0	1
BC_CD8T,LN_CD8T.clone_2323	0	1	1	0	0	0		AS_T08,PT_T10.clone_697	1	0	0	0	0	1
BC_CD8T,LN_CD8T.clone_2364	0	1	1	0	0	0		AS_T08,PT_T10.clone_708	1	0	0	0	0	1
BC_CD8T,LN_CD8T.clone_288	0	1	1	0	0	0		AS_T08,PT_T10.clone_85	1	0	0	0	0	1
BC_CD8T,LN_CD8T.clone_362	0	1	1	0	0	0		BC_CD8T,LN_CD8T.clone_2	0	16	2	0	0	0
BC_CD8T,LN_CD8T.clone_572	0	1	1	0	0	0		BC_CD8T,LN_CD8T.clone_352	0	5	1	0	0	0
BC_CD8T,LN_CD8T.clone_753	0	1	1	0	0	0		BC_CD8T,LN_CD8T.clone_270	0	3	2	0	0	0
BC_CD8T,MT_T07.clone_60	0	12	0	4	0	0		BC_CD8T,LN_CD8T.clone_549	0	3	1	0	0	0
BC_CD8T,MT_T07.clone_331	0	4	0	2	0	0		BC_CD8T,LN_CD8T.clone_577	0	3	1	0	0	0
BC_CD8T,MT_T07.clone_524	0	2	0	2	0	0		BC_CD8T,LN_CD8T.clone_511	0	2	2	0	0	0
BC_CD8T,MT_T07.clone_569	0	2	0	1	0	0		BC_CD8T,LN_CD8T.clone_614	0	2	1	0	0	0
BC_CD8T,MT_T07.clone_233	0	1	0	3	0	0		BC_CD8T,LN_CD8T.clone_731	0	2	1	0	0	0
BC_CD8T,MT_T07.clone_521	0	1	0	3	0	0		BC_CD8T,LN_CD8T.clone_90	0	2	1	0	0	0
BC_CD8T,MT_T07.clone_323	0	1	0	2	0	0		BC_CD8T,LN_CD8T.clone_182	0	1	4	0	0	0
BC_CD8T,MT_T07.clone_817	0	1	0	2	0	0		BC_CD8T,LN_CD8T.clone_418	0	1	4	0	0	0
BC_CD8T,MT_T07.clone_1140	0	1	0	1	0	0		BC_CD8T,LN_CD8T.clone_453	0	1	3	0	0	0
BC_CD8T,MT_T07.clone_1212	0	1	0	1	0	0		BC_CD8T,LN_CD8T.clone_575	0	1	3	0	0	0
BC_CD8T,MT_T07.clone_1284	0	1	0	1	0	0		BC_CD8T,LN_CD8T.clone_624	0	1	3	0	0	0
BC_CD8T,MT_T07.clone_1389	0	1	0	1	0	0		BC_CD8T,LN_CD8T.clone_669	0	1	3	0	0	0
BC_CD8T,MT_T07.clone_1528	0	1	0	1	0	0		BC_CD8T,LN_CD8T.clone_1050	0	1	2	0	0	0
BC_CD8T,MT_T07.clone_1684	0	1	0	1	0	0		BC_CD8T,LN_CD8T.clone_456	0	1	2	0	0	0
BC_CD8T,MT_T07.clone_1727	0	1	0	1	0	0		BC_CD8T,LN_CD8T.clone_484	0	1	2	0	0	0
BC_CD8T,MT_T07.clone_1825	0	1	0	1	0	0		BC_CD8T,LN_CD8T.clone_939	0	1	2	0	0	0
BC_CD8T,MT_T07.clone_268	0	1	0	1	0	0		BC_CD8T,LN_CD8T.clone_1157	0	1	1	0	0	0
BC_CD8T,MT_T07.clone_783	0	1	0	1	0	0		BC_CD8T,LN_CD8T.clone_1206	0	1	1	0	0	0
BC_CD8T,MT_T08.clone_739	0	2	0	0	1	0		BC_CD8T,LN_CD8T.clone_1517	0	1	1	0	0	0
BC_CD8T,MT_T08.clone_80	0	1	0	0	2	0		BC_CD8T,LN_CD8T.clone_1523	0	1	1	0	0	0
BC_CD8T,MT_T08.clone_1567	0	1	0	0	1	0		BC_CD8T,LN_CD8T.clone_1536	0	1	1	0	0	0
BC_CD8T,MT_T08.clone_498	0	1	0	0	1	0		BC_CD8T,LN_CD8T.clone_1657	0	1	1	0	0	0
BC_CD8T,MT_T08.clone_701	0	1	0	0	1	0		BC_CD8T,LN_CD8T.clone_1753	0	1	1	0	0	0
BC_CD8T,MT_T10.clone_12	0	53	0	0	0	1		BC_CD8T,LN_CD8T.clone_1907	0	1	1	0	0	0
BC_CD8T,MT_T10.clone_82	0	14	0	0	0	1		BC_CD8T,LN_CD8T.clone_2037	0	1	1	0	0	0
BC_CD8T,MT_T10.clone_400	0	2	0	0	0	1		BC_CD8T,LN_CD8T.clone_2060	0	1	1	0	0	0
BC_CD8T,MT_T10.clone_867	0	2	0	0	0	1		BC_CD8T,LN_CD8T.clone_2085	0	1	1	0	0	0
LN_CD8T,MT_T07.clone_391	0	0	2	2	0	0		BC_CD8T,LN_CD8T.clone_2105	0	1	1	0	0	0
LN_CD8T,MT_T07.clone_390	0	0	2	1	0	0		BC_CD8T,LN_CD8T.clone_2132	0	1	1	0	0	0
LN_CD8T,MT_T07.clone_423	0	0	1	4	0	0		BC_CD8T,LN_CD8T.clone_2178	0	1	1	0	0	0
LN_CD8T,MT_T07.clone_83	0	0	1	3	0	0		BC_CD8T,LN_CD8T.clone_2276	0	1	1	0	0	0
LN_CD8T,MT_T07.clone_715	0	0	1	2	0	0		BC_CD8T,LN_CD8T.clone_2323	0	1	1	0	0	0
LN_CD8T,MT_T07.clone_1172	0	0	1	1	0	0		BC_CD8T,LN_CD8T.clone_2364	0	1	1	0	0	0
LN_CD8T,MT_T07.clone_1193	0	0	1	1	0	0		BC_CD8T,LN_CD8T.clone_414	0	1	1	0	0	0
LN_CD8T,MT_T07.clone_1299	0	0	1	1	0	0		BC_CD8T,LN_CD8T.clone_716	0	1	1	0	0	0
LN_CD8T,MT_T07.clone_1505	0	0	1	1	0	0		BC_CD8T,LN_CD8T.clone_753	0	1	1	0	0	0
LN_CD8T,MT_T07.clone_1531	0	0	1	1	0	0		BC_CD8T,LN_CD8T.clone_931	0	1	1	0	0	0
LN_CD8T,MT_T07.clone_1799	0	0	1	1	0	0		BC_CD8T,PT_T07.clone_569	0	2	0	1	0	0
LN_CD8T,MT_T07.clone_1839	0	0	1	1	0	0		BC_CD8T,PT_T07.clone_498	0	1	0	2	0	0
LN_CD8T,MT_T07.clone_1947	0	0	1	1	0	0		BC_CD8T,PT_T07.clone_1884	0	1	0	1	0	0
LN_CD8T,MT_T07.clone_2003	0	0	1	1	0	0		BC_CD8T,PT_T07.clone_1994	0	1	0	1	0	0
LN_CD8T,MT_T07.clone_2338	0	0	1	1	0	0		BC_CD8T,PT_T07.clone_783	0	1	0	1	0	0
LN_CD8T,MT_T07.clone_2367	0	0	1	1	0	0		BC_CD8T,PT_T08.clone_195	0	3	0	0	1	0
LN_CD8T,MT_T07.clone_2385	0	0	1	1	0	0		BC_CD8T,PT_T08.clone_616	0	3	0	0	1	0
LN_CD8T,MT_T07.clone_259	0	0	1	1	0	0		BC_CD8T,PT_T08.clone_639	0	2	0	0	1	0
LN_CD8T,MT_T07.clone_630	0	0	1	1	0	0		BC_CD8T,PT_T08.clone_934	0	2	0	0	1	0
LN_CD8T,MT_T07.clone_633	0	0	1	1	0	0		BC_CD8T,PT_T08.clone_126	0	1	0	0	11	0
LN_CD8T,MT_T08.clone_1295	0	0	1	0	1	0		BC_CD8T,PT_T08.clone_323	0	1	0	0	3	0
LN_CD8T,MT_T10.clone_775	0	0	2	0	0	1		BC_CD8T,PT_T08.clone_1495	0	1	0	0	1	0
LN_CD8T,MT_T10.clone_372	0	0	1	0	0	4		BC_CD8T,PT_T08.clone_1707	0	1	0	0	1	0
LN_CD8T,MT_T10.clone_386	0	0	1	0	0	4		BC_CD8T,PT_T08.clone_2184	0	1	0	0	1	0
LN_CD8T,MT_T10.clone_291	0	0	1	0	0	3		BC_CD8T,PT_T08.clone_2369	0	1	0	0	1	0
LN_CD8T,MT_T10.clone_548	0	0	1	0	0	3		BC_CD8T,PT_T10.clone_1611	0	1	0	0	0	1
LN_CD8T,MT_T10.clone_1656	0	0	1	0	0	1		LN_CD8T,PT_T07.clone_390	0	0	2	1	0	0
LN_CD8T,MT_T10.clone_1664	0	0	1	0	0	1		LN_CD8T,PT_T07.clone_391	0	0	2	1	0	0
LN_CD8T,MT_T10.clone_1733	0	0	1	0	0	1		LN_CD8T,PT_T07.clone_1236	0	0	1	1	0	0
LN_CD8T,MT_T10.clone_2343	0	0	1	0	0	1		LN_CD8T,PT_T07.clone_2107	0	0	1	1	0	0
LN_CD8T,MT_T10.clone_2360	0	0	1	0	0	1		LN_CD8T,PT_T07.clone_2368	0	0	1	1	0	0
MT_T07,MT_T08.clone_36	0	0	0	10	1	0		LN_CD8T,PT_T07.clone_83	0	0	1	1	0	0
MT_T07,MT_T08.clone_112	0	0	0	4	1	0		LN_CD8T,PT_T08.clone_670	0	0	1	0	3	0
MT_T07,MT_T08.clone_209	0	0	0	3	1	0		LN_CD8T,PT_T08.clone_1021	0	0	1	0	2	0
MT_T07,MT_T08.clone_859	0	0	0	2	1	0		LN_CD8T,PT_T08.clone_630	0	0	1	0	2	0
MT_T07,MT_T08.clone_1756	0	0	0	1	1	0		LN_CD8T,PT_T08.clone_633	0	0	1	0	2	0
MT_T07,MT_T10.clone_1350	0	0	0	1	0	1		LN_CD8T,PT_T08.clone_1889	0	0	1	0	1	0
MT_T07,MT_T10.clone_1961	0	0	0	1	0	1		LN_CD8T,PT_T08.clone_1964	0	0	1	0	1	0
MT_T08,MT_T10.clone_431	0	0	0	0	4	1		LN_CD8T,PT_T08.clone_2284	0	0	1	0	1	0
MT_T08,MT_T10.clone_5	0	0	0	0	1	111		PT_T07,PT_T08.clone_74	0	0	0	1	13	0
MT_T08,MT_T10.clone_283	0	0	0	0	1	4		PT_T07,PT_T08.clone_130	0	0	0	1	11	0
MT_T08,MT_T10.clone_345	0	0	0	0	1	2		PT_T07,PT_T08.clone_112	0	0	0	1	7	0
MT_T08,MT_T10.clone_1173	0	0	0	0	1	1		PT_T07,PT_T08.clone_595	0	0	0	1	2	0
MT_T08,MT_T10.clone_1223	0	0	0	0	1	1		PT_T07,PT_T08.clone_676	0	0	0	1	2	0
MT_T08,MT_T10.clone_2232	0	0	0	0	1	1		PT_T07,PT_T08.clone_718	0	0	0	1	2	0
MT_T08,MT_T10.clone_2273	0	0	0	0	1	1		PT_T07,PT_T08.clone_794	0	0	0	1	2	0
MT_T08,MT_T10.clone_454	0	0	0	0	1	1		PT_T07,PT_T08.clone_997	0	0	0	1	2	0
MT_T08,MT_T10.clone_607	0	0	0	0	1	1		PT_T07,PT_T08.clone_1244	0	0	0	1	1	0
AS_T08,BC_CD8T,LN_CD8T.clone_6	27	2	3	0	0	0		PT_T07,PT_T08.clone_1524	0	0	0	1	1	0
AS_T08,BC_CD8T,LN_CD8T.clone_46	19	6	1	0	0	0		PT_T07,PT_T08.clone_1547	0	0	0	1	1	0
AS_T08,BC_CD8T,LN_CD8T.clone_89	10	6	1	0	0	0		PT_T07,PT_T08.clone_1562	0	0	0	1	1	0
AS_T08,BC_CD8T,LN_CD8T.clone_142	4	5	1	0	0	0		PT_T07,PT_T08.clone_1771	0	0	0	1	1	0
AS_T08,BC_CD8T,LN_CD8T.clone_206	4	2	2	0	0	0		PT_T07,PT_T08.clone_1842	0	0	0	1	1	0
AS_T08,BC_CD8T,LN_CD8T.clone_163	4	2	1	0	0	0		PT_T07,PT_T08.clone_2018	0	0	0	1	1	0
AS_T08,BC_CD8T,LN_CD8T.clone_308	4	1	1	0	0	0		PT_T07,PT_T08.clone_2028	0	0	0	1	1	0
AS_T08,BC_CD8T,LN_CD8T.clone_31	3	18	15	0	0	0		PT_T07,PT_T08.clone_2202	0	0	0	1	1	0
AS_T08,BC_CD8T,LN_CD8T.clone_91	3	9	3	0	0	0		PT_T07,PT_T08.clone_2261	0	0	0	1	1	0
AS_T08,BC_CD8T,LN_CD8T.clone_192	3	2	4	0	0	0		PT_T07,PT_T10.clone_79	0	0	0	2	0	9
AS_T08,BC_CD8T,LN_CD8T.clone_262	2	4	1	0	0	0		PT_T07,PT_T10.clone_63	0	0	0	1	0	7
AS_T08,BC_CD8T,LN_CD8T.clone_506	2	1	1	0	0	0		PT_T07,PT_T10.clone_5	0	0	0	1	0	3
AS_T08,BC_CD8T,LN_CD8T.clone_324	1	4	1	0	0	0		PT_T07,PT_T10.clone_76	0	0	0	1	0	3
AS_T08,BC_CD8T,LN_CD8T.clone_350	1	4	1	0	0	0		PT_T07,PT_T10.clone_2305	0	0	0	1	0	1
AS_T08,BC_CD8T,LN_CD8T.clone_240	1	3	1	0	0	0		PT_T08,PT_T10.clone_209	0	0	0	0	4	1
AS_T08,BC_CD8T,LN_CD8T.clone_356	1	3	1	0	0	0		PT_T08,PT_T10.clone_642	0	0	0	0	3	1
AS_T08,BC_CD8T,LN_CD8T.clone_419	1	3	1	0	0	0		PT_T08,PT_T10.clone_164	0	0	0	0	2	7
AS_T08,BC_CD8T,LN_CD8T.clone_183	1	1	7	0	0	0		PT_T08,PT_T10.clone_373	0	0	0	0	2	3
AS_T08,BC_CD8T,LN_CD8T.clone_242	1	1	4	0	0	0		PT_T08,PT_T10.clone_689	0	0	0	0	2	1
AS_T08,BC_CD8T,LN_CD8T.clone_500	1	1	2	0	0	0		PT_T08,PT_T10.clone_87	0	0	0	0	1	13
AS_T08,BC_CD8T,LN_CD8T.clone_508	1	1	1	0	0	0		PT_T08,PT_T10.clone_1094	0	0	0	0	1	1
AS_T08,BC_CD8T,MT_T07.clone_13	7	36	0	5	0	0		PT_T08,PT_T10.clone_1185	0	0	0	0	1	1
AS_T08,BC_CD8T,MT_T07.clone_99	4	8	0	1	0	0		PT_T08,PT_T10.clone_1213	0	0	0	0	1	1
AS_T08,BC_CD8T,MT_T07.clone_201	4	3	0	2	0	0		PT_T08,PT_T10.clone_1639	0	0	0	0	1	1
AS_T08,BC_CD8T,MT_T07.clone_59	3	17	0	2	0	0		PT_T08,PT_T10.clone_1777	0	0	0	0	1	1
AS_T08,BC_CD8T,MT_T07.clone_365	3	1	0	1	0	0		PT_T08,PT_T10.clone_1803	0	0	0	0	1	1
AS_T08,BC_CD8T,MT_T07.clone_655	2	1	0	1	0	0		PT_T08,PT_T10.clone_1985	0	0	0	0	1	1
AS_T08,BC_CD8T,MT_T07.clone_143	1	6	0	2	0	0		AS_T08,BC_CD8T,LN_CD8T.clone_46	19	6	1	0	0	0
AS_T08,BC_CD8T,MT_T07.clone_355	1	3	0	1	0	0		AS_T08,BC_CD8T,LN_CD8T.clone_58	13	5	1	0	0	0
AS_T08,BC_CD8T,MT_T07.clone_155	1	2	0	1	0	0		AS_T08,BC_CD8T,LN_CD8T.clone_89	10	6	1	0	0	0
AS_T08,BC_CD8T,MT_T07.clone_354	1	2	0	1	0	0		AS_T08,BC_CD8T,LN_CD8T.clone_107	7	4	1	0	0	0
AS_T08,BC_CD8T,MT_T07.clone_568	1	2	0	1	0	0		AS_T08,BC_CD8T,LN_CD8T.clone_53	7	1	8	0	0	0
AS_T08,BC_CD8T,MT_T07.clone_526	1	1	0	1	0	0		AS_T08,BC_CD8T,LN_CD8T.clone_92	6	5	3	0	0	0
AS_T08,BC_CD8T,MT_T07.clone_841	1	1	0	1	0	0		AS_T08,BC_CD8T,LN_CD8T.clone_142	4	5	1	0	0	0
AS_T08,BC_CD8T,MT_T07.clone_845	1	1	0	1	0	0		AS_T08,BC_CD8T,LN_CD8T.clone_206	4	2	2	0	0	0
AS_T08,BC_CD8T,MT_T08.clone_64	19	1	0	0	1	0		AS_T08,BC_CD8T,LN_CD8T.clone_163	4	2	1	0	0	0
AS_T08,BC_CD8T,MT_T08.clone_78	17	1	0	0	1	0		AS_T08,BC_CD8T,LN_CD8T.clone_72	4	1	5	0	0	0
AS_T08,BC_CD8T,MT_T08.clone_52	12	4	0	0	1	0		AS_T08,BC_CD8T,LN_CD8T.clone_145	4	1	2	0	0	0
AS_T08,BC_CD8T,MT_T08.clone_138	6	1	0	0	3	0		AS_T08,BC_CD8T,LN_CD8T.clone_158	4	1	2	0	0	0
AS_T08,BC_CD8T,MT_T08.clone_45	5	16	0	0	2	0		AS_T08,BC_CD8T,LN_CD8T.clone_308	4	1	1	0	0	0
AS_T08,BC_CD8T,MT_T08.clone_132	3	3	0	0	3	0		AS_T08,BC_CD8T,LN_CD8T.clone_31	3	18	15	0	0	0
AS_T08,BC_CD8T,MT_T08.clone_292	3	1	0	0	3	0		AS_T08,BC_CD8T,LN_CD8T.clone_204	3	3	1	0	0	0
AS_T08,BC_CD8T,MT_T08.clone_399	3	1	0	0	1	0		AS_T08,BC_CD8T,LN_CD8T.clone_192	3	2	4	0	0	0
AS_T08,BC_CD8T,MT_T08.clone_23	2	12	0	0	1	0		AS_T08,BC_CD8T,LN_CD8T.clone_121	2	4	1	0	0	0
AS_T08,BC_CD8T,MT_T08.clone_330	2	3	0	0	1	0		AS_T08,BC_CD8T,LN_CD8T.clone_262	2	4	1	0	0	0
AS_T08,BC_CD8T,MT_T08.clone_297	2	1	0	0	1	0		AS_T08,BC_CD8T,LN_CD8T.clone_162	2	1	3	0	0	0
AS_T08,BC_CD8T,MT_T08.clone_612	2	1	0	0	1	0		AS_T08,BC_CD8T,LN_CD8T.clone_220	2	1	3	0	0	0
AS_T08,BC_CD8T,MT_T08.clone_148	1	2	0	0	4	0		AS_T08,BC_CD8T,LN_CD8T.clone_506	2	1	1	0	0	0
AS_T08,BC_CD8T,MT_T08.clone_893	1	1	0	0	1	0		AS_T08,BC_CD8T,LN_CD8T.clone_324	1	4	1	0	0	0
AS_T08,BC_CD8T,MT_T10.clone_38	5	1	0	0	0	4		AS_T08,BC_CD8T,LN_CD8T.clone_350	1	4	1	0	0	0
AS_T08,BC_CD8T,MT_T10.clone_122	4	4	0	0	0	4		AS_T08,BC_CD8T,LN_CD8T.clone_240	1	3	1	0	0	0
AS_T08,BC_CD8T,MT_T10.clone_184	4	1	0	0	0	4		AS_T08,BC_CD8T,LN_CD8T.clone_356	1	3	1	0	0	0
AS_T08,BC_CD8T,MT_T10.clone_161	4	1	0	0	0	3		AS_T08,BC_CD8T,LN_CD8T.clone_419	1	3	1	0	0	0
AS_T08,BC_CD8T,MT_T10.clone_65	3	7	0	0	0	9		AS_T08,BC_CD8T,LN_CD8T.clone_183	1	1	7	0	0	0
AS_T08,BC_CD8T,MT_T10.clone_279	3	1	0	0	0	3		AS_T08,BC_CD8T,LN_CD8T.clone_467	1	1	2	0	0	0
AS_T08,BC_CD8T,MT_T10.clone_30	2	1	0	0	0	14		AS_T08,BC_CD8T,LN_CD8T.clone_500	1	1	2	0	0	0
AS_T08,BC_CD8T,MT_T10.clone_243	2	1	0	0	0	3		AS_T08,BC_CD8T,LN_CD8T.clone_508	1	1	1	0	0	0
AS_T08,BC_CD8T,MT_T10.clone_273	2	1	0	0	0	2		AS_T08,BC_CD8T,LN_CD8T.clone_522	1	1	1	0	0	0
AS_T08,BC_CD8T,MT_T10.clone_468	2	1	0	0	0	2		AS_T08,BC_CD8T,PT_T07.clone_13	7	36	0	4	0	0
AS_T08,BC_CD8T,MT_T10.clone_250	1	1	0	0	0	5		AS_T08,BC_CD8T,PT_T07.clone_45	5	16	0	1	0	0
AS_T08,BC_CD8T,MT_T10.clone_472	1	1	0	0	0	1		AS_T08,BC_CD8T,PT_T07.clone_70	5	13	0	1	0	0
AS_T08,LN_CD8T,MT_T07.clone_62	12	0	5	5	0	0		AS_T08,BC_CD8T,PT_T07.clone_99	4	8	0	2	0	0
AS_T08,LN_CD8T,MT_T07.clone_19	12	0	1	1	0	0		AS_T08,BC_CD8T,PT_T07.clone_94	3	11	0	1	0	0
AS_T08,LN_CD8T,MT_T07.clone_56	8	0	1	2	0	0		AS_T08,BC_CD8T,PT_T07.clone_65	3	7	0	1	0	0
AS_T08,LN_CD8T,MT_T07.clone_136	5	0	3	3	0	0		AS_T08,BC_CD8T,PT_T07.clone_368	3	1	0	1	0	0
AS_T08,LN_CD8T,MT_T07.clone_315	4	0	1	1	0	0		AS_T08,BC_CD8T,PT_T07.clone_243	2	1	0	1	0	0
AS_T08,LN_CD8T,MT_T07.clone_20	3	0	3	6	0	0		AS_T08,BC_CD8T,PT_T07.clone_155	1	2	0	1	0	0
AS_T08,LN_CD8T,MT_T07.clone_42	3	0	1	1	0	0		AS_T08,BC_CD8T,PT_T07.clone_472	1	1	0	1	0	0
AS_T08,LN_CD8T,MT_T07.clone_153	2	0	2	5	0	0		AS_T08,BC_CD8T,PT_T07.clone_526	1	1	0	1	0	0
AS_T08,LN_CD8T,MT_T07.clone_321	2	0	1	3	0	0		AS_T08,BC_CD8T,PT_T08.clone_75	2	3	0	0	1	0
AS_T08,LN_CD8T,MT_T07.clone_647	2	0	1	1	0	0		AS_T08,BC_CD8T,PT_T08.clone_297	2	1	0	0	2	0
AS_T08,LN_CD8T,MT_T07.clone_160	1	0	6	2	0	0		AS_T08,BC_CD8T,PT_T08.clone_273	2	1	0	0	1	0
AS_T08,LN_CD8T,MT_T07.clone_322	1	0	3	2	0	0		AS_T08,BC_CD8T,PT_T08.clone_148	1	2	0	0	2	0
AS_T08,LN_CD8T,MT_T07.clone_528	1	0	2	1	0	0		AS_T08,BC_CD8T,PT_T08.clone_478	1	1	0	0	1	0
AS_T08,LN_CD8T,MT_T07.clone_1002	1	0	1	1	0	0		AS_T08,BC_CD8T,PT_T10.clone_30	2	1	0	0	0	5
AS_T08,LN_CD8T,MT_T07.clone_679	1	0	1	1	0	0		AS_T08,LN_CD8T,PT_T07.clone_19	12	0	1	6	0	0
AS_T08,LN_CD8T,MT_T07.clone_692	1	0	1	1	0	0		AS_T08,LN_CD8T,PT_T07.clone_56	8	0	1	1	0	0
AS_T08,LN_CD8T,MT_T10.clone_44	5	0	1	0	0	8		AS_T08,LN_CD8T,PT_T07.clone_136	5	0	3	1	0	0
AS_T08,LN_CD8T,MT_T10.clone_37	1	0	1	0	0	21		AS_T08,LN_CD8T,PT_T07.clone_20	3	0	3	1	0	0
AS_T08,LN_CD8T,MT_T10.clone_610	1	0	1	0	0	2		AS_T08,LN_CD8T,PT_T07.clone_42	3	0	1	3	0	0
AS_T08,LN_CD8T,MT_T10.clone_1042	1	0	1	0	0	1		AS_T08,LN_CD8T,PT_T07.clone_153	2	0	2	2	0	0
AS_T08,LN_CD8T,MT_T10.clone_223	1	0	1	0	0	1		AS_T08,LN_CD8T,PT_T07.clone_146	1	0	9	1	0	0
AS_T08,MT_T07,MT_T08.clone_108	7	0	0	5	1	0		AS_T08,LN_CD8T,PT_T10.clone_44	5	0	1	0	0	9
AS_T08,MT_T08,MT_T10.clone_469	3	0	0	0	1	1		AS_T08,LN_CD8T,PT_T10.clone_68	1	0	1	0	0	4
AS_T08,MT_T08,MT_T10.clone_55	1	0	0	0	2	17		AS_T08,LN_CD8T,PT_T10.clone_37	1	0	1	0	0	1
AS_T08,MT_T08,MT_T10.clone_1010	1	0	0	0	1	1		AS_T08,PT_T07,PT_T08.clone_137	6	0	0	1	4	0
BC_CD8T,LN_CD8T,MT_T07.clone_270	0	3	2	2	0	0		AS_T08,PT_T07,PT_T08.clone_97	3	0	0	1	11	0
BC_CD8T,LN_CD8T,MT_T07.clone_193	0	2	2	1	0	0		AS_T08,PT_T07,PT_T08.clone_370	3	0	0	1	1	0
BC_CD8T,LN_CD8T,MT_T07.clone_614	0	2	1	1	0	0		AS_T08,PT_T07,PT_T08.clone_392	3	0	0	1	1	0
BC_CD8T,LN_CD8T,MT_T07.clone_150	0	1	5	2	0	0		AS_T08,PT_T07,PT_T10.clone_186	1	0	0	2	0	2
BC_CD8T,LN_CD8T,MT_T07.clone_182	0	1	4	4	0	0		AS_T08,PT_T08,PT_T10.clone_32	19	0	0	0	13	3
BC_CD8T,LN_CD8T,MT_T07.clone_274	0	1	3	1	0	0		AS_T08,PT_T08,PT_T10.clone_50	14	0	0	0	9	2
BC_CD8T,LN_CD8T,MT_T07.clone_453	0	1	3	1	0	0		AS_T08,PT_T08,PT_T10.clone_244	5	0	0	0	1	1
BC_CD8T,LN_CD8T,MT_T07.clone_456	0	1	2	2	0	0		AS_T08,PT_T08,PT_T10.clone_1049	1	0	0	0	1	1
BC_CD8T,LN_CD8T,MT_T07.clone_24	0	1	1	18	0	0		AS_T08,PT_T08,PT_T10.clone_111	1	0	0	0	1	1
BC_CD8T,LN_CD8T,MT_T07.clone_198	0	1	1	4	0	0		BC_CD8T,LN_CD8T,PT_T07.clone_395	0	2	2	1	0	0
BC_CD8T,LN_CD8T,MT_T07.clone_716	0	1	1	1	0	0		BC_CD8T,LN_CD8T,PT_T08.clone_362	0	1	1	0	3	0
BC_CD8T,LN_CD8T,MT_T10.clone_931	0	1	1	0	0	1		BC_CD8T,LN_CD8T,PT_T08.clone_198	0	1	1	0	2	0
BC_CD8T,MT_T07,MT_T08.clone_71	0	9	0	3	1	0		BC_CD8T,PT_T08,PT_T10.clone_71	0	9	0	0	6	1
BC_CD8T,MT_T07,MT_T08.clone_320	0	3	0	2	1	0		BC_CD8T,PT_T08,PT_T10.clone_268	0	1	0	0	3	2
BC_CD8T,MT_T08,MT_T10.clone_314	0	3	0	0	1	1		BC_CD8T,PT_T08,PT_T10.clone_233	0	1	0	0	2	1
BC_CD8T,MT_T08,MT_T10.clone_448	0	1	0	0	2	2		LN_CD8T,PT_T07,PT_T10.clone_953	0	0	1	1	0	1
LN_CD8T,MT_T07,MT_T10.clone_28	0	0	1	9	0	4		LN_CD8T,PT_T08,PT_T10.clone_236	0	0	1	0	6	1
LN_CD8T,MT_T08,MT_T10.clone_480	0	0	1	0	1	2		LN_CD8T,PT_T08,PT_T10.clone_259	0	0	1	0	4	1
AS_T08,BC_CD8T,LN_CD8T,MT_T07.clone_4	49	65	11	19	0	0		PT_T07,PT_T08,PT_T10.clone_51	0	0	0	1	19	2
AS_T08,BC_CD8T,LN_CD8T,MT_T07.clone_10	30	34	2	12	0	0		PT_T07,PT_T08,PT_T10.clone_191	0	0	0	1	5	2
AS_T08,BC_CD8T,LN_CD8T,MT_T07.clone_34	16	8	3	3	0	0		PT_T07,PT_T08,PT_T10.clone_409	0	0	0	1	2	2
AS_T08,BC_CD8T,LN_CD8T,MT_T07.clone_21	12	18	9	7	0	0		AS_T08,BC_CD8T,LN_CD8T,PT_T07.clone_3	50	69	3	2	0	0
AS_T08,BC_CD8T,LN_CD8T,MT_T07.clone_107	7	4	1	2	0	0		AS_T08,BC_CD8T,LN_CD8T,PT_T07.clone_14	39	13	3	2	0	0
AS_T08,BC_CD8T,LN_CD8T,MT_T07.clone_92	6	5	3	1	0	0		AS_T08,BC_CD8T,LN_CD8T,PT_T07.clone_11	34	26	3	1	0	0
AS_T08,BC_CD8T,LN_CD8T,MT_T07.clone_204	3	3	1	2	0	0		AS_T08,BC_CD8T,LN_CD8T,PT_T07.clone_10	30	34	2	5	0	0
AS_T08,BC_CD8T,LN_CD8T,MT_T07.clone_196	3	2	2	1	0	0		AS_T08,BC_CD8T,LN_CD8T,PT_T07.clone_6	27	2	3	2	0	0
AS_T08,BC_CD8T,LN_CD8T,MT_T07.clone_121	2	4	1	6	0	0		AS_T08,BC_CD8T,LN_CD8T,PT_T07.clone_16	21	2	9	3	0	0
AS_T08,BC_CD8T,LN_CD8T,MT_T07.clone_220	2	1	3	2	0	0		AS_T08,BC_CD8T,LN_CD8T,PT_T07.clone_34	16	8	3	3	0	0
AS_T08,BC_CD8T,LN_CD8T,MT_T10.clone_58	13	5	1	0	0	3		AS_T08,BC_CD8T,LN_CD8T,PT_T07.clone_17	9	1	1	1	0	0
AS_T08,BC_CD8T,LN_CD8T,MT_T10.clone_17	9	1	1	0	0	1		AS_T08,BC_CD8T,LN_CD8T,PT_T07.clone_91	3	9	3	1	0	0
AS_T08,BC_CD8T,LN_CD8T,MT_T10.clone_53	7	1	8	0	0	9		AS_T08,BC_CD8T,LN_CD8T,PT_T07.clone_196	3	2	2	1	0	0
AS_T08,BC_CD8T,LN_CD8T,MT_T10.clone_162	2	1	3	0	0	4		AS_T08,BC_CD8T,LN_CD8T,PT_T10.clone_242	1	1	4	0	0	1
AS_T08,BC_CD8T,LN_CD8T,MT_T10.clone_467	1	1	2	0	0	1		AS_T08,BC_CD8T,PT_T07,PT_T08.clone_33	7	16	0	1	1	0
AS_T08,BC_CD8T,LN_CD8T,MT_T10.clone_522	1	1	1	0	0	1		AS_T08,BC_CD8T,PT_T07,PT_T08.clone_149	4	3	0	1	1	0
AS_T08,BC_CD8T,MT_T07,MT_T08.clone_221	3	3	0	1	1	0		AS_T08,PT_T07,PT_T08,PT_T10.clone_25	26	0	0	1	4	1
AS_T08,BC_CD8T,MT_T07,MT_T10.clone_73	4	13	0	1	0	1		AS_T08,PT_T07,PT_T08,PT_T10.clone_61	14	0	0	1	5	2
AS_T08,BC_CD8T,MT_T08,MT_T10.clone_33	7	16	0	0	4	1		AS_T08,PT_T07,PT_T08,PT_T10.clone_152	1	0	0	2	4	3
AS_T08,BC_CD8T,MT_T08,MT_T10.clone_105	7	2	0	0	1	1		BC_CD8T,LN_CD8T,PT_T07,PT_T08.clone_27	0	2	1	2	18	0
AS_T08,BC_CD8T,MT_T08,MT_T10.clone_7	6	35	0	0	4	47		BC_CD8T,LN_CD8T,PT_T07,PT_T10.clone_374	0	1	2	1	0	1
AS_T08,BC_CD8T,MT_T08,MT_T10.clone_212	3	1	0	0	1	3		BC_CD8T,LN_CD8T,PT_T08,PT_T10.clone_193	0	2	2	0	3	1
AS_T08,BC_CD8T,MT_T08,MT_T10.clone_214	2	3	0	0	1	1		BC_CD8T,LN_CD8T,PT_T08,PT_T10.clone_150	0	1	5	0	2	1
AS_T08,LN_CD8T,MT_T07,MT_T08.clone_225	4	0	1	1	1	0		BC_CD8T,LN_CD8T,PT_T08,PT_T10.clone_274	0	1	3	0	1	1
AS_T08,LN_CD8T,MT_T07,MT_T08.clone_216	1	0	3	2	1	0		BC_CD8T,LN_CD8T,PT_T08,PT_T10.clone_24	0	1	1	0	23	1
AS_T08,LN_CD8T,MT_T07,MT_T10.clone_68	1	0	1	1	0	13		BC_CD8T,LN_CD8T,PT_T08,PT_T10.clone_288	0	1	1	0	4	1
BC_CD8T,LN_CD8T,MT_T07,MT_T08.clone_27	0	2	1	13	2	0		BC_CD8T,LN_CD8T,PT_T08,PT_T10.clone_572	0	1	1	0	1	1
BC_CD8T,LN_CD8T,MT_T07,MT_T08.clone_414	0	1	1	1	1	0		BC_CD8T,PT_T07,PT_T08,PT_T10.clone_60	0	12	0	1	3	1
AS_T08,BC_CD8T,LN_CD8T,MT_T07,MT_T08.clone_16	21	2	9	26	2	0		LN_CD8T,PT_T07,PT_T08,PT_T10.clone_28	0	0	1	1	18	4
AS_T08,BC_CD8T,LN_CD8T,MT_T07,MT_T08.clone_158	4	1	2	3	1	0		AS_T08,BC_CD8T,LN_CD8T,PT_T07,PT_T08.clone_1	112	62	6	5	2	0
AS_T08,BC_CD8T,LN_CD8T,MT_T07,MT_T10.clone_145	4	1	2	1	0	3		AS_T08,BC_CD8T,LN_CD8T,PT_T07,PT_T08.clone_4	49	65	11	9	2	0
AS_T08,BC_CD8T,LN_CD8T,MT_T08,MT_T10.clone_1	112	62	6	0	3	33		AS_T08,BC_CD8T,LN_CD8T,PT_T07,PT_T10.clone_21	12	18	9	3	0	1
AS_T08,BC_CD8T,LN_CD8T,MT_T08,MT_T10.clone_3	50	69	3	0	3	18
AS_T08,BC_CD8T,LN_CD8T,MT_T08,MT_T10.clone_14	39	13	3	0	2	9
AS_T08,BC_CD8T,LN_CD8T,MT_T08,MT_T10.clone_72	4	1	5	0	1	9
AS_T08,BC_CD8T,LN_CD8T,MT_T07,MT_T08,MT_T10.clone_11	34	26	3	5	1	1

## Sheet: Extended Data Fig. 4e
shareTCR_heatmap_AST08_vs_BCLN_allCD8T
	AS_T08	BC_CD8T	LN_CD8T
AS_T08,BC_CD8T.clone_64	19	1	0
AS_T08,BC_CD8T.clone_78	17	1	0
AS_T08,BC_CD8T.clone_52	12	4	0
AS_T08,BC_CD8T.clone_140	10	1	0
AS_T08,BC_CD8T.clone_81	8	10	0
AS_T08,BC_CD8T.clone_151	8	3	0
AS_T08,BC_CD8T.clone_159	8	2	0
AS_T08,BC_CD8T.clone_13	7	36	0
AS_T08,BC_CD8T.clone_33	7	16	0
AS_T08,BC_CD8T.clone_105	7	2	0
AS_T08,BC_CD8T.clone_7	6	35	0
AS_T08,BC_CD8T.clone_138	6	1	0
AS_T08,BC_CD8T.clone_45	5	16	0
AS_T08,BC_CD8T.clone_70	5	13	0
AS_T08,BC_CD8T.clone_109	5	9	0
AS_T08,BC_CD8T.clone_38	5	1	0
AS_T08,BC_CD8T.clone_73	4	13	0
AS_T08,BC_CD8T.clone_99	4	8	0
AS_T08,BC_CD8T.clone_122	4	4	0
AS_T08,BC_CD8T.clone_149	4	3	0
AS_T08,BC_CD8T.clone_201	4	3	0
AS_T08,BC_CD8T.clone_161	4	1	0
AS_T08,BC_CD8T.clone_184	4	1	0
AS_T08,BC_CD8T.clone_294	4	1	0
AS_T08,BC_CD8T.clone_305	4	1	0
AS_T08,BC_CD8T.clone_329	4	1	0
AS_T08,BC_CD8T.clone_15	3	42	0
AS_T08,BC_CD8T.clone_59	3	17	0
AS_T08,BC_CD8T.clone_94	3	11	0
AS_T08,BC_CD8T.clone_65	3	7	0
AS_T08,BC_CD8T.clone_132	3	3	0
AS_T08,BC_CD8T.clone_221	3	3	0
AS_T08,BC_CD8T.clone_260	3	3	0
AS_T08,BC_CD8T.clone_212	3	1	0
AS_T08,BC_CD8T.clone_279	3	1	0
AS_T08,BC_CD8T.clone_292	3	1	0
AS_T08,BC_CD8T.clone_318	3	1	0
AS_T08,BC_CD8T.clone_365	3	1	0
AS_T08,BC_CD8T.clone_368	3	1	0
AS_T08,BC_CD8T.clone_399	3	1	0
AS_T08,BC_CD8T.clone_545	3	1	0
AS_T08,BC_CD8T.clone_550	3	1	0
AS_T08,BC_CD8T.clone_555	3	1	0
AS_T08,BC_CD8T.clone_573	3	1	0
AS_T08,BC_CD8T.clone_579	3	1	0
AS_T08,BC_CD8T.clone_620	3	1	0
AS_T08,BC_CD8T.clone_637	3	1	0
AS_T08,BC_CD8T.clone_23	2	12	0
AS_T08,BC_CD8T.clone_100	2	10	0
AS_T08,BC_CD8T.clone_154	2	7	0
AS_T08,BC_CD8T.clone_214	2	3	0
AS_T08,BC_CD8T.clone_330	2	3	0
AS_T08,BC_CD8T.clone_75	2	3	0
AS_T08,BC_CD8T.clone_515	2	2	0
AS_T08,BC_CD8T.clone_1004	2	1	0
AS_T08,BC_CD8T.clone_1007	2	1	0
AS_T08,BC_CD8T.clone_1031	2	1	0
AS_T08,BC_CD8T.clone_243	2	1	0
AS_T08,BC_CD8T.clone_273	2	1	0
AS_T08,BC_CD8T.clone_297	2	1	0
AS_T08,BC_CD8T.clone_30	2	1	0
AS_T08,BC_CD8T.clone_468	2	1	0
AS_T08,BC_CD8T.clone_612	2	1	0
AS_T08,BC_CD8T.clone_655	2	1	0
AS_T08,BC_CD8T.clone_663	2	1	0
AS_T08,BC_CD8T.clone_728	2	1	0
AS_T08,BC_CD8T.clone_798	2	1	0
AS_T08,BC_CD8T.clone_920	2	1	0
AS_T08,BC_CD8T.clone_998	2	1	0
AS_T08,BC_CD8T.clone_134	1	7	0
AS_T08,BC_CD8T.clone_143	1	6	0
AS_T08,BC_CD8T.clone_171	1	5	0
AS_T08,BC_CD8T.clone_355	1	3	0
AS_T08,BC_CD8T.clone_396	1	3	0
AS_T08,BC_CD8T.clone_609	1	3	0
AS_T08,BC_CD8T.clone_148	1	2	0
AS_T08,BC_CD8T.clone_155	1	2	0
AS_T08,BC_CD8T.clone_311	1	2	0
AS_T08,BC_CD8T.clone_354	1	2	0
AS_T08,BC_CD8T.clone_557	1	2	0
AS_T08,BC_CD8T.clone_568	1	2	0
AS_T08,BC_CD8T.clone_673	1	2	0
AS_T08,BC_CD8T.clone_907	1	2	0
AS_T08,BC_CD8T.clone_1015	1	1	0
AS_T08,BC_CD8T.clone_1041	1	1	0
AS_T08,BC_CD8T.clone_1134	1	1	0
AS_T08,BC_CD8T.clone_1274	1	1	0
AS_T08,BC_CD8T.clone_1280	1	1	0
AS_T08,BC_CD8T.clone_1304	1	1	0
AS_T08,BC_CD8T.clone_1446	1	1	0
AS_T08,BC_CD8T.clone_1447	1	1	0
AS_T08,BC_CD8T.clone_1632	1	1	0
AS_T08,BC_CD8T.clone_1721	1	1	0
AS_T08,BC_CD8T.clone_1798	1	1	0
AS_T08,BC_CD8T.clone_1806	1	1	0
AS_T08,BC_CD8T.clone_1877	1	1	0
AS_T08,BC_CD8T.clone_1888	1	1	0
AS_T08,BC_CD8T.clone_1981	1	1	0
AS_T08,BC_CD8T.clone_1990	1	1	0
AS_T08,BC_CD8T.clone_2069	1	1	0
AS_T08,BC_CD8T.clone_2205	1	1	0
AS_T08,BC_CD8T.clone_2238	1	1	0
AS_T08,BC_CD8T.clone_2309	1	1	0
AS_T08,BC_CD8T.clone_2355	1	1	0
AS_T08,BC_CD8T.clone_250	1	1	0
AS_T08,BC_CD8T.clone_472	1	1	0
AS_T08,BC_CD8T.clone_478	1	1	0
AS_T08,BC_CD8T.clone_526	1	1	0
AS_T08,BC_CD8T.clone_536	1	1	0
AS_T08,BC_CD8T.clone_643	1	1	0
AS_T08,BC_CD8T.clone_841	1	1	0
AS_T08,BC_CD8T.clone_845	1	1	0
AS_T08,BC_CD8T.clone_893	1	1	0
AS_T08,BC_CD8T.clone_989	1	1	0
AS_T08,LN_CD8T.clone_62	12	0	5
AS_T08,LN_CD8T.clone_19	12	0	1
AS_T08,LN_CD8T.clone_56	8	0	1
AS_T08,LN_CD8T.clone_136	5	0	3
AS_T08,LN_CD8T.clone_44	5	0	1
AS_T08,LN_CD8T.clone_225	4	0	1
AS_T08,LN_CD8T.clone_315	4	0	1
AS_T08,LN_CD8T.clone_376	4	0	1
AS_T08,LN_CD8T.clone_458	4	0	1
AS_T08,LN_CD8T.clone_20	3	0	3
AS_T08,LN_CD8T.clone_42	3	0	1
AS_T08,LN_CD8T.clone_650	3	0	1
AS_T08,LN_CD8T.clone_667	3	0	1
AS_T08,LN_CD8T.clone_153	2	0	2
AS_T08,LN_CD8T.clone_502	2	0	2
AS_T08,LN_CD8T.clone_566	2	0	2
AS_T08,LN_CD8T.clone_1005	2	0	1
AS_T08,LN_CD8T.clone_1023	2	0	1
AS_T08,LN_CD8T.clone_321	2	0	1
AS_T08,LN_CD8T.clone_647	2	0	1
AS_T08,LN_CD8T.clone_720	2	0	1
AS_T08,LN_CD8T.clone_146	1	0	9
AS_T08,LN_CD8T.clone_160	1	0	6
AS_T08,LN_CD8T.clone_216	1	0	3
AS_T08,LN_CD8T.clone_322	1	0	3
AS_T08,LN_CD8T.clone_531	1	0	3
AS_T08,LN_CD8T.clone_528	1	0	2
AS_T08,LN_CD8T.clone_700	1	0	2
AS_T08,LN_CD8T.clone_711	1	0	2
AS_T08,LN_CD8T.clone_912	1	0	2
AS_T08,LN_CD8T.clone_999	1	0	2
AS_T08,LN_CD8T.clone_1002	1	0	1
AS_T08,LN_CD8T.clone_1042	1	0	1
AS_T08,LN_CD8T.clone_1095	1	0	1
AS_T08,LN_CD8T.clone_1254	1	0	1
AS_T08,LN_CD8T.clone_1377	1	0	1
AS_T08,LN_CD8T.clone_1518	1	0	1
AS_T08,LN_CD8T.clone_1540	1	0	1
AS_T08,LN_CD8T.clone_1687	1	0	1
AS_T08,LN_CD8T.clone_1773	1	0	1
AS_T08,LN_CD8T.clone_2007	1	0	1
AS_T08,LN_CD8T.clone_2175	1	0	1
AS_T08,LN_CD8T.clone_223	1	0	1
AS_T08,LN_CD8T.clone_2378	1	0	1
AS_T08,LN_CD8T.clone_37	1	0	1
AS_T08,LN_CD8T.clone_610	1	0	1
AS_T08,LN_CD8T.clone_679	1	0	1
AS_T08,LN_CD8T.clone_68	1	0	1
AS_T08,LN_CD8T.clone_692	1	0	1
AS_T08,BC_CD8T,LN_CD8T.clone_1	112	62	6
AS_T08,BC_CD8T,LN_CD8T.clone_3	50	69	3
AS_T08,BC_CD8T,LN_CD8T.clone_4	49	65	11
AS_T08,BC_CD8T,LN_CD8T.clone_14	39	13	3
AS_T08,BC_CD8T,LN_CD8T.clone_11	34	26	3
AS_T08,BC_CD8T,LN_CD8T.clone_10	30	34	2
AS_T08,BC_CD8T,LN_CD8T.clone_6	27	2	3
AS_T08,BC_CD8T,LN_CD8T.clone_16	21	2	9
AS_T08,BC_CD8T,LN_CD8T.clone_46	19	6	1
AS_T08,BC_CD8T,LN_CD8T.clone_34	16	8	3
AS_T08,BC_CD8T,LN_CD8T.clone_58	13	5	1
AS_T08,BC_CD8T,LN_CD8T.clone_21	12	18	9
AS_T08,BC_CD8T,LN_CD8T.clone_89	10	6	1
AS_T08,BC_CD8T,LN_CD8T.clone_17	9	1	1
AS_T08,BC_CD8T,LN_CD8T.clone_107	7	4	1
AS_T08,BC_CD8T,LN_CD8T.clone_53	7	1	8
AS_T08,BC_CD8T,LN_CD8T.clone_92	6	5	3
AS_T08,BC_CD8T,LN_CD8T.clone_142	4	5	1
AS_T08,BC_CD8T,LN_CD8T.clone_206	4	2	2
AS_T08,BC_CD8T,LN_CD8T.clone_163	4	2	1
AS_T08,BC_CD8T,LN_CD8T.clone_72	4	1	5
AS_T08,BC_CD8T,LN_CD8T.clone_145	4	1	2
AS_T08,BC_CD8T,LN_CD8T.clone_158	4	1	2
AS_T08,BC_CD8T,LN_CD8T.clone_308	4	1	1
AS_T08,BC_CD8T,LN_CD8T.clone_31	3	18	15
AS_T08,BC_CD8T,LN_CD8T.clone_91	3	9	3
AS_T08,BC_CD8T,LN_CD8T.clone_204	3	3	1
AS_T08,BC_CD8T,LN_CD8T.clone_192	3	2	4
AS_T08,BC_CD8T,LN_CD8T.clone_196	3	2	2
AS_T08,BC_CD8T,LN_CD8T.clone_121	2	4	1
AS_T08,BC_CD8T,LN_CD8T.clone_262	2	4	1
AS_T08,BC_CD8T,LN_CD8T.clone_162	2	1	3
AS_T08,BC_CD8T,LN_CD8T.clone_220	2	1	3
AS_T08,BC_CD8T,LN_CD8T.clone_506	2	1	1
AS_T08,BC_CD8T,LN_CD8T.clone_324	1	4	1
AS_T08,BC_CD8T,LN_CD8T.clone_350	1	4	1
AS_T08,BC_CD8T,LN_CD8T.clone_240	1	3	1
AS_T08,BC_CD8T,LN_CD8T.clone_356	1	3	1
AS_T08,BC_CD8T,LN_CD8T.clone_419	1	3	1
AS_T08,BC_CD8T,LN_CD8T.clone_183	1	1	7
AS_T08,BC_CD8T,LN_CD8T.clone_242	1	1	4
AS_T08,BC_CD8T,LN_CD8T.clone_467	1	1	2
AS_T08,BC_CD8T,LN_CD8T.clone_500	1	1	2
AS_T08,BC_CD8T,LN_CD8T.clone_508	1	1	1
AS_T08,BC_CD8T,LN_CD8T.clone_522	1	1	1
AS_T08.clone_8	88	0	0
AS_T08.clone_25	26	0	0
AS_T08.clone_32	19	0	0
AS_T08.clone_9	19	0	0
AS_T08.clone_49	18	0	0
AS_T08.clone_95	15	0	0
AS_T08.clone_96	15	0	0
AS_T08.clone_50	14	0	0
AS_T08.clone_61	14	0	0
AS_T08.clone_67	14	0	0
AS_T08.clone_141	11	0	0
AS_T08.clone_22	11	0	0
AS_T08.clone_29	11	0	0
AS_T08.clone_102	10	0	0
AS_T08.clone_110	10	0	0
AS_T08.clone_127	10	0	0
AS_T08.clone_131	10	0	0
AS_T08.clone_144	10	0	0
AS_T08.clone_166	10	0	0
AS_T08.clone_124	9	0	0
AS_T08.clone_205	9	0	0
AS_T08.clone_211	8	0	0
AS_T08.clone_57	8	0	0
AS_T08.clone_108	7	0	0
AS_T08.clone_194	7	0	0
AS_T08.clone_237	7	0	0
AS_T08.clone_248	7	0	0
AS_T08.clone_255	7	0	0
AS_T08.clone_263	7	0	0
AS_T08.clone_280	7	0	0
AS_T08.clone_287	7	0	0
AS_T08.clone_43	7	0	0
AS_T08.clone_101	6	0	0
AS_T08.clone_137	6	0	0
AS_T08.clone_156	6	0	0
AS_T08.clone_213	6	0	0
AS_T08.clone_230	6	0	0
AS_T08.clone_241	6	0	0
AS_T08.clone_256	6	0	0
AS_T08.clone_264	6	0	0
AS_T08.clone_295	6	0	0
AS_T08.clone_313	6	0	0
AS_T08.clone_339	6	0	0
AS_T08.clone_35	6	0	0
AS_T08.clone_48	6	0	0
AS_T08.clone_167	5	0	0
AS_T08.clone_170	5	0	0
AS_T08.clone_172	5	0	0
AS_T08.clone_18	5	0	0
AS_T08.clone_202	5	0	0
AS_T08.clone_203	5	0	0
AS_T08.clone_244	5	0	0
AS_T08.clone_254	5	0	0
AS_T08.clone_301	5	0	0
AS_T08.clone_341	5	0	0
AS_T08.clone_381	5	0	0
AS_T08.clone_401	5	0	0
AS_T08.clone_41	5	0	0
AS_T08.clone_436	5	0	0
AS_T08.clone_451	5	0	0
AS_T08.clone_462	5	0	0
AS_T08.clone_139	4	0	0
AS_T08.clone_173	4	0	0
AS_T08.clone_187	4	0	0
AS_T08.clone_189	4	0	0
AS_T08.clone_219	4	0	0
AS_T08.clone_239	4	0	0
AS_T08.clone_304	4	0	0
AS_T08.clone_327	4	0	0
AS_T08.clone_342	4	0	0
AS_T08.clone_366	4	0	0
AS_T08.clone_406	4	0	0
AS_T08.clone_411	4	0	0
AS_T08.clone_420	4	0	0
AS_T08.clone_422	4	0	0
AS_T08.clone_428	4	0	0
AS_T08.clone_513	4	0	0
AS_T08.clone_523	4	0	0
AS_T08.clone_558	4	0	0
AS_T08.clone_632	4	0	0
AS_T08.clone_654	4	0	0
AS_T08.clone_657	4	0	0
AS_T08.clone_662	4	0	0
AS_T08.clone_664	4	0	0
AS_T08.clone_1006	3	0	0
AS_T08.clone_1012	3	0	0
AS_T08.clone_114	3	0	0
AS_T08.clone_176	3	0	0
AS_T08.clone_179	3	0	0
AS_T08.clone_210	3	0	0
AS_T08.clone_217	3	0	0
AS_T08.clone_253	3	0	0
AS_T08.clone_271	3	0	0
AS_T08.clone_293	3	0	0
AS_T08.clone_310	3	0	0
AS_T08.clone_319	3	0	0
AS_T08.clone_370	3	0	0
AS_T08.clone_377	3	0	0
AS_T08.clone_382	3	0	0
AS_T08.clone_383	3	0	0
AS_T08.clone_392	3	0	0
AS_T08.clone_402	3	0	0
AS_T08.clone_464	3	0	0
AS_T08.clone_469	3	0	0
AS_T08.clone_474	3	0	0
AS_T08.clone_479	3	0	0
AS_T08.clone_576	3	0	0
AS_T08.clone_584	3	0	0
AS_T08.clone_603	3	0	0
AS_T08.clone_626	3	0	0
AS_T08.clone_627	3	0	0
AS_T08.clone_658	3	0	0
AS_T08.clone_660	3	0	0
AS_T08.clone_684	3	0	0
AS_T08.clone_693	3	0	0
AS_T08.clone_710	3	0	0
AS_T08.clone_713	3	0	0
AS_T08.clone_723	3	0	0
AS_T08.clone_748	3	0	0
AS_T08.clone_750	3	0	0
AS_T08.clone_782	3	0	0
AS_T08.clone_793	3	0	0
AS_T08.clone_802	3	0	0
AS_T08.clone_809	3	0	0
AS_T08.clone_814	3	0	0
AS_T08.clone_838	3	0	0
AS_T08.clone_854	3	0	0
AS_T08.clone_858	3	0	0
AS_T08.clone_871	3	0	0
AS_T08.clone_878	3	0	0
AS_T08.clone_886	3	0	0
AS_T08.clone_901	3	0	0
AS_T08.clone_917	3	0	0
AS_T08.clone_925	3	0	0
AS_T08.clone_93	3	0	0
AS_T08.clone_941	3	0	0
AS_T08.clone_97	3	0	0
AS_T08.clone_986	3	0	0
AS_T08.clone_1025	2	0	0
AS_T08.clone_1030	2	0	0
AS_T08.clone_1034	2	0	0
AS_T08.clone_1052	2	0	0
AS_T08.clone_1062	2	0	0
AS_T08.clone_1068	2	0	0
AS_T08.clone_1070	2	0	0
AS_T08.clone_1145	2	0	0
AS_T08.clone_1154	2	0	0
AS_T08.clone_1176	2	0	0
AS_T08.clone_1181	2	0	0
AS_T08.clone_1183	2	0	0
AS_T08.clone_1201	2	0	0
AS_T08.clone_1210	2	0	0
AS_T08.clone_1219	2	0	0
AS_T08.clone_1253	2	0	0
AS_T08.clone_1267	2	0	0
AS_T08.clone_1285	2	0	0
AS_T08.clone_1302	2	0	0
AS_T08.clone_1309	2	0	0
AS_T08.clone_1330	2	0	0
AS_T08.clone_1347	2	0	0
AS_T08.clone_1351	2	0	0
AS_T08.clone_1369	2	0	0
AS_T08.clone_1370	2	0	0
AS_T08.clone_1384	2	0	0
AS_T08.clone_1413	2	0	0
AS_T08.clone_1423	2	0	0
AS_T08.clone_1430	2	0	0
AS_T08.clone_1450	2	0	0
AS_T08.clone_1485	2	0	0
AS_T08.clone_1493	2	0	0
AS_T08.clone_1500	2	0	0
AS_T08.clone_1534	2	0	0
AS_T08.clone_1546	2	0	0
AS_T08.clone_1549	2	0	0
AS_T08.clone_1553	2	0	0
AS_T08.clone_1556	2	0	0
AS_T08.clone_1580	2	0	0
AS_T08.clone_1582	2	0	0
AS_T08.clone_1601	2	0	0
AS_T08.clone_1615	2	0	0
AS_T08.clone_1618	2	0	0
AS_T08.clone_1641	2	0	0
AS_T08.clone_165	2	0	0
AS_T08.clone_1667	2	0	0
AS_T08.clone_1676	2	0	0
AS_T08.clone_1679	2	0	0
AS_T08.clone_1689	2	0	0
AS_T08.clone_1702	2	0	0
AS_T08.clone_1703	2	0	0
AS_T08.clone_1706	2	0	0
AS_T08.clone_1714	2	0	0
AS_T08.clone_1755	2	0	0
AS_T08.clone_1761	2	0	0
AS_T08.clone_1763	2	0	0
AS_T08.clone_1769	2	0	0
AS_T08.clone_1781	2	0	0
AS_T08.clone_1797	2	0	0
AS_T08.clone_1805	2	0	0
AS_T08.clone_181	2	0	0
AS_T08.clone_1834	2	0	0
AS_T08.clone_1841	2	0	0
AS_T08.clone_1847	2	0	0
AS_T08.clone_185	2	0	0
AS_T08.clone_1883	2	0	0
AS_T08.clone_1913	2	0	0
AS_T08.clone_1915	2	0	0
AS_T08.clone_1919	2	0	0
AS_T08.clone_1943	2	0	0
AS_T08.clone_1944	2	0	0
AS_T08.clone_1946	2	0	0
AS_T08.clone_1955	2	0	0
AS_T08.clone_1986	2	0	0
AS_T08.clone_1993	2	0	0
AS_T08.clone_1997	2	0	0
AS_T08.clone_1998	2	0	0
AS_T08.clone_2009	2	0	0
AS_T08.clone_2013	2	0	0
AS_T08.clone_2019	2	0	0
AS_T08.clone_2021	2	0	0
AS_T08.clone_2034	2	0	0
AS_T08.clone_2047	2	0	0
AS_T08.clone_2056	2	0	0
AS_T08.clone_2057	2	0	0
AS_T08.clone_2065	2	0	0
AS_T08.clone_2092	2	0	0
AS_T08.clone_2100	2	0	0
AS_T08.clone_2122	2	0	0
AS_T08.clone_2138	2	0	0
AS_T08.clone_2141	2	0	0
AS_T08.clone_2145	2	0	0
AS_T08.clone_215	2	0	0
AS_T08.clone_2180	2	0	0
AS_T08.clone_2181	2	0	0
AS_T08.clone_2195	2	0	0
AS_T08.clone_2229	2	0	0
AS_T08.clone_2274	2	0	0
AS_T08.clone_2325	2	0	0
AS_T08.clone_2329	2	0	0
AS_T08.clone_2331	2	0	0
AS_T08.clone_2372	2	0	0
AS_T08.clone_245	2	0	0
AS_T08.clone_269	2	0	0
AS_T08.clone_290	2	0	0
AS_T08.clone_307	2	0	0
AS_T08.clone_347	2	0	0
AS_T08.clone_405	2	0	0
AS_T08.clone_415	2	0	0
AS_T08.clone_463	2	0	0
AS_T08.clone_492	2	0	0
AS_T08.clone_493	2	0	0
AS_T08.clone_54	2	0	0
AS_T08.clone_541	2	0	0
AS_T08.clone_574	2	0	0
AS_T08.clone_580	2	0	0
AS_T08.clone_591	2	0	0
AS_T08.clone_593	2	0	0
AS_T08.clone_600	2	0	0
AS_T08.clone_625	2	0	0
AS_T08.clone_661	2	0	0
AS_T08.clone_665	2	0	0
AS_T08.clone_696	2	0	0
AS_T08.clone_698	2	0	0
AS_T08.clone_721	2	0	0
AS_T08.clone_759	2	0	0
AS_T08.clone_764	2	0	0
AS_T08.clone_780	2	0	0
AS_T08.clone_820	2	0	0
AS_T08.clone_823	2	0	0
AS_T08.clone_826	2	0	0
AS_T08.clone_836	2	0	0
AS_T08.clone_84	2	0	0
AS_T08.clone_840	2	0	0
AS_T08.clone_853	2	0	0
AS_T08.clone_870	2	0	0
AS_T08.clone_883	2	0	0
AS_T08.clone_885	2	0	0
AS_T08.clone_910	2	0	0
AS_T08.clone_913	2	0	0
AS_T08.clone_948	2	0	0
AS_T08.clone_951	2	0	0
AS_T08.clone_952	2	0	0
AS_T08.clone_954	2	0	0
AS_T08.clone_970	2	0	0
AS_T08.clone_10051	1	0	0
AS_T08.clone_10069	1	0	0
AS_T08.clone_1010	1	0	0
AS_T08.clone_10102	1	0	0
AS_T08.clone_10128	1	0	0
AS_T08.clone_1016	1	0	0
AS_T08.clone_10189	1	0	0
AS_T08.clone_10191	1	0	0
AS_T08.clone_10232	1	0	0
AS_T08.clone_1024	1	0	0
AS_T08.clone_10263	1	0	0
AS_T08.clone_1027	1	0	0
AS_T08.clone_10334	1	0	0
AS_T08.clone_10336	1	0	0
AS_T08.clone_10350	1	0	0
AS_T08.clone_10403	1	0	0
AS_T08.clone_1049	1	0	0
AS_T08.clone_10494	1	0	0
AS_T08.clone_1051	1	0	0
AS_T08.clone_1055	1	0	0
AS_T08.clone_1056	1	0	0
AS_T08.clone_10600	1	0	0
AS_T08.clone_10612	1	0	0
AS_T08.clone_10665	1	0	0
AS_T08.clone_10683	1	0	0
AS_T08.clone_10700	1	0	0
AS_T08.clone_10787	1	0	0
AS_T08.clone_1080	1	0	0
AS_T08.clone_10810	1	0	0
AS_T08.clone_10820	1	0	0
AS_T08.clone_10825	1	0	0
AS_T08.clone_1083	1	0	0
AS_T08.clone_10907	1	0	0
AS_T08.clone_10927	1	0	0
AS_T08.clone_10935	1	0	0
AS_T08.clone_10941	1	0	0
AS_T08.clone_10942	1	0	0
AS_T08.clone_11002	1	0	0
AS_T08.clone_111	1	0	0
AS_T08.clone_11106	1	0	0
AS_T08.clone_11116	1	0	0
AS_T08.clone_11118	1	0	0
AS_T08.clone_1113	1	0	0
AS_T08.clone_11151	1	0	0
AS_T08.clone_11183	1	0	0
AS_T08.clone_11200	1	0	0
AS_T08.clone_11228	1	0	0
AS_T08.clone_11251	1	0	0
AS_T08.clone_11269	1	0	0
AS_T08.clone_11291	1	0	0
AS_T08.clone_1135	1	0	0
AS_T08.clone_11385	1	0	0
AS_T08.clone_11410	1	0	0
AS_T08.clone_11423	1	0	0
AS_T08.clone_11435	1	0	0
AS_T08.clone_11452	1	0	0
AS_T08.clone_1150	1	0	0
AS_T08.clone_11511	1	0	0
AS_T08.clone_11526	1	0	0
AS_T08.clone_11589	1	0	0
AS_T08.clone_11609	1	0	0
AS_T08.clone_11626	1	0	0
AS_T08.clone_1163	1	0	0
AS_T08.clone_11702	1	0	0
AS_T08.clone_11705	1	0	0
AS_T08.clone_11712	1	0	0
AS_T08.clone_11719	1	0	0
AS_T08.clone_11735	1	0	0
AS_T08.clone_1175	1	0	0
AS_T08.clone_1179	1	0	0
AS_T08.clone_1180	1	0	0
AS_T08.clone_11837	1	0	0
AS_T08.clone_11844	1	0	0
AS_T08.clone_11863	1	0	0
AS_T08.clone_11870	1	0	0
AS_T08.clone_11998	1	0	0
AS_T08.clone_1202	1	0	0
AS_T08.clone_12045	1	0	0
AS_T08.clone_12050	1	0	0
AS_T08.clone_12076	1	0	0
AS_T08.clone_12096	1	0	0
AS_T08.clone_12101	1	0	0
AS_T08.clone_12146	1	0	0
AS_T08.clone_12157	1	0	0
AS_T08.clone_1216	1	0	0
AS_T08.clone_12174	1	0	0
AS_T08.clone_12183	1	0	0
AS_T08.clone_12216	1	0	0
AS_T08.clone_1228	1	0	0
AS_T08.clone_12295	1	0	0
AS_T08.clone_12308	1	0	0
AS_T08.clone_12311	1	0	0
AS_T08.clone_12317	1	0	0
AS_T08.clone_12327	1	0	0
AS_T08.clone_12357	1	0	0
AS_T08.clone_1238	1	0	0
AS_T08.clone_12425	1	0	0
AS_T08.clone_12428	1	0	0
AS_T08.clone_12442	1	0	0
AS_T08.clone_12446	1	0	0
AS_T08.clone_1245	1	0	0
AS_T08.clone_12488	1	0	0
AS_T08.clone_12493	1	0	0
AS_T08.clone_12561	1	0	0
AS_T08.clone_12582	1	0	0
AS_T08.clone_12583	1	0	0
AS_T08.clone_12607	1	0	0
AS_T08.clone_1262	1	0	0
AS_T08.clone_12628	1	0	0
AS_T08.clone_12631	1	0	0
AS_T08.clone_12670	1	0	0
AS_T08.clone_12674	1	0	0
AS_T08.clone_12686	1	0	0
AS_T08.clone_12756	1	0	0
AS_T08.clone_12771	1	0	0
AS_T08.clone_12774	1	0	0
AS_T08.clone_12794	1	0	0
AS_T08.clone_12861	1	0	0
AS_T08.clone_12890	1	0	0
AS_T08.clone_129	1	0	0
AS_T08.clone_12904	1	0	0
AS_T08.clone_12965	1	0	0
AS_T08.clone_12987	1	0	0
AS_T08.clone_12988	1	0	0
AS_T08.clone_13003	1	0	0
AS_T08.clone_13018	1	0	0
AS_T08.clone_13025	1	0	0
AS_T08.clone_1306	1	0	0
AS_T08.clone_13101	1	0	0
AS_T08.clone_13103	1	0	0
AS_T08.clone_13115	1	0	0
AS_T08.clone_13127	1	0	0
AS_T08.clone_13156	1	0	0
AS_T08.clone_13170	1	0	0
AS_T08.clone_13208	1	0	0
AS_T08.clone_13216	1	0	0
AS_T08.clone_13225	1	0	0
AS_T08.clone_13267	1	0	0
AS_T08.clone_13284	1	0	0
AS_T08.clone_133	1	0	0
AS_T08.clone_13308	1	0	0
AS_T08.clone_13319	1	0	0
AS_T08.clone_13328	1	0	0
AS_T08.clone_13333	1	0	0
AS_T08.clone_13334	1	0	0
AS_T08.clone_1336	1	0	0
AS_T08.clone_13361	1	0	0
AS_T08.clone_13404	1	0	0
AS_T08.clone_1341	1	0	0
AS_T08.clone_13419	1	0	0
AS_T08.clone_13439	1	0	0
AS_T08.clone_13453	1	0	0
AS_T08.clone_1348	1	0	0
AS_T08.clone_135	1	0	0
AS_T08.clone_13502	1	0	0
AS_T08.clone_13535	1	0	0
AS_T08.clone_13561	1	0	0
AS_T08.clone_13587	1	0	0
AS_T08.clone_13634	1	0	0
AS_T08.clone_1367	1	0	0
AS_T08.clone_13694	1	0	0
AS_T08.clone_13695	1	0	0
AS_T08.clone_13711	1	0	0
AS_T08.clone_13718	1	0	0
AS_T08.clone_13724	1	0	0
AS_T08.clone_1373	1	0	0
AS_T08.clone_13785	1	0	0
AS_T08.clone_13813	1	0	0
AS_T08.clone_13840	1	0	0
AS_T08.clone_13915	1	0	0
AS_T08.clone_13919	1	0	0
AS_T08.clone_13937	1	0	0
AS_T08.clone_14004	1	0	0
AS_T08.clone_14012	1	0	0
AS_T08.clone_14021	1	0	0
AS_T08.clone_14040	1	0	0
AS_T08.clone_1406	1	0	0
AS_T08.clone_14086	1	0	0
AS_T08.clone_14122	1	0	0
AS_T08.clone_14128	1	0	0
AS_T08.clone_14138	1	0	0
AS_T08.clone_14140	1	0	0
AS_T08.clone_14186	1	0	0
AS_T08.clone_14218	1	0	0
AS_T08.clone_14222	1	0	0
AS_T08.clone_14263	1	0	0
AS_T08.clone_14270	1	0	0
AS_T08.clone_14278	1	0	0
AS_T08.clone_14281	1	0	0
AS_T08.clone_1429	1	0	0
AS_T08.clone_14293	1	0	0
AS_T08.clone_14329	1	0	0
AS_T08.clone_14349	1	0	0
AS_T08.clone_14350	1	0	0
AS_T08.clone_14361	1	0	0
AS_T08.clone_14378	1	0	0
AS_T08.clone_14385	1	0	0
AS_T08.clone_14401	1	0	0
AS_T08.clone_14416	1	0	0
AS_T08.clone_1442	1	0	0
AS_T08.clone_14439	1	0	0
AS_T08.clone_1445	1	0	0
AS_T08.clone_14451	1	0	0
AS_T08.clone_14479	1	0	0
AS_T08.clone_14540	1	0	0
AS_T08.clone_14597	1	0	0
AS_T08.clone_14613	1	0	0
AS_T08.clone_14635	1	0	0
AS_T08.clone_147	1	0	0
AS_T08.clone_14707	1	0	0
AS_T08.clone_14709	1	0	0
AS_T08.clone_14710	1	0	0
AS_T08.clone_14724	1	0	0
AS_T08.clone_14735	1	0	0
AS_T08.clone_14745	1	0	0
AS_T08.clone_14763	1	0	0
AS_T08.clone_14856	1	0	0
AS_T08.clone_14860	1	0	0
AS_T08.clone_14875	1	0	0
AS_T08.clone_14876	1	0	0
AS_T08.clone_14893	1	0	0
AS_T08.clone_14927	1	0	0
AS_T08.clone_14983	1	0	0
AS_T08.clone_14996	1	0	0
AS_T08.clone_15013	1	0	0
AS_T08.clone_15063	1	0	0
AS_T08.clone_15090	1	0	0
AS_T08.clone_1510	1	0	0
AS_T08.clone_1511	1	0	0
AS_T08.clone_15129	1	0	0
AS_T08.clone_15130	1	0	0
AS_T08.clone_1516	1	0	0
AS_T08.clone_152	1	0	0
AS_T08.clone_15225	1	0	0
AS_T08.clone_15290	1	0	0
AS_T08.clone_15304	1	0	0
AS_T08.clone_15308	1	0	0
AS_T08.clone_15329	1	0	0
AS_T08.clone_15405	1	0	0
AS_T08.clone_15411	1	0	0
AS_T08.clone_15418	1	0	0
AS_T08.clone_1543	1	0	0
AS_T08.clone_15446	1	0	0
AS_T08.clone_15450	1	0	0
AS_T08.clone_15452	1	0	0
AS_T08.clone_15456	1	0	0
AS_T08.clone_15472	1	0	0
AS_T08.clone_15494	1	0	0
AS_T08.clone_15535	1	0	0
AS_T08.clone_15547	1	0	0
AS_T08.clone_15554	1	0	0
AS_T08.clone_15591	1	0	0
AS_T08.clone_1561	1	0	0
AS_T08.clone_15624	1	0	0
AS_T08.clone_15648	1	0	0
AS_T08.clone_15716	1	0	0
AS_T08.clone_15728	1	0	0
AS_T08.clone_15740	1	0	0
AS_T08.clone_15747	1	0	0
AS_T08.clone_1577	1	0	0
AS_T08.clone_15775	1	0	0
AS_T08.clone_15807	1	0	0
AS_T08.clone_15811	1	0	0
AS_T08.clone_1583	1	0	0
AS_T08.clone_15832	1	0	0
AS_T08.clone_15843	1	0	0
AS_T08.clone_15851	1	0	0
AS_T08.clone_15880	1	0	0
AS_T08.clone_15884	1	0	0
AS_T08.clone_1589	1	0	0
AS_T08.clone_15900	1	0	0
AS_T08.clone_15901	1	0	0
AS_T08.clone_1591	1	0	0
AS_T08.clone_15924	1	0	0
AS_T08.clone_1599	1	0	0
AS_T08.clone_15993	1	0	0
AS_T08.clone_15999	1	0	0
AS_T08.clone_1600	1	0	0
AS_T08.clone_1612	1	0	0
AS_T08.clone_16135	1	0	0
AS_T08.clone_1614	1	0	0
AS_T08.clone_1620	1	0	0
AS_T08.clone_16203	1	0	0
AS_T08.clone_1621	1	0	0
AS_T08.clone_16217	1	0	0
AS_T08.clone_16228	1	0	0
AS_T08.clone_1624	1	0	0
AS_T08.clone_1625	1	0	0
AS_T08.clone_16251	1	0	0
AS_T08.clone_16257	1	0	0
AS_T08.clone_16267	1	0	0
AS_T08.clone_16319	1	0	0
AS_T08.clone_16342	1	0	0
AS_T08.clone_1643	1	0	0
AS_T08.clone_16442	1	0	0
AS_T08.clone_16459	1	0	0
AS_T08.clone_16500	1	0	0
AS_T08.clone_16510	1	0	0
AS_T08.clone_1652	1	0	0
AS_T08.clone_1654	1	0	0
AS_T08.clone_16555	1	0	0
AS_T08.clone_16569	1	0	0
AS_T08.clone_1659	1	0	0
AS_T08.clone_16598	1	0	0
AS_T08.clone_16601	1	0	0
AS_T08.clone_16607	1	0	0
AS_T08.clone_16620	1	0	0
AS_T08.clone_16631	1	0	0
AS_T08.clone_16646	1	0	0
AS_T08.clone_1666	1	0	0
AS_T08.clone_16666	1	0	0
AS_T08.clone_16747	1	0	0
AS_T08.clone_16787	1	0	0
AS_T08.clone_16791	1	0	0
AS_T08.clone_16796	1	0	0
AS_T08.clone_16804	1	0	0
AS_T08.clone_16833	1	0	0
AS_T08.clone_1685	1	0	0
AS_T08.clone_16856	1	0	0
AS_T08.clone_1686	1	0	0
AS_T08.clone_16866	1	0	0
AS_T08.clone_16874	1	0	0
AS_T08.clone_16878	1	0	0
AS_T08.clone_16886	1	0	0
AS_T08.clone_16891	1	0	0
AS_T08.clone_1694	1	0	0
AS_T08.clone_16952	1	0	0
AS_T08.clone_16983	1	0	0
AS_T08.clone_16984	1	0	0
AS_T08.clone_16988	1	0	0
AS_T08.clone_17044	1	0	0
AS_T08.clone_17096	1	0	0
AS_T08.clone_17110	1	0	0
AS_T08.clone_17117	1	0	0
AS_T08.clone_1712	1	0	0
AS_T08.clone_17131	1	0	0
AS_T08.clone_17146	1	0	0
AS_T08.clone_1715	1	0	0
AS_T08.clone_17156	1	0	0
AS_T08.clone_17175	1	0	0
AS_T08.clone_17176	1	0	0
AS_T08.clone_17195	1	0	0
AS_T08.clone_17205	1	0	0
AS_T08.clone_17215	1	0	0
AS_T08.clone_17219	1	0	0
AS_T08.clone_17246	1	0	0
AS_T08.clone_17258	1	0	0
AS_T08.clone_17263	1	0	0
AS_T08.clone_17268	1	0	0
AS_T08.clone_17322	1	0	0
AS_T08.clone_17331	1	0	0
AS_T08.clone_17394	1	0	0
AS_T08.clone_174	1	0	0
AS_T08.clone_17403	1	0	0
AS_T08.clone_17435	1	0	0
AS_T08.clone_1750	1	0	0
AS_T08.clone_17509	1	0	0
AS_T08.clone_17524	1	0	0
AS_T08.clone_17539	1	0	0
AS_T08.clone_17616	1	0	0
AS_T08.clone_1767	1	0	0
AS_T08.clone_17703	1	0	0
AS_T08.clone_17715	1	0	0
AS_T08.clone_17790	1	0	0
AS_T08.clone_17792	1	0	0
AS_T08.clone_17801	1	0	0
AS_T08.clone_1783	1	0	0
AS_T08.clone_17835	1	0	0
AS_T08.clone_17840	1	0	0
AS_T08.clone_17844	1	0	0
AS_T08.clone_17853	1	0	0
AS_T08.clone_17861	1	0	0
AS_T08.clone_1787	1	0	0
AS_T08.clone_17882	1	0	0
AS_T08.clone_17911	1	0	0
AS_T08.clone_17974	1	0	0
AS_T08.clone_17975	1	0	0
AS_T08.clone_17985	1	0	0
AS_T08.clone_18006	1	0	0
AS_T08.clone_18008	1	0	0
AS_T08.clone_18049	1	0	0
AS_T08.clone_18061	1	0	0
AS_T08.clone_18072	1	0	0
AS_T08.clone_18082	1	0	0
AS_T08.clone_18110	1	0	0
AS_T08.clone_18129	1	0	0
AS_T08.clone_18207	1	0	0
AS_T08.clone_18251	1	0	0
AS_T08.clone_18279	1	0	0
AS_T08.clone_1829	1	0	0
AS_T08.clone_18311	1	0	0
AS_T08.clone_18415	1	0	0
AS_T08.clone_18427	1	0	0
AS_T08.clone_18429	1	0	0
AS_T08.clone_1846	1	0	0
AS_T08.clone_18514	1	0	0
AS_T08.clone_18545	1	0	0
AS_T08.clone_18556	1	0	0
AS_T08.clone_1856	1	0	0
AS_T08.clone_18570	1	0	0
AS_T08.clone_18589	1	0	0
AS_T08.clone_186	1	0	0
AS_T08.clone_18629	1	0	0
AS_T08.clone_18632	1	0	0
AS_T08.clone_18649	1	0	0
AS_T08.clone_18672	1	0	0
AS_T08.clone_18682	1	0	0
AS_T08.clone_18706	1	0	0
AS_T08.clone_1873	1	0	0
AS_T08.clone_1874	1	0	0
AS_T08.clone_1876	1	0	0
AS_T08.clone_18770	1	0	0
AS_T08.clone_18797	1	0	0
AS_T08.clone_188	1	0	0
AS_T08.clone_18810	1	0	0
AS_T08.clone_18838	1	0	0
AS_T08.clone_1895	1	0	0
AS_T08.clone_18961	1	0	0
AS_T08.clone_18971	1	0	0
AS_T08.clone_19017	1	0	0
AS_T08.clone_19078	1	0	0
AS_T08.clone_19115	1	0	0
AS_T08.clone_19159	1	0	0
AS_T08.clone_1917	1	0	0
AS_T08.clone_19196	1	0	0
AS_T08.clone_1922	1	0	0
AS_T08.clone_1923	1	0	0
AS_T08.clone_19241	1	0	0
AS_T08.clone_19279	1	0	0
AS_T08.clone_19285	1	0	0
AS_T08.clone_1932	1	0	0
AS_T08.clone_19322	1	0	0
AS_T08.clone_19328	1	0	0
AS_T08.clone_19375	1	0	0
AS_T08.clone_1939	1	0	0
AS_T08.clone_19391	1	0	0
AS_T08.clone_19393	1	0	0
AS_T08.clone_19400	1	0	0
AS_T08.clone_19415	1	0	0
AS_T08.clone_19418	1	0	0
AS_T08.clone_19432	1	0	0
AS_T08.clone_19434	1	0	0
AS_T08.clone_19437	1	0	0
AS_T08.clone_19445	1	0	0
AS_T08.clone_19458	1	0	0
AS_T08.clone_19466	1	0	0
AS_T08.clone_19475	1	0	0
AS_T08.clone_1948	1	0	0
AS_T08.clone_19498	1	0	0
AS_T08.clone_19505	1	0	0
AS_T08.clone_19519	1	0	0
AS_T08.clone_19520	1	0	0
AS_T08.clone_19527	1	0	0
AS_T08.clone_1953	1	0	0
AS_T08.clone_1957	1	0	0
AS_T08.clone_19587	1	0	0
AS_T08.clone_1962	1	0	0
AS_T08.clone_19631	1	0	0
AS_T08.clone_19639	1	0	0
AS_T08.clone_19649	1	0	0
AS_T08.clone_19651	1	0	0
AS_T08.clone_19667	1	0	0
AS_T08.clone_19685	1	0	0
AS_T08.clone_19693	1	0	0
AS_T08.clone_19707	1	0	0
AS_T08.clone_19713	1	0	0
AS_T08.clone_19715	1	0	0
AS_T08.clone_19732	1	0	0
AS_T08.clone_19772	1	0	0
AS_T08.clone_1978	1	0	0
AS_T08.clone_19890	1	0	0
AS_T08.clone_19935	1	0	0
AS_T08.clone_19958	1	0	0
AS_T08.clone_19989	1	0	0
AS_T08.clone_19990	1	0	0
AS_T08.clone_20037	1	0	0
AS_T08.clone_2005	1	0	0
AS_T08.clone_20057	1	0	0
AS_T08.clone_20066	1	0	0
AS_T08.clone_20104	1	0	0
AS_T08.clone_20154	1	0	0
AS_T08.clone_2017	1	0	0
AS_T08.clone_20170	1	0	0
AS_T08.clone_20173	1	0	0
AS_T08.clone_20192	1	0	0
AS_T08.clone_2024	1	0	0
AS_T08.clone_20295	1	0	0
AS_T08.clone_20310	1	0	0
AS_T08.clone_20314	1	0	0
AS_T08.clone_20321	1	0	0
AS_T08.clone_20326	1	0	0
AS_T08.clone_20349	1	0	0
AS_T08.clone_20361	1	0	0
AS_T08.clone_20423	1	0	0
AS_T08.clone_20438	1	0	0
AS_T08.clone_20469	1	0	0
AS_T08.clone_2050	1	0	0
AS_T08.clone_20515	1	0	0
AS_T08.clone_2053	1	0	0
AS_T08.clone_20569	1	0	0
AS_T08.clone_20661	1	0	0
AS_T08.clone_20708	1	0	0
AS_T08.clone_20735	1	0	0
AS_T08.clone_2077	1	0	0
AS_T08.clone_20775	1	0	0
AS_T08.clone_20783	1	0	0
AS_T08.clone_20798	1	0	0
AS_T08.clone_20817	1	0	0
AS_T08.clone_20819	1	0	0
AS_T08.clone_20820	1	0	0
AS_T08.clone_20868	1	0	0
AS_T08.clone_20874	1	0	0
AS_T08.clone_2098	1	0	0
AS_T08.clone_2099	1	0	0
AS_T08.clone_20994	1	0	0
AS_T08.clone_21001	1	0	0
AS_T08.clone_21031	1	0	0
AS_T08.clone_21032	1	0	0
AS_T08.clone_21039	1	0	0
AS_T08.clone_21048	1	0	0
AS_T08.clone_2106	1	0	0
AS_T08.clone_21164	1	0	0
AS_T08.clone_21243	1	0	0
AS_T08.clone_21248	1	0	0
AS_T08.clone_21256	1	0	0
AS_T08.clone_21269	1	0	0
AS_T08.clone_21280	1	0	0
AS_T08.clone_21325	1	0	0
AS_T08.clone_21340	1	0	0
AS_T08.clone_21356	1	0	0
AS_T08.clone_21374	1	0	0
AS_T08.clone_21402	1	0	0
AS_T08.clone_21414	1	0	0
AS_T08.clone_2142	1	0	0
AS_T08.clone_21469	1	0	0
AS_T08.clone_21547	1	0	0
AS_T08.clone_21563	1	0	0
AS_T08.clone_21577	1	0	0
AS_T08.clone_21591	1	0	0
AS_T08.clone_21750	1	0	0
AS_T08.clone_21752	1	0	0
AS_T08.clone_21756	1	0	0
AS_T08.clone_218	1	0	0
AS_T08.clone_21810	1	0	0
AS_T08.clone_21834	1	0	0
AS_T08.clone_21856	1	0	0
AS_T08.clone_21868	1	0	0
AS_T08.clone_21870	1	0	0
AS_T08.clone_21871	1	0	0
AS_T08.clone_2189	1	0	0
AS_T08.clone_21908	1	0	0
AS_T08.clone_21924	1	0	0
AS_T08.clone_21935	1	0	0
AS_T08.clone_21970	1	0	0
AS_T08.clone_21981	1	0	0
AS_T08.clone_21989	1	0	0
AS_T08.clone_22008	1	0	0
AS_T08.clone_22028	1	0	0
AS_T08.clone_22036	1	0	0
AS_T08.clone_22059	1	0	0
AS_T08.clone_22079	1	0	0
AS_T08.clone_2208	1	0	0
AS_T08.clone_22098	1	0	0
AS_T08.clone_22100	1	0	0
AS_T08.clone_2211	1	0	0
AS_T08.clone_22126	1	0	0
AS_T08.clone_22135	1	0	0
AS_T08.clone_22200	1	0	0
AS_T08.clone_22257	1	0	0
AS_T08.clone_22343	1	0	0
AS_T08.clone_22388	1	0	0
AS_T08.clone_22421	1	0	0
AS_T08.clone_22426	1	0	0
AS_T08.clone_22431	1	0	0
AS_T08.clone_22473	1	0	0
AS_T08.clone_22492	1	0	0
AS_T08.clone_2253	1	0	0
AS_T08.clone_22537	1	0	0
AS_T08.clone_2256	1	0	0
AS_T08.clone_22564	1	0	0
AS_T08.clone_22574	1	0	0
AS_T08.clone_2259	1	0	0
AS_T08.clone_226	1	0	0
AS_T08.clone_22604	1	0	0
AS_T08.clone_22613	1	0	0
AS_T08.clone_22614	1	0	0
AS_T08.clone_22621	1	0	0
AS_T08.clone_2267	1	0	0
AS_T08.clone_2271	1	0	0
AS_T08.clone_22798	1	0	0
AS_T08.clone_22815	1	0	0
AS_T08.clone_2282	1	0	0
AS_T08.clone_2283	1	0	0
AS_T08.clone_22886	1	0	0
AS_T08.clone_22892	1	0	0
AS_T08.clone_2291	1	0	0
AS_T08.clone_22934	1	0	0
AS_T08.clone_22956	1	0	0
AS_T08.clone_2296	1	0	0
AS_T08.clone_22980	1	0	0
AS_T08.clone_23009	1	0	0
AS_T08.clone_23026	1	0	0
AS_T08.clone_23048	1	0	0
AS_T08.clone_23085	1	0	0
AS_T08.clone_231	1	0	0
AS_T08.clone_23239	1	0	0
AS_T08.clone_23287	1	0	0
AS_T08.clone_23304	1	0	0
AS_T08.clone_23365	1	0	0
AS_T08.clone_23381	1	0	0
AS_T08.clone_2339	1	0	0
AS_T08.clone_234	1	0	0
AS_T08.clone_2344	1	0	0
AS_T08.clone_23472	1	0	0
AS_T08.clone_23474	1	0	0
AS_T08.clone_23477	1	0	0
AS_T08.clone_23504	1	0	0
AS_T08.clone_23526	1	0	0
AS_T08.clone_23534	1	0	0
AS_T08.clone_23539	1	0	0
AS_T08.clone_2356	1	0	0
AS_T08.clone_23573	1	0	0
AS_T08.clone_23617	1	0	0
AS_T08.clone_23621	1	0	0
AS_T08.clone_23629	1	0	0
AS_T08.clone_23645	1	0	0
AS_T08.clone_23668	1	0	0
AS_T08.clone_23681	1	0	0
AS_T08.clone_23742	1	0	0
AS_T08.clone_23776	1	0	0
AS_T08.clone_23784	1	0	0
AS_T08.clone_23799	1	0	0
AS_T08.clone_23826	1	0	0
AS_T08.clone_23839	1	0	0
AS_T08.clone_23843	1	0	0
AS_T08.clone_23877	1	0	0
AS_T08.clone_23904	1	0	0
AS_T08.clone_23909	1	0	0
AS_T08.clone_23931	1	0	0
AS_T08.clone_23936	1	0	0
AS_T08.clone_23939	1	0	0
AS_T08.clone_23949	1	0	0
AS_T08.clone_23987	1	0	0
AS_T08.clone_24058	1	0	0
AS_T08.clone_24075	1	0	0
AS_T08.clone_24087	1	0	0
AS_T08.clone_24219	1	0	0
AS_T08.clone_24224	1	0	0
AS_T08.clone_24281	1	0	0
AS_T08.clone_2434	1	0	0
AS_T08.clone_24357	1	0	0
AS_T08.clone_24373	1	0	0
AS_T08.clone_24407	1	0	0
AS_T08.clone_24420	1	0	0
AS_T08.clone_24431	1	0	0
AS_T08.clone_24532	1	0	0
AS_T08.clone_24538	1	0	0
AS_T08.clone_24560	1	0	0
AS_T08.clone_24597	1	0	0
AS_T08.clone_24608	1	0	0
AS_T08.clone_2461	1	0	0
AS_T08.clone_24617	1	0	0
AS_T08.clone_24624	1	0	0
AS_T08.clone_24634	1	0	0
AS_T08.clone_24643	1	0	0
AS_T08.clone_24684	1	0	0
AS_T08.clone_24706	1	0	0
AS_T08.clone_2471	1	0	0
AS_T08.clone_24734	1	0	0
AS_T08.clone_24768	1	0	0
AS_T08.clone_24781	1	0	0
AS_T08.clone_24921	1	0	0
AS_T08.clone_24929	1	0	0
AS_T08.clone_25046	1	0	0
AS_T08.clone_25088	1	0	0
AS_T08.clone_25106	1	0	0
AS_T08.clone_25125	1	0	0
AS_T08.clone_25129	1	0	0
AS_T08.clone_25181	1	0	0
AS_T08.clone_25234	1	0	0
AS_T08.clone_2526	1	0	0
AS_T08.clone_25266	1	0	0
AS_T08.clone_25318	1	0	0
AS_T08.clone_25326	1	0	0
AS_T08.clone_25386	1	0	0
AS_T08.clone_25393	1	0	0
AS_T08.clone_25394	1	0	0
AS_T08.clone_25439	1	0	0
AS_T08.clone_25461	1	0	0
AS_T08.clone_25512	1	0	0
AS_T08.clone_25538	1	0	0
AS_T08.clone_25549	1	0	0
AS_T08.clone_25597	1	0	0
AS_T08.clone_25622	1	0	0
AS_T08.clone_25649	1	0	0
AS_T08.clone_257	1	0	0
AS_T08.clone_2571	1	0	0
AS_T08.clone_25714	1	0	0
AS_T08.clone_25760	1	0	0
AS_T08.clone_25806	1	0	0
AS_T08.clone_25810	1	0	0
AS_T08.clone_2582	1	0	0
AS_T08.clone_25821	1	0	0
AS_T08.clone_25849	1	0	0
AS_T08.clone_25865	1	0	0
AS_T08.clone_25874	1	0	0
AS_T08.clone_25911	1	0	0
AS_T08.clone_25917	1	0	0
AS_T08.clone_25923	1	0	0
AS_T08.clone_25925	1	0	0
AS_T08.clone_25933	1	0	0
AS_T08.clone_25938	1	0	0
AS_T08.clone_2594	1	0	0
AS_T08.clone_25957	1	0	0
AS_T08.clone_2598	1	0	0
AS_T08.clone_25988	1	0	0
AS_T08.clone_261	1	0	0
AS_T08.clone_26171	1	0	0
AS_T08.clone_26233	1	0	0
AS_T08.clone_26244	1	0	0
AS_T08.clone_26256	1	0	0
AS_T08.clone_26264	1	0	0
AS_T08.clone_26289	1	0	0
AS_T08.clone_26303	1	0	0
AS_T08.clone_26318	1	0	0
AS_T08.clone_26358	1	0	0
AS_T08.clone_26363	1	0	0
AS_T08.clone_26392	1	0	0
AS_T08.clone_26403	1	0	0
AS_T08.clone_26425	1	0	0
AS_T08.clone_26491	1	0	0
AS_T08.clone_265	1	0	0
AS_T08.clone_26511	1	0	0
AS_T08.clone_26515	1	0	0
AS_T08.clone_26528	1	0	0
AS_T08.clone_26534	1	0	0
AS_T08.clone_26559	1	0	0
AS_T08.clone_26585	1	0	0
AS_T08.clone_26589	1	0	0
AS_T08.clone_26607	1	0	0
AS_T08.clone_26621	1	0	0
AS_T08.clone_26635	1	0	0
AS_T08.clone_2667	1	0	0
AS_T08.clone_26703	1	0	0
AS_T08.clone_26716	1	0	0
AS_T08.clone_26719	1	0	0
AS_T08.clone_26772	1	0	0
AS_T08.clone_26825	1	0	0
AS_T08.clone_26838	1	0	0
AS_T08.clone_26850	1	0	0
AS_T08.clone_26916	1	0	0
AS_T08.clone_26935	1	0	0
AS_T08.clone_26951	1	0	0
AS_T08.clone_27054	1	0	0
AS_T08.clone_27104	1	0	0
AS_T08.clone_27112	1	0	0
AS_T08.clone_27121	1	0	0
AS_T08.clone_27122	1	0	0
AS_T08.clone_27142	1	0	0
AS_T08.clone_27169	1	0	0
AS_T08.clone_27260	1	0	0
AS_T08.clone_27276	1	0	0
AS_T08.clone_27311	1	0	0
AS_T08.clone_27343	1	0	0
AS_T08.clone_27430	1	0	0
AS_T08.clone_27479	1	0	0
AS_T08.clone_27489	1	0	0
AS_T08.clone_27523	1	0	0
AS_T08.clone_27524	1	0	0
AS_T08.clone_27542	1	0	0
AS_T08.clone_27557	1	0	0
AS_T08.clone_27560	1	0	0
AS_T08.clone_2760	1	0	0
AS_T08.clone_2762	1	0	0
AS_T08.clone_27623	1	0	0
AS_T08.clone_27655	1	0	0
AS_T08.clone_27776	1	0	0
AS_T08.clone_2781	1	0	0
AS_T08.clone_27818	1	0	0
AS_T08.clone_27872	1	0	0
AS_T08.clone_27967	1	0	0
AS_T08.clone_28005	1	0	0
AS_T08.clone_28048	1	0	0
AS_T08.clone_28111	1	0	0
AS_T08.clone_28146	1	0	0
AS_T08.clone_28159	1	0	0
AS_T08.clone_28329	1	0	0
AS_T08.clone_28541	1	0	0
AS_T08.clone_28552	1	0	0
AS_T08.clone_28557	1	0	0
AS_T08.clone_28656	1	0	0
AS_T08.clone_28674	1	0	0
AS_T08.clone_28679	1	0	0
AS_T08.clone_28680	1	0	0
AS_T08.clone_28707	1	0	0
AS_T08.clone_28711	1	0	0
AS_T08.clone_28728	1	0	0
AS_T08.clone_28753	1	0	0
AS_T08.clone_28769	1	0	0
AS_T08.clone_28789	1	0	0
AS_T08.clone_28797	1	0	0
AS_T08.clone_28888	1	0	0
AS_T08.clone_28893	1	0	0
AS_T08.clone_289	1	0	0
AS_T08.clone_28903	1	0	0
AS_T08.clone_28933	1	0	0
AS_T08.clone_28982	1	0	0
AS_T08.clone_28995	1	0	0
AS_T08.clone_28996	1	0	0
AS_T08.clone_29019	1	0	0
AS_T08.clone_29024	1	0	0
AS_T08.clone_29037	1	0	0
AS_T08.clone_29050	1	0	0
AS_T08.clone_29054	1	0	0
AS_T08.clone_29081	1	0	0
AS_T08.clone_29095	1	0	0
AS_T08.clone_29098	1	0	0
AS_T08.clone_2910	1	0	0
AS_T08.clone_29127	1	0	0
AS_T08.clone_29140	1	0	0
AS_T08.clone_29159	1	0	0
AS_T08.clone_29162	1	0	0
AS_T08.clone_29174	1	0	0
AS_T08.clone_29204	1	0	0
AS_T08.clone_29239	1	0	0
AS_T08.clone_29246	1	0	0
AS_T08.clone_29248	1	0	0
AS_T08.clone_29249	1	0	0
AS_T08.clone_29260	1	0	0
AS_T08.clone_29262	1	0	0
AS_T08.clone_29283	1	0	0
AS_T08.clone_29312	1	0	0
AS_T08.clone_29338	1	0	0
AS_T08.clone_29424	1	0	0
AS_T08.clone_29444	1	0	0
AS_T08.clone_29471	1	0	0
AS_T08.clone_29518	1	0	0
AS_T08.clone_29544	1	0	0
AS_T08.clone_29550	1	0	0
AS_T08.clone_29595	1	0	0
AS_T08.clone_29644	1	0	0
AS_T08.clone_29663	1	0	0
AS_T08.clone_29674	1	0	0
AS_T08.clone_29696	1	0	0
AS_T08.clone_29701	1	0	0
AS_T08.clone_29720	1	0	0
AS_T08.clone_29725	1	0	0
AS_T08.clone_29741	1	0	0
AS_T08.clone_29742	1	0	0
AS_T08.clone_29807	1	0	0
AS_T08.clone_29886	1	0	0
AS_T08.clone_299	1	0	0
AS_T08.clone_29910	1	0	0
AS_T08.clone_29919	1	0	0
AS_T08.clone_29933	1	0	0
AS_T08.clone_29944	1	0	0
AS_T08.clone_29948	1	0	0
AS_T08.clone_29993	1	0	0
AS_T08.clone_30016	1	0	0
AS_T08.clone_30050	1	0	0
AS_T08.clone_30075	1	0	0
AS_T08.clone_30105	1	0	0
AS_T08.clone_30114	1	0	0
AS_T08.clone_30137	1	0	0
AS_T08.clone_30153	1	0	0
AS_T08.clone_30166	1	0	0
AS_T08.clone_30181	1	0	0
AS_T08.clone_30189	1	0	0
AS_T08.clone_30194	1	0	0
AS_T08.clone_30197	1	0	0
AS_T08.clone_30227	1	0	0
AS_T08.clone_30257	1	0	0
AS_T08.clone_30279	1	0	0
AS_T08.clone_30294	1	0	0
AS_T08.clone_30324	1	0	0
AS_T08.clone_30411	1	0	0
AS_T08.clone_30424	1	0	0
AS_T08.clone_30427	1	0	0
AS_T08.clone_30442	1	0	0
AS_T08.clone_30455	1	0	0
AS_T08.clone_3048	1	0	0
AS_T08.clone_30503	1	0	0
AS_T08.clone_30506	1	0	0
AS_T08.clone_30511	1	0	0
AS_T08.clone_30530	1	0	0
AS_T08.clone_30535	1	0	0
AS_T08.clone_30550	1	0	0
AS_T08.clone_30552	1	0	0
AS_T08.clone_30568	1	0	0
AS_T08.clone_30626	1	0	0
AS_T08.clone_30630	1	0	0
AS_T08.clone_30635	1	0	0
AS_T08.clone_30648	1	0	0
AS_T08.clone_30660	1	0	0
AS_T08.clone_30683	1	0	0
AS_T08.clone_30689	1	0	0
AS_T08.clone_30698	1	0	0
AS_T08.clone_30742	1	0	0
AS_T08.clone_30743	1	0	0
AS_T08.clone_30751	1	0	0
AS_T08.clone_30759	1	0	0
AS_T08.clone_30760	1	0	0
AS_T08.clone_30762	1	0	0
AS_T08.clone_30766	1	0	0
AS_T08.clone_30775	1	0	0
AS_T08.clone_30785	1	0	0
AS_T08.clone_30799	1	0	0
AS_T08.clone_30850	1	0	0
AS_T08.clone_30862	1	0	0
AS_T08.clone_30865	1	0	0
AS_T08.clone_30871	1	0	0
AS_T08.clone_30876	1	0	0
AS_T08.clone_30907	1	0	0
AS_T08.clone_30984	1	0	0
AS_T08.clone_31033	1	0	0
AS_T08.clone_31078	1	0	0
AS_T08.clone_31139	1	0	0
AS_T08.clone_312	1	0	0
AS_T08.clone_31240	1	0	0
AS_T08.clone_31242	1	0	0
AS_T08.clone_31250	1	0	0
AS_T08.clone_31290	1	0	0
AS_T08.clone_31291	1	0	0
AS_T08.clone_31298	1	0	0
AS_T08.clone_31312	1	0	0
AS_T08.clone_31318	1	0	0
AS_T08.clone_31330	1	0	0
AS_T08.clone_31350	1	0	0
AS_T08.clone_31364	1	0	0
AS_T08.clone_31404	1	0	0
AS_T08.clone_31408	1	0	0
AS_T08.clone_31410	1	0	0
AS_T08.clone_31426	1	0	0
AS_T08.clone_31428	1	0	0
AS_T08.clone_31466	1	0	0
AS_T08.clone_31506	1	0	0
AS_T08.clone_31527	1	0	0
AS_T08.clone_3153	1	0	0
AS_T08.clone_31627	1	0	0
AS_T08.clone_31646	1	0	0
AS_T08.clone_31665	1	0	0
AS_T08.clone_3167	1	0	0
AS_T08.clone_31716	1	0	0
AS_T08.clone_31744	1	0	0
AS_T08.clone_3177	1	0	0
AS_T08.clone_31809	1	0	0
AS_T08.clone_31826	1	0	0
AS_T08.clone_3183	1	0	0
AS_T08.clone_31871	1	0	0
AS_T08.clone_31879	1	0	0
AS_T08.clone_31905	1	0	0
AS_T08.clone_3191	1	0	0
AS_T08.clone_31947	1	0	0
AS_T08.clone_31977	1	0	0
AS_T08.clone_32012	1	0	0
AS_T08.clone_32013	1	0	0
AS_T08.clone_32027	1	0	0
AS_T08.clone_32050	1	0	0
AS_T08.clone_32057	1	0	0
AS_T08.clone_32099	1	0	0
AS_T08.clone_32184	1	0	0
AS_T08.clone_32192	1	0	0
AS_T08.clone_32217	1	0	0
AS_T08.clone_32242	1	0	0
AS_T08.clone_32246	1	0	0
AS_T08.clone_32251	1	0	0
AS_T08.clone_32254	1	0	0
AS_T08.clone_32264	1	0	0
AS_T08.clone_3227	1	0	0
AS_T08.clone_32277	1	0	0
AS_T08.clone_32280	1	0	0
AS_T08.clone_32323	1	0	0
AS_T08.clone_32362	1	0	0
AS_T08.clone_325	1	0	0
AS_T08.clone_3259	1	0	0
AS_T08.clone_3272	1	0	0
AS_T08.clone_3304	1	0	0
AS_T08.clone_3416	1	0	0
AS_T08.clone_3429	1	0	0
AS_T08.clone_3460	1	0	0
AS_T08.clone_3511	1	0	0
AS_T08.clone_3521	1	0	0
AS_T08.clone_3523	1	0	0
AS_T08.clone_3545	1	0	0
AS_T08.clone_3557	1	0	0
AS_T08.clone_358	1	0	0
AS_T08.clone_3609	1	0	0
AS_T08.clone_3618	1	0	0
AS_T08.clone_3642	1	0	0
AS_T08.clone_3694	1	0	0
AS_T08.clone_371	1	0	0
AS_T08.clone_3711	1	0	0
AS_T08.clone_3746	1	0	0
AS_T08.clone_375	1	0	0
AS_T08.clone_379	1	0	0
AS_T08.clone_3810	1	0	0
AS_T08.clone_384	1	0	0
AS_T08.clone_3922	1	0	0
AS_T08.clone_3948	1	0	0
AS_T08.clone_3950	1	0	0
AS_T08.clone_3953	1	0	0
AS_T08.clone_3993	1	0	0
AS_T08.clone_4037	1	0	0
AS_T08.clone_4096	1	0	0
AS_T08.clone_4103	1	0	0
AS_T08.clone_4110	1	0	0
AS_T08.clone_4124	1	0	0
AS_T08.clone_4137	1	0	0
AS_T08.clone_4162	1	0	0
AS_T08.clone_4169	1	0	0
AS_T08.clone_4200	1	0	0
AS_T08.clone_4254	1	0	0
AS_T08.clone_4257	1	0	0
AS_T08.clone_4300	1	0	0
AS_T08.clone_4312	1	0	0
AS_T08.clone_4342	1	0	0
AS_T08.clone_4344	1	0	0
AS_T08.clone_4353	1	0	0
AS_T08.clone_437	1	0	0
AS_T08.clone_4383	1	0	0
AS_T08.clone_4416	1	0	0
AS_T08.clone_4435	1	0	0
AS_T08.clone_4442	1	0	0
AS_T08.clone_447	1	0	0
AS_T08.clone_4479	1	0	0
AS_T08.clone_4506	1	0	0
AS_T08.clone_4511	1	0	0
AS_T08.clone_4522	1	0	0
AS_T08.clone_4535	1	0	0
AS_T08.clone_4538	1	0	0
AS_T08.clone_4566	1	0	0
AS_T08.clone_4650	1	0	0
AS_T08.clone_4699	1	0	0
AS_T08.clone_4785	1	0	0
AS_T08.clone_4788	1	0	0
AS_T08.clone_4810	1	0	0
AS_T08.clone_4817	1	0	0
AS_T08.clone_4851	1	0	0
AS_T08.clone_4862	1	0	0
AS_T08.clone_4893	1	0	0
AS_T08.clone_4898	1	0	0
AS_T08.clone_4955	1	0	0
AS_T08.clone_4977	1	0	0
AS_T08.clone_5090	1	0	0
AS_T08.clone_5127	1	0	0
AS_T08.clone_5134	1	0	0
AS_T08.clone_5144	1	0	0
AS_T08.clone_518	1	0	0
AS_T08.clone_519	1	0	0
AS_T08.clone_5199	1	0	0
AS_T08.clone_5226	1	0	0
AS_T08.clone_5228	1	0	0
AS_T08.clone_5239	1	0	0
AS_T08.clone_5264	1	0	0
AS_T08.clone_5283	1	0	0
AS_T08.clone_5284	1	0	0
AS_T08.clone_5299	1	0	0
AS_T08.clone_533	1	0	0
AS_T08.clone_5345	1	0	0
AS_T08.clone_5348	1	0	0
AS_T08.clone_5349	1	0	0
AS_T08.clone_535	1	0	0
AS_T08.clone_5351	1	0	0
AS_T08.clone_5352	1	0	0
AS_T08.clone_5353	1	0	0
AS_T08.clone_5358	1	0	0
AS_T08.clone_5359	1	0	0
AS_T08.clone_5401	1	0	0
AS_T08.clone_5404	1	0	0
AS_T08.clone_5428	1	0	0
AS_T08.clone_5438	1	0	0
AS_T08.clone_5457	1	0	0
AS_T08.clone_5459	1	0	0
AS_T08.clone_5478	1	0	0
AS_T08.clone_5479	1	0	0
AS_T08.clone_5480	1	0	0
AS_T08.clone_55	1	0	0
AS_T08.clone_5512	1	0	0
AS_T08.clone_5520	1	0	0
AS_T08.clone_5525	1	0	0
AS_T08.clone_5527	1	0	0
AS_T08.clone_5532	1	0	0
AS_T08.clone_5534	1	0	0
AS_T08.clone_5544	1	0	0
AS_T08.clone_5564	1	0	0
AS_T08.clone_5567	1	0	0
AS_T08.clone_5568	1	0	0
AS_T08.clone_5592	1	0	0
AS_T08.clone_5609	1	0	0
AS_T08.clone_5613	1	0	0
AS_T08.clone_5620	1	0	0
AS_T08.clone_5637	1	0	0
AS_T08.clone_5642	1	0	0
AS_T08.clone_5646	1	0	0
AS_T08.clone_5650	1	0	0
AS_T08.clone_5652	1	0	0
AS_T08.clone_5666	1	0	0
AS_T08.clone_5684	1	0	0
AS_T08.clone_5686	1	0	0
AS_T08.clone_5705	1	0	0
AS_T08.clone_5706	1	0	0
AS_T08.clone_571	1	0	0
AS_T08.clone_5716	1	0	0
AS_T08.clone_5722	1	0	0
AS_T08.clone_5771	1	0	0
AS_T08.clone_5777	1	0	0
AS_T08.clone_5785	1	0	0
AS_T08.clone_5792	1	0	0
AS_T08.clone_5827	1	0	0
AS_T08.clone_5854	1	0	0
AS_T08.clone_5859	1	0	0
AS_T08.clone_5862	1	0	0
AS_T08.clone_5872	1	0	0
AS_T08.clone_5908	1	0	0
AS_T08.clone_5911	1	0	0
AS_T08.clone_5918	1	0	0
AS_T08.clone_5920	1	0	0
AS_T08.clone_5924	1	0	0
AS_T08.clone_5974	1	0	0
AS_T08.clone_5975	1	0	0
AS_T08.clone_5999	1	0	0
AS_T08.clone_601	1	0	0
AS_T08.clone_6019	1	0	0
AS_T08.clone_6022	1	0	0
AS_T08.clone_6032	1	0	0
AS_T08.clone_6033	1	0	0
AS_T08.clone_6066	1	0	0
AS_T08.clone_6092	1	0	0
AS_T08.clone_6097	1	0	0
AS_T08.clone_6098	1	0	0
AS_T08.clone_6100	1	0	0
AS_T08.clone_6118	1	0	0
AS_T08.clone_6135	1	0	0
AS_T08.clone_6154	1	0	0
AS_T08.clone_6178	1	0	0
AS_T08.clone_6190	1	0	0
AS_T08.clone_6257	1	0	0
AS_T08.clone_6339	1	0	0
AS_T08.clone_634	1	0	0
AS_T08.clone_6347	1	0	0
AS_T08.clone_6368	1	0	0
AS_T08.clone_6379	1	0	0
AS_T08.clone_6431	1	0	0
AS_T08.clone_6448	1	0	0
AS_T08.clone_645	1	0	0
AS_T08.clone_6457	1	0	0
AS_T08.clone_6461	1	0	0
AS_T08.clone_6484	1	0	0
AS_T08.clone_6497	1	0	0
AS_T08.clone_6529	1	0	0
AS_T08.clone_653	1	0	0
AS_T08.clone_6562	1	0	0
AS_T08.clone_6563	1	0	0
AS_T08.clone_6633	1	0	0
AS_T08.clone_6653	1	0	0
AS_T08.clone_6656	1	0	0
AS_T08.clone_666	1	0	0
AS_T08.clone_6669	1	0	0
AS_T08.clone_6684	1	0	0
AS_T08.clone_6690	1	0	0
AS_T08.clone_6706	1	0	0
AS_T08.clone_6713	1	0	0
AS_T08.clone_672	1	0	0
AS_T08.clone_685	1	0	0
AS_T08.clone_6852	1	0	0
AS_T08.clone_6861	1	0	0
AS_T08.clone_6868	1	0	0
AS_T08.clone_6933	1	0	0
AS_T08.clone_697	1	0	0
AS_T08.clone_6979	1	0	0
AS_T08.clone_6989	1	0	0
AS_T08.clone_6995	1	0	0
AS_T08.clone_6996	1	0	0
AS_T08.clone_7005	1	0	0
AS_T08.clone_7012	1	0	0
AS_T08.clone_702	1	0	0
AS_T08.clone_7027	1	0	0
AS_T08.clone_703	1	0	0
AS_T08.clone_7033	1	0	0
AS_T08.clone_7034	1	0	0
AS_T08.clone_7040	1	0	0
AS_T08.clone_7046	1	0	0
AS_T08.clone_7060	1	0	0
AS_T08.clone_7070	1	0	0
AS_T08.clone_708	1	0	0
AS_T08.clone_7081	1	0	0
AS_T08.clone_7084	1	0	0
AS_T08.clone_7111	1	0	0
AS_T08.clone_7121	1	0	0
AS_T08.clone_7159	1	0	0
AS_T08.clone_7167	1	0	0
AS_T08.clone_717	1	0	0
AS_T08.clone_724	1	0	0
AS_T08.clone_7288	1	0	0
AS_T08.clone_7352	1	0	0
AS_T08.clone_7374	1	0	0
AS_T08.clone_7393	1	0	0
AS_T08.clone_7416	1	0	0
AS_T08.clone_742	1	0	0
AS_T08.clone_7421	1	0	0
AS_T08.clone_743	1	0	0
AS_T08.clone_7435	1	0	0
AS_T08.clone_7444	1	0	0
AS_T08.clone_7450	1	0	0
AS_T08.clone_7466	1	0	0
AS_T08.clone_7506	1	0	0
AS_T08.clone_7511	1	0	0
AS_T08.clone_7518	1	0	0
AS_T08.clone_7575	1	0	0
AS_T08.clone_7606	1	0	0
AS_T08.clone_7612	1	0	0
AS_T08.clone_7619	1	0	0
AS_T08.clone_7637	1	0	0
AS_T08.clone_7649	1	0	0
AS_T08.clone_7659	1	0	0
AS_T08.clone_767	1	0	0
AS_T08.clone_7700	1	0	0
AS_T08.clone_7703	1	0	0
AS_T08.clone_7709	1	0	0
AS_T08.clone_771	1	0	0
AS_T08.clone_7714	1	0	0
AS_T08.clone_773	1	0	0
AS_T08.clone_7732	1	0	0
AS_T08.clone_7738	1	0	0
AS_T08.clone_7749	1	0	0
AS_T08.clone_7788	1	0	0
AS_T08.clone_7802	1	0	0
AS_T08.clone_7803	1	0	0
AS_T08.clone_7807	1	0	0
AS_T08.clone_7818	1	0	0
AS_T08.clone_790	1	0	0
AS_T08.clone_7910	1	0	0
AS_T08.clone_7934	1	0	0
AS_T08.clone_795	1	0	0
AS_T08.clone_7957	1	0	0
AS_T08.clone_7988	1	0	0
AS_T08.clone_799	1	0	0
AS_T08.clone_8000	1	0	0
AS_T08.clone_8010	1	0	0
AS_T08.clone_8015	1	0	0
AS_T08.clone_8021	1	0	0
AS_T08.clone_8028	1	0	0
AS_T08.clone_8034	1	0	0
AS_T08.clone_8060	1	0	0
AS_T08.clone_8075	1	0	0
AS_T08.clone_8080	1	0	0
AS_T08.clone_8089	1	0	0
AS_T08.clone_8102	1	0	0
AS_T08.clone_8109	1	0	0
AS_T08.clone_8124	1	0	0
AS_T08.clone_8170	1	0	0
AS_T08.clone_8177	1	0	0
AS_T08.clone_819	1	0	0
AS_T08.clone_8193	1	0	0
AS_T08.clone_8212	1	0	0
AS_T08.clone_8240	1	0	0
AS_T08.clone_8251	1	0	0
AS_T08.clone_8259	1	0	0
AS_T08.clone_8262	1	0	0
AS_T08.clone_8270	1	0	0
AS_T08.clone_8286	1	0	0
AS_T08.clone_835	1	0	0
AS_T08.clone_8358	1	0	0
AS_T08.clone_8384	1	0	0
AS_T08.clone_8451	1	0	0
AS_T08.clone_8453	1	0	0
AS_T08.clone_8454	1	0	0
AS_T08.clone_847	1	0	0
AS_T08.clone_85	1	0	0
AS_T08.clone_8508	1	0	0
AS_T08.clone_8552	1	0	0
AS_T08.clone_8570	1	0	0
AS_T08.clone_8585	1	0	0
AS_T08.clone_8611	1	0	0
AS_T08.clone_8636	1	0	0
AS_T08.clone_8645	1	0	0
AS_T08.clone_8646	1	0	0
AS_T08.clone_866	1	0	0
AS_T08.clone_8662	1	0	0
AS_T08.clone_8696	1	0	0
AS_T08.clone_8808	1	0	0
AS_T08.clone_9025	1	0	0
AS_T08.clone_903	1	0	0
AS_T08.clone_9038	1	0	0
AS_T08.clone_9099	1	0	0
AS_T08.clone_9135	1	0	0
AS_T08.clone_9157	1	0	0
AS_T08.clone_9180	1	0	0
AS_T08.clone_9187	1	0	0
AS_T08.clone_9205	1	0	0
AS_T08.clone_9241	1	0	0
AS_T08.clone_926	1	0	0
AS_T08.clone_927	1	0	0
AS_T08.clone_9275	1	0	0
AS_T08.clone_932	1	0	0
AS_T08.clone_936	1	0	0
AS_T08.clone_938	1	0	0
AS_T08.clone_9396	1	0	0
AS_T08.clone_9417	1	0	0
AS_T08.clone_9426	1	0	0
AS_T08.clone_949	1	0	0
AS_T08.clone_9560	1	0	0
AS_T08.clone_9580	1	0	0
AS_T08.clone_9624	1	0	0
AS_T08.clone_963	1	0	0
AS_T08.clone_9638	1	0	0
AS_T08.clone_9645	1	0	0
AS_T08.clone_9681	1	0	0
AS_T08.clone_9738	1	0	0
AS_T08.clone_9746	1	0	0
AS_T08.clone_9816	1	0	0
AS_T08.clone_9830	1	0	0
AS_T08.clone_9840	1	0	0
AS_T08.clone_987	1	0	0
AS_T08.clone_9909	1	0	0
AS_T08.clone_9960	1	0	0
AS_T08.clone_9978	1	0	0
