# Supplementary material for: Single-cell analyses implicate ascites in remodeling the ecosystems of primary and metastatic tumors in ovarian cancer
Source: Nat Cancer. 2023 Jul 24;4(8):1138–56. doi: 10.1038/s43018-023-00599-8 (PMC10447252; doi:10.1038/s43018-023-00599-8)
Supplement: Source Data Extended Data Fig. 5 — Statistical Source Data. [file 43018_2023_599_MOESM14_ESM.xlsx]

## Sheet: Extended Data Fig. 5b
	majorCluster	Patients	Cluster2	pSTARTRACtran	pairs
	T01_CD4-CCR7	HGSOC1	T02_CD4-ANXA1	0.00367892	T01_T02
	T01_CD4-CCR7	HGSOC10	T02_CD4-ANXA1	0	T01_T02
	T01_CD4-CCR7	HGSOC2	T02_CD4-ANXA1	0.00395255	T01_T02
	T01_CD4-CCR7	HGSOC3	T02_CD4-ANXA1	0.00282228	T01_T02
	T01_CD4-CCR7	HGSOC4	T02_CD4-ANXA1	0.00254039	T01_T02
	T01_CD4-CCR7	HGSOC5	T02_CD4-ANXA1	0	T01_T02
	T01_CD4-CCR7	HGSOC6	T02_CD4-ANXA1	0	T01_T02
	T01_CD4-CCR7	HGSOC8	T02_CD4-ANXA1	0	T01_T02
	T01_CD4-CCR7	HGSOC9	T02_CD4-ANXA1	0	T01_T02
	T01_CD4-CCR7	HGSOC1	T03_CD4-FOXP3	0.0010775	T01_T03
	T01_CD4-CCR7	HGSOC10	T03_CD4-FOXP3	0	T01_T03
	T01_CD4-CCR7	HGSOC2	T03_CD4-FOXP3	0.00354479	T01_T03
	T01_CD4-CCR7	HGSOC3	T03_CD4-FOXP3	0	T01_T03
	T01_CD4-CCR7	HGSOC4	T03_CD4-FOXP3	0.00130208	T01_T03
	T01_CD4-CCR7	HGSOC5	T03_CD4-FOXP3	0	T01_T03
	T01_CD4-CCR7	HGSOC6	T03_CD4-FOXP3	0.0015456	T01_T03
	T01_CD4-CCR7	HGSOC8	T03_CD4-FOXP3	0	T01_T03
	T01_CD4-CCR7	HGSOC9	T03_CD4-FOXP3	0	T01_T03
	T01_CD4-CCR7	HGSOC1	T04_CD4-CX3CR1	0	T01_T04
	T01_CD4-CCR7	HGSOC10	T04_CD4-CX3CR1	0	T01_T04
	T01_CD4-CCR7	HGSOC2	T04_CD4-CX3CR1	0	T01_T04
	T01_CD4-CCR7	HGSOC3	T04_CD4-CX3CR1	0	T01_T04
	T01_CD4-CCR7	HGSOC4	T04_CD4-CX3CR1	0	T01_T04
	T01_CD4-CCR7	HGSOC5	T04_CD4-CX3CR1	0	T01_T04
	T01_CD4-CCR7	HGSOC6	T04_CD4-CX3CR1	0	T01_T04
	T01_CD4-CCR7	HGSOC8	T04_CD4-CX3CR1	0	T01_T04
	T01_CD4-CCR7	HGSOC9	T04_CD4-CX3CR1	0	T01_T04
	T01_CD4-CCR7	HGSOC1	T05_CD4-CXCL13	0	T01_T05
	T01_CD4-CCR7	HGSOC10	T05_CD4-CXCL13	0	T01_T05
	T01_CD4-CCR7	HGSOC2	T05_CD4-CXCL13	0	T01_T05
	T01_CD4-CCR7	HGSOC3	T05_CD4-CXCL13	0	T01_T05
	T01_CD4-CCR7	HGSOC4	T05_CD4-CXCL13	0	T01_T05
	T01_CD4-CCR7	HGSOC6	T05_CD4-CXCL13	0	T01_T05
	T01_CD4-CCR7	HGSOC8	T05_CD4-CXCL13	0	T01_T05
	T01_CD4-CCR7	HGSOC9	T05_CD4-CXCL13	0	T01_T05
	T02_CD4-ANXA1	HGSOC1	T01_CD4-CCR7	0.00367892	T02_T01
	T02_CD4-ANXA1	HGSOC10	T01_CD4-CCR7	0	T02_T01
	T02_CD4-ANXA1	HGSOC2	T01_CD4-CCR7	0.00395255	T02_T01
	T02_CD4-ANXA1	HGSOC3	T01_CD4-CCR7	0.00282228	T02_T01
	T02_CD4-ANXA1	HGSOC4	T01_CD4-CCR7	0.00254039	T02_T01
	T02_CD4-ANXA1	HGSOC5	T01_CD4-CCR7	0	T02_T01
	T02_CD4-ANXA1	HGSOC6	T01_CD4-CCR7	0	T02_T01
	T02_CD4-ANXA1	HGSOC8	T01_CD4-CCR7	0	T02_T01
	T02_CD4-ANXA1	HGSOC9	T01_CD4-CCR7	0	T02_T01
	T02_CD4-ANXA1	HGSOC1	T03_CD4-FOXP3	0.00322913	T02_T03
	T02_CD4-ANXA1	HGSOC10	T03_CD4-FOXP3	0	T02_T03
	T02_CD4-ANXA1	HGSOC2	T03_CD4-FOXP3	0.00264795	T02_T03
	T02_CD4-ANXA1	HGSOC3	T03_CD4-FOXP3	0.00136294	T02_T03
	T02_CD4-ANXA1	HGSOC4	T03_CD4-FOXP3	0	T02_T03
	T02_CD4-ANXA1	HGSOC5	T03_CD4-FOXP3	0	T02_T03
	T02_CD4-ANXA1	HGSOC6	T03_CD4-FOXP3	0.00175911	T02_T03
	T02_CD4-ANXA1	HGSOC7	T03_CD4-FOXP3	0	T02_T03
	T02_CD4-ANXA1	HGSOC8	T03_CD4-FOXP3	0	T02_T03
	T02_CD4-ANXA1	HGSOC9	T03_CD4-FOXP3	0	T02_T03
	T02_CD4-ANXA1	HGSOC1	T04_CD4-CX3CR1	0.00793816	T02_T04
	T02_CD4-ANXA1	HGSOC10	T04_CD4-CX3CR1	0.071309	T02_T04
	T02_CD4-ANXA1	HGSOC2	T04_CD4-CX3CR1	0	T02_T04
	T02_CD4-ANXA1	HGSOC3	T04_CD4-CX3CR1	0.0219293	T02_T04
	T02_CD4-ANXA1	HGSOC4	T04_CD4-CX3CR1	0	T02_T04
	T02_CD4-ANXA1	HGSOC5	T04_CD4-CX3CR1	0	T02_T04
	T02_CD4-ANXA1	HGSOC6	T04_CD4-CX3CR1	0.00611856	T02_T04
	T02_CD4-ANXA1	HGSOC7	T04_CD4-CX3CR1	0	T02_T04
	T02_CD4-ANXA1	HGSOC8	T04_CD4-CX3CR1	0.0674207	T02_T04
	T02_CD4-ANXA1	HGSOC9	T04_CD4-CX3CR1	0.0100503	T02_T04
	T02_CD4-ANXA1	HGSOC1	T05_CD4-CXCL13	0.0217731	T02_T05
	T02_CD4-ANXA1	HGSOC10	T05_CD4-CXCL13	0	T02_T05
	T02_CD4-ANXA1	HGSOC2	T05_CD4-CXCL13	0	T02_T05
	T02_CD4-ANXA1	HGSOC3	T05_CD4-CXCL13	0	T02_T05
	T02_CD4-ANXA1	HGSOC4	T05_CD4-CXCL13	0	T02_T05
	T02_CD4-ANXA1	HGSOC6	T05_CD4-CXCL13	0.0265936	T02_T05
	T02_CD4-ANXA1	HGSOC7	T05_CD4-CXCL13	0	T02_T05
	T02_CD4-ANXA1	HGSOC8	T05_CD4-CXCL13	0	T02_T05
	T02_CD4-ANXA1	HGSOC9	T05_CD4-CXCL13	0	T02_T05
	T03_CD4-FOXP3	HGSOC1	T01_CD4-CCR7	0.0010775	T03_T01
	T03_CD4-FOXP3	HGSOC10	T01_CD4-CCR7	0	T03_T01
	T03_CD4-FOXP3	HGSOC2	T01_CD4-CCR7	0.00354479	T03_T01
	T03_CD4-FOXP3	HGSOC3	T01_CD4-CCR7	0	T03_T01
	T03_CD4-FOXP3	HGSOC4	T01_CD4-CCR7	0.00130208	T03_T01
	T03_CD4-FOXP3	HGSOC5	T01_CD4-CCR7	0	T03_T01
	T03_CD4-FOXP3	HGSOC6	T01_CD4-CCR7	0.0015456	T03_T01
	T03_CD4-FOXP3	HGSOC8	T01_CD4-CCR7	0	T03_T01
	T03_CD4-FOXP3	HGSOC9	T01_CD4-CCR7	0	T03_T01
	T03_CD4-FOXP3	HGSOC1	T02_CD4-ANXA1	0.00322913	T03_T02
	T03_CD4-FOXP3	HGSOC10	T02_CD4-ANXA1	0	T03_T02
	T03_CD4-FOXP3	HGSOC2	T02_CD4-ANXA1	0.00264795	T03_T02
	T03_CD4-FOXP3	HGSOC3	T02_CD4-ANXA1	0.00136294	T03_T02
	T03_CD4-FOXP3	HGSOC4	T02_CD4-ANXA1	0	T03_T02
	T03_CD4-FOXP3	HGSOC5	T02_CD4-ANXA1	0	T03_T02
	T03_CD4-FOXP3	HGSOC6	T02_CD4-ANXA1	0.00175911	T03_T02
	T03_CD4-FOXP3	HGSOC7	T02_CD4-ANXA1	0	T03_T02
	T03_CD4-FOXP3	HGSOC8	T02_CD4-ANXA1	0	T03_T02
	T03_CD4-FOXP3	HGSOC9	T02_CD4-ANXA1	0	T03_T02
	T03_CD4-FOXP3	HGSOC1	T04_CD4-CX3CR1	0.0018018	T03_T04
	T03_CD4-FOXP3	HGSOC10	T04_CD4-CX3CR1	0	T03_T04
	T03_CD4-FOXP3	HGSOC2	T04_CD4-CX3CR1	0	T03_T04
	T03_CD4-FOXP3	HGSOC3	T04_CD4-CX3CR1	0	T03_T04
	T03_CD4-FOXP3	HGSOC4	T04_CD4-CX3CR1	0	T03_T04
	T03_CD4-FOXP3	HGSOC5	T04_CD4-CX3CR1	0	T03_T04
	T03_CD4-FOXP3	HGSOC6	T04_CD4-CX3CR1	0	T03_T04
	T03_CD4-FOXP3	HGSOC7	T04_CD4-CX3CR1	0	T03_T04
	T03_CD4-FOXP3	HGSOC8	T04_CD4-CX3CR1	0	T03_T04
	T03_CD4-FOXP3	HGSOC9	T04_CD4-CX3CR1	0	T03_T04
	T03_CD4-FOXP3	HGSOC1	T05_CD4-CXCL13	0.00776733	T03_T05
	T03_CD4-FOXP3	HGSOC10	T05_CD4-CXCL13	0	T03_T05
	T03_CD4-FOXP3	HGSOC2	T05_CD4-CXCL13	0	T03_T05
	T03_CD4-FOXP3	HGSOC3	T05_CD4-CXCL13	0	T03_T05
	T03_CD4-FOXP3	HGSOC4	T05_CD4-CXCL13	0.00220994	T03_T05
	T03_CD4-FOXP3	HGSOC6	T05_CD4-CXCL13	0.00927869	T03_T05
	T03_CD4-FOXP3	HGSOC7	T05_CD4-CXCL13	0	T03_T05
	T03_CD4-FOXP3	HGSOC8	T05_CD4-CXCL13	0	T03_T05
	T03_CD4-FOXP3	HGSOC9	T05_CD4-CXCL13	0	T03_T05
	T04_CD4-CX3CR1	HGSOC1	T01_CD4-CCR7	0	T04_T01
	T04_CD4-CX3CR1	HGSOC10	T01_CD4-CCR7	0	T04_T01
	T04_CD4-CX3CR1	HGSOC2	T01_CD4-CCR7	0	T04_T01
	T04_CD4-CX3CR1	HGSOC3	T01_CD4-CCR7	0	T04_T01
	T04_CD4-CX3CR1	HGSOC4	T01_CD4-CCR7	0	T04_T01
	T04_CD4-CX3CR1	HGSOC5	T01_CD4-CCR7	0	T04_T01
	T04_CD4-CX3CR1	HGSOC6	T01_CD4-CCR7	0	T04_T01
	T04_CD4-CX3CR1	HGSOC8	T01_CD4-CCR7	0	T04_T01
	T04_CD4-CX3CR1	HGSOC9	T01_CD4-CCR7	0	T04_T01
	T04_CD4-CX3CR1	HGSOC1	T02_CD4-ANXA1	0.00793816	T04_T02
	T04_CD4-CX3CR1	HGSOC10	T02_CD4-ANXA1	0.071309	T04_T02
	T04_CD4-CX3CR1	HGSOC2	T02_CD4-ANXA1	0	T04_T02
	T04_CD4-CX3CR1	HGSOC3	T02_CD4-ANXA1	0.0219293	T04_T02
	T04_CD4-CX3CR1	HGSOC4	T02_CD4-ANXA1	0	T04_T02
	T04_CD4-CX3CR1	HGSOC5	T02_CD4-ANXA1	0	T04_T02
	T04_CD4-CX3CR1	HGSOC6	T02_CD4-ANXA1	0.00611856	T04_T02
	T04_CD4-CX3CR1	HGSOC7	T02_CD4-ANXA1	0	T04_T02
	T04_CD4-CX3CR1	HGSOC8	T02_CD4-ANXA1	0.0674207	T04_T02
	T04_CD4-CX3CR1	HGSOC9	T02_CD4-ANXA1	0.0100503	T04_T02
	T04_CD4-CX3CR1	HGSOC1	T03_CD4-FOXP3	0.0018018	T04_T03
	T04_CD4-CX3CR1	HGSOC10	T03_CD4-FOXP3	0	T04_T03
	T04_CD4-CX3CR1	HGSOC2	T03_CD4-FOXP3	0	T04_T03
	T04_CD4-CX3CR1	HGSOC3	T03_CD4-FOXP3	0	T04_T03
	T04_CD4-CX3CR1	HGSOC4	T03_CD4-FOXP3	0	T04_T03
	T04_CD4-CX3CR1	HGSOC5	T03_CD4-FOXP3	0	T04_T03
	T04_CD4-CX3CR1	HGSOC6	T03_CD4-FOXP3	0	T04_T03
	T04_CD4-CX3CR1	HGSOC7	T03_CD4-FOXP3	0	T04_T03
	T04_CD4-CX3CR1	HGSOC8	T03_CD4-FOXP3	0	T04_T03
	T04_CD4-CX3CR1	HGSOC9	T03_CD4-FOXP3	0	T04_T03
	T04_CD4-CX3CR1	HGSOC1	T05_CD4-CXCL13	0	T04_T05
	T04_CD4-CX3CR1	HGSOC10	T05_CD4-CXCL13	0	T04_T05
	T04_CD4-CX3CR1	HGSOC2	T05_CD4-CXCL13	0	T04_T05
	T04_CD4-CX3CR1	HGSOC3	T05_CD4-CXCL13	0	T04_T05
	T04_CD4-CX3CR1	HGSOC4	T05_CD4-CXCL13	0	T04_T05
	T04_CD4-CX3CR1	HGSOC6	T05_CD4-CXCL13	0	T04_T05
	T04_CD4-CX3CR1	HGSOC7	T05_CD4-CXCL13	0	T04_T05
	T04_CD4-CX3CR1	HGSOC8	T05_CD4-CXCL13	0	T04_T05
	T04_CD4-CX3CR1	HGSOC9	T05_CD4-CXCL13	0	T04_T05
	T05_CD4-CXCL13	HGSOC1	T01_CD4-CCR7	0	T05_T01
	T05_CD4-CXCL13	HGSOC10	T01_CD4-CCR7	0	T05_T01
	T05_CD4-CXCL13	HGSOC2	T01_CD4-CCR7	0	T05_T01
	T05_CD4-CXCL13	HGSOC3	T01_CD4-CCR7	0	T05_T01
	T05_CD4-CXCL13	HGSOC4	T01_CD4-CCR7	0	T05_T01
	T05_CD4-CXCL13	HGSOC6	T01_CD4-CCR7	0	T05_T01
	T05_CD4-CXCL13	HGSOC8	T01_CD4-CCR7	0	T05_T01
	T05_CD4-CXCL13	HGSOC9	T01_CD4-CCR7	0	T05_T01
	T05_CD4-CXCL13	HGSOC1	T02_CD4-ANXA1	0.0217731	T05_T02
	T05_CD4-CXCL13	HGSOC10	T02_CD4-ANXA1	0	T05_T02
	T05_CD4-CXCL13	HGSOC2	T02_CD4-ANXA1	0	T05_T02
	T05_CD4-CXCL13	HGSOC3	T02_CD4-ANXA1	0	T05_T02
	T05_CD4-CXCL13	HGSOC4	T02_CD4-ANXA1	0	T05_T02
	T05_CD4-CXCL13	HGSOC6	T02_CD4-ANXA1	0.0265936	T05_T02
	T05_CD4-CXCL13	HGSOC7	T02_CD4-ANXA1	0	T05_T02
	T05_CD4-CXCL13	HGSOC8	T02_CD4-ANXA1	0	T05_T02
	T05_CD4-CXCL13	HGSOC9	T02_CD4-ANXA1	0	T05_T02
	T05_CD4-CXCL13	HGSOC1	T03_CD4-FOXP3	0.00776733	T05_T03
	T05_CD4-CXCL13	HGSOC10	T03_CD4-FOXP3	0	T05_T03
	T05_CD4-CXCL13	HGSOC2	T03_CD4-FOXP3	0	T05_T03
	T05_CD4-CXCL13	HGSOC3	T03_CD4-FOXP3	0	T05_T03
	T05_CD4-CXCL13	HGSOC4	T03_CD4-FOXP3	0.00220994	T05_T03
	T05_CD4-CXCL13	HGSOC6	T03_CD4-FOXP3	0.00927869	T05_T03
	T05_CD4-CXCL13	HGSOC7	T03_CD4-FOXP3	0	T05_T03
	T05_CD4-CXCL13	HGSOC8	T03_CD4-FOXP3	0	T05_T03
	T05_CD4-CXCL13	HGSOC9	T03_CD4-FOXP3	0	T05_T03
	T05_CD4-CXCL13	HGSOC1	T04_CD4-CX3CR1	0	T05_T04
	T05_CD4-CXCL13	HGSOC10	T04_CD4-CX3CR1	0	T05_T04
	T05_CD4-CXCL13	HGSOC2	T04_CD4-CX3CR1	0	T05_T04
	T05_CD4-CXCL13	HGSOC3	T04_CD4-CX3CR1	0	T05_T04
	T05_CD4-CXCL13	HGSOC4	T04_CD4-CX3CR1	0	T05_T04
	T05_CD4-CXCL13	HGSOC6	T04_CD4-CX3CR1	0	T05_T04
	T05_CD4-CXCL13	HGSOC7	T04_CD4-CX3CR1	0	T05_T04
	T05_CD4-CXCL13	HGSOC8	T04_CD4-CX3CR1	0	T05_T04
	T05_CD4-CXCL13	HGSOC9	T04_CD4-CX3CR1	0	T05_T04

## Sheet: Extended Data Fig. 5c and 5d
	shared TCR_heatmap_T02T03T05
		T02	T03	T05
	T02,T03.clone_408	2	3	0
	T02,T03.clone_601	2	1	0
	T02,T03.clone_605	1	2	0
	T02,T03.clone_791	1	2	0
	T02,T03.clone_900	1	2	0
	T02,T03.clone_929	1	2	0
	T02,T03.clone_1125	1	1	0
	T02,T03.clone_1448	1	1	0
	T02,T03.clone_2089	1	1	0
	T02,T03.clone_2093	1	1	0
	T02,T03.clone_457	1	1	0
	T02,T05.clone_421	4	0	1
	T02,T05.clone_223	3	0	1
	T02,T05.clone_542	3	0	1
	T02,T05.clone_659	3	0	1
	T02,T05.clone_499	2	0	2
	T02,T05.clone_1035	2	0	1
	T02,T05.clone_578	2	0	1
	T02,T05.clone_856	2	0	1
	T02,T05.clone_862	2	0	1
	T02,T05.clone_881	2	0	1
	T02,T05.clone_919	2	0	1
	T02,T05.clone_964	2	0	1
	T02,T05.clone_988	2	0	1
	T02,T05.clone_512	1	0	3
	T02,T05.clone_604	1	0	3
	T02,T05.clone_766	1	0	2
	T02,T05.clone_865	1	0	2
	T02,T05.clone_888	1	0	2
	T02,T05.clone_918	1	0	2
	T02,T05.clone_946	1	0	2
	T02,T05.clone_973	1	0	2
	T02,T05.clone_978	1	0	2
	T02,T05.clone_1087	1	0	1
	T02,T05.clone_1153	1	0	1
	T02,T05.clone_1257	1	0	1
	T02,T05.clone_1294	1	0	1
	T02,T05.clone_1375	1	0	1
	T02,T05.clone_1530	1	0	1
	T02,T05.clone_1920	1	0	1
	T02,T05.clone_1941	1	0	1
	T02,T05.clone_2029	1	0	1
	T02,T05.clone_2070	1	0	1
	T02,T05.clone_2108	1	0	1
	T02,T05.clone_2147	1	0	1
	T02,T05.clone_2179	1	0	1
	T02,T05.clone_2186	1	0	1
	T02,T05.clone_2198	1	0	1
	T02,T05.clone_2199	1	0	1
	T02,T05.clone_2242	1	0	1
	T02,T05.clone_2258	1	0	1
	T02,T05.clone_2346	1	0	1
	T02,T05.clone_527	1	0	1
	T03,T05.clone_471	0	4	1
	T03,T05.clone_644	0	3	1
	T03,T05.clone_706	0	2	1
	T03,T05.clone_1331	0	1	1
	T03,T05.clone_2067	0	1	1
	T03,T05.clone_2216	0	1	1
	T02,T03,T05.clone_516	1	1	1

## Sheet: Extended Data Fig. 5e
			Number of shared TCR clones
		T05	ascites	0	0	0
			met.ome	37	0	0
			pri.ot	6	0	0
				ascites	met.ome	pri.ot
				T02
