# Supplementary material for: Single-cell analyses implicate ascites in remodeling the ecosystems of primary and metastatic tumors in ovarian cancer
Source: Nat Cancer. 2023 Jul 24;4(8):1138–56. doi: 10.1038/s43018-023-00599-8 (PMC10447252; doi:10.1038/s43018-023-00599-8)
Supplement: Source Data Extended Data Fig. 7 — Statistical Source Data. [file 43018_2023_599_MOESM15_ESM.xlsx]

## Sheet: Extended Data Fig. 7c
	Proportions of Tdtomato+/- cells in total macrophages
	Samples	Tdtomato-	Tdtomato+
	mouse 1	50.6	49.4
	mouse 2	39.9	60.1
	mouse 3	44.3	55.7
	mouse 4	43.7	56.3

## Sheet: Extended Data Fig. 7e
	Proportions of CD163- TIM4- cells in Tdtomato- macrophages
	Samples	CD163- TIM4-	Others
	mouse 1	32.8	67.2
	mouse 2	35.6	64.4
	mouse 3	32.3	67.7
	mouse 4	19	81

## Sheet: Extended Data Fig. 7f
	Proportions of SPP1+EREG+IL1B+ macrophage in all macrophages
	tumour sample from patient 1	8.094
	tumour sample from patient 2	4.5525
	tumour sample from patient 3	2.0422
	Proportions of C1QA+RGS2+MARCO+ macrophage in all macrophages
	tumour sample from patient 1	21.4392
	tumour sample from patient 2	9.4804
	tumour sample from patient 3	64.0414

## Sheet: Extended Data Fig. 7g
	Differentially expressed genes in RTMs (M09-M14) and non-RTMs (M08-M11) in ascites.
	gene	p_val	avg_logFC	pct.1	pct.2	p_val_adj	cluster
	C15orf48	0	1.24148	0.54	0.145	0	M08-M11
	VCAN	0	1.08716	0.811	0.407	0	M08-M11
	FCN1	0	1.07299	0.82	0.387	0	M08-M11
	FN1	3.54064e-143	1.07108	0.687	0.57	9.61531e-139	M08-M11
	DUSP1	0	1.04006	0.841	0.414	0	M08-M11
	LYZ	0	1.02633	0.975	0.74	0	M08-M11
	APOBEC3A	0	0.983286	0.453	0.127	0	M08-M11
	SERPINA1	0	0.948434	0.954	0.628	0	M08-M11
	BTG1	0	0.907705	0.844	0.501	0	M08-M11
	HLA-DRB5	0	0.863021	0.898	0.479	0	M08-M11
	FOS	0	0.826043	0.939	0.738	0	M08-M11
	NFKBIA	0	0.774192	0.778	0.475	0	M08-M11
	CYBA	0	0.771888	0.979	0.75	0	M08-M11
	ZFP36	0	0.760728	0.9	0.654	0	M08-M11
	CD300E	0	0.760319	0.5	0.071	0	M08-M11
	LILRA5	0	0.759654	0.597	0.26	0	M08-M11
	OLR1	0	0.755692	0.479	0.1	0	M08-M11
	PLIN2	3.57477e-209	0.753171	0.826	0.655	9.70799e-205	M08-M11
	JUNB	0	0.742591	0.929	0.673	0	M08-M11
	EGR1	0	0.741773	0.586	0.252	0	M08-M11
	TIMP1	0	0.731374	0.988	0.885	0	M08-M11
	NAMPT	0	0.7306	0.743	0.352	0	M08-M11
	PLAUR	0	0.722011	0.745	0.369	0	M08-M11
	HLA-DPB1	0	0.712291	0.941	0.625	0	M08-M11
	SOD2	6.78017e-273	0.709845	0.709	0.422	1.84129e-268	M08-M11
	MT1G	8.28215e-38	0.692294	0.178	0.097	2.24918e-33	M08-M11
	FBP1	0	0.681895	0.697	0.4	0	M08-M11
	SLC2A3	1.52894e-245	0.660278	0.517	0.245	4.15214e-241	M08-M11
	HLA-DPA1	0	0.654408	0.97	0.703	0	M08-M11
	HSPA1A	4.29424e-47	0.638908	0.586	0.445	1.16619e-42	M08-M11
	HLA-DRA	0	0.638885	0.989	0.843	0	M08-M11
	IER2	0	0.627138	0.86	0.535	0	M08-M11
	HLA-DRB1	0	0.622853	0.976	0.755	0	M08-M11
	MT2A	1.12629e-119	0.622705	0.822	0.667	3.05866e-115	M08-M11
	BTG2	0	0.62146	0.57	0.246	0	M08-M11
	LILRB2	4.25641e-299	0.616181	0.766	0.446	1.15591e-294	M08-M11
	NCF1	0	0.613872	0.711	0.375	0	M08-M11
	LTA4H	0	0.612241	0.623	0.242	0	M08-M11
	CD74	0	0.610878	0.998	0.957	0	M08-M11
	S100A12	9.0534e-243	0.594738	0.313	0.08	2.45863e-238	M08-M11
	PNRC1	0	0.591117	0.694	0.338	0	M08-M11
	PLAC8	1.05411e-186	0.578992	0.342	0.129	2.86263e-182	M08-M11
	IER3	9.35771e-227	0.573087	0.716	0.453	2.54127e-222	M08-M11
	CCL3	4.68908e-33	0.57234	0.306	0.221	1.27341e-28	M08-M11
	BCL2A1	5.88433e-288	0.571648	0.768	0.459	1.59801e-283	M08-M11
	RHOB	5.17765e-213	0.569201	0.669	0.405	1.40609e-208	M08-M11
	IFITM1	1.7806e-77	0.567053	0.563	0.42	4.83558e-73	M08-M11
	CCL4	2.33e-44	0.563334	0.16	0.079	6.32759e-40	M08-M11
	IL1B	2.05783e-236	0.556823	0.183	0.018	5.58846e-232	M08-M11
	STXBP2	4.63629e-226	0.554915	0.874	0.62	1.25908e-221	M08-M11
	CEBPD	1.72916e-272	0.554769	0.739	0.444	4.69587e-268	M08-M11
	MCEMP1	1.4036e-293	0.55475	0.238	0.028	3.81176e-289	M08-M11
	HLA-DQA1	3.34858e-257	0.544143	0.657	0.355	9.09375e-253	M08-M11
	LILRB1	0	0.530917	0.706	0.349	0	M08-M11
	EEF1A1	0	0.529339	0.996	0.974	0	M08-M11
	SLC16A3	0	0.529199	0.786	0.474	0	M08-M11
	CEBPB	1.59855e-287	0.52768	0.867	0.646	4.34119e-283	M08-M11
	CFP	0	0.523526	0.424	0.13	0	M08-M11
	HLA-C	0	0.51611	0.996	0.916	0	M08-M11
	MT1X	5.98036e-51	0.514968	0.518	0.372	1.62409e-46	M08-M11
	MCL1	0	0.514805	0.809	0.456	0	M08-M11
	DDIT4	2.6487e-211	0.513734	0.257	0.061	7.19308e-207	M08-M11
	LDHA	1.53875e-276	0.513348	0.941	0.802	4.17879e-272	M08-M11
	FGL2	0	0.503691	0.708	0.338	0	M08-M11
	NFKBIZ	0	0.503449	0.478	0.166	0	M08-M11
	APOE	0.000374521	0.502518	0.468	0.589	1	M08-M11
	RNASE1	0	-1.36775	0.552	0.858	0	M09-M14
	DAB2	0	-1.05746	0.673	0.845	0	M09-M14
	FTL	0	-0.896498	1	1	0	M09-M14
	IFI27	1.43082e-54	-0.856983	0.278	0.387	3.88568e-50	M09-M14
	FABP5	0	-0.838143	0.865	0.941	0	M09-M14
	LGMN	8.0668e-241	-0.710332	0.593	0.767	2.1907e-236	M09-M14
	IDH1	1.61999e-280	-0.709952	0.501	0.686	4.39941e-276	M09-M14
	LYVE1	4.16946e-245	-0.705853	0.324	0.595	1.1323e-240	M09-M14
	CCL18	2.60353e-70	-0.693637	0.065	0.175	7.07042e-66	M09-M14
	HMOX1	5.83598e-32	-0.679514	0.782	0.751	1.58488e-27	M09-M14
	TMIGD3	2.87954e-149	-0.678772	0.173	0.371	7.81996e-145	M09-M14
	PPDPF	0	-0.673779	0.923	0.93	0	M09-M14
	CCL2	8.79562e-185	-0.64258	0.599	0.805	2.38863e-180	M09-M14
	SPP1	5.30471e-155	-0.633241	0.682	0.849	1.4406e-150	M09-M14
	CALM3	0	-0.631843	0.89	0.884	0	M09-M14
	OTOA	4.30339e-177	-0.562312	0.069	0.273	1.16867e-172	M09-M14
	CTSL	1.61912e-230	-0.548026	0.886	0.926	4.39704e-226	M09-M14
	FOLR2	5.15271e-101	-0.547148	0.384	0.525	1.39932e-96	M09-M14
	F13A1	3.89953e-102	-0.538638	0.242	0.41	1.05899e-97	M09-M14
	PLTP	5.7576e-120	-0.536022	0.497	0.673	1.56359e-115	M09-M14
	STAB1	3.05173e-164	-0.516475	0.753	0.782	8.28757e-160	M09-M14
	RCN3	1.54331e-183	-0.513732	0.176	0.406	4.19118e-179	M09-M14
	BLVRB	1.26964e-187	-0.510075	0.84	0.829	3.44796e-183	M09-M14
	ATOX1	5.00319e-245	-0.499434	0.855	0.855	1.35872e-240	M09-M14
	SEPP1	2.3921e-77	-0.496016	0.175	0.314	6.49623e-73	M09-M14
	TXN	1.43298e-164	-0.4918	0.81	0.811	3.89154e-160	M09-M14
	ATP5E	0	-0.491101	0.996	0.985	0	M09-M14
	GYPC	2.3951e-79	-0.475034	0.406	0.504	6.50437e-75	M09-M14
	UQCRQ	1.89381e-187	-0.47245	0.909	0.871	5.14303e-183	M09-M14
	NPL	1.53708e-153	-0.469367	0.664	0.73	4.17424e-149	M09-M14
	C1QB	7.38728e-73	-0.440469	0.472	0.66	2.00616e-68	M09-M14
	MAF	7.12222e-111	-0.415991	0.323	0.484	1.93418e-106	M09-M14
	MRC1	3.28924e-127	-0.409186	0.162	0.349	8.93258e-123	M09-M14
	OST4	3.09487e-236	-0.408041	0.971	0.929	8.40473e-232	M09-M14
	MPP1	1.92768e-101	-0.405836	0.637	0.682	5.23501e-97	M09-M14
	UCP2	6.35457e-165	-0.398687	0.891	0.881	1.72571e-160	M09-M14
	SERF2	0	-0.385919	0.997	0.992	0	M09-M14
	ATP5I	4.00053e-106	-0.384146	0.817	0.801	1.08642e-101	M09-M14
	SEPW1	4.59174e-111	-0.381426	0.798	0.792	1.24698e-106	M09-M14
	TUBA1B	3.99249e-136	-0.373482	0.94	0.916	1.08424e-131	M09-M14
	GPR34	9.23067e-89	-0.371091	0.281	0.426	2.50677e-84	M09-M14
	BOLA3	6.0433e-65	-0.370339	0.376	0.469	1.64118e-60	M09-M14
	RAP2B	2.91277e-69	-0.364256	0.575	0.623	7.9102e-65	M09-M14
	PRDX1	2.08989e-75	-0.363625	0.885	0.83	5.67552e-71	M09-M14
	CREG1	1.08857e-64	-0.36036	0.677	0.695	2.95623e-60	M09-M14
	SIGLEC1	1.70413e-77	-0.359949	0.682	0.716	4.62791e-73	M09-M14
	ROMO1	2.51118e-107	-0.359365	0.847	0.802	6.81961e-103	M09-M14
	UQCR11	1.36252e-200	-0.357116	0.964	0.922	3.7002e-196	M09-M14
	TMEM37	6.90559e-111	-0.355336	0.165	0.332	1.87535e-106	M09-M14
	NDUFA1	2.11689e-131	-0.352212	0.91	0.858	5.74885e-127	M09-M14
	C9orf16	2.02818e-59	-0.347968	0.642	0.65	5.50794e-55	M09-M14
	SLCO2B1	1.77336e-79	-0.346366	0.431	0.55	4.81591e-75	M09-M14
	CSTB	1.61649e-147	-0.34389	0.953	0.933	4.38991e-143	M09-M14
	AP2S1	5.06374e-158	-0.343561	0.946	0.888	1.37516e-153	M09-M14
	UQCC2	1.97329e-63	-0.343011	0.544	0.599	5.35887e-59	M09-M14
	AP2A2	3.2838e-62	-0.34165	0.389	0.483	8.9178e-58	M09-M14
	PEBP1	1.52545e-54	-0.337393	0.445	0.508	4.14265e-50	M09-M14
	MS4A6A	1.82225e-148	-0.335742	0.895	0.895	4.94868e-144	M09-M14
	TTYH3	1.69933e-60	-0.329973	0.528	0.585	4.61488e-56	M09-M14
	PITHD1	1.15171e-44	-0.327978	0.312	0.393	3.12769e-40	M09-M14
	UQCR10	1.34792e-160	-0.327319	0.94	0.892	3.66056e-156	M09-M14
	NME4	6.87481e-58	-0.326606	0.313	0.414	1.86699e-53	M09-M14
	FCGRT	1.21931e-126	-0.324992	0.938	0.901	3.31127e-122	M09-M14
	LINC00116	2.28262e-47	-0.32493	0.546	0.582	6.19891e-43	M09-M14
	DNPH1	1.50992e-53	-0.32291	0.48	0.537	4.10048e-49	M09-M14
	C4orf48	3.51644e-78	-0.320968	0.863	0.807	9.54961e-74	M09-M14
	SMIM4	2.38558e-56	-0.318394	0.35	0.45	6.47851e-52	M09-M14
	SLC40A1	1.93072e-60	-0.317279	0.03	0.113	5.24327e-56	M09-M14
	GNPDA1	7.12037e-45	-0.313882	0.392	0.465	1.93368e-40	M09-M14
	ATP5J2	5.81182e-105	-0.312548	0.93	0.863	1.57832e-100	M09-M14
	NRP1	2.08517e-53	-0.312097	0.295	0.398	5.6627e-49	M09-M14
	ITGB5	1.45739e-44	-0.309371	0.291	0.379	3.95784e-40	M09-M14
	MGLL	1.15922e-49	-0.308684	0.288	0.391	3.1481e-45	M09-M14
	TOMM5	3.44617e-50	-0.30828	0.703	0.687	9.35876e-46	M09-M14
	TCEB2	1.71499e-134	-0.307252	0.967	0.907	4.65739e-130	M09-M14
	NOP10	4.10755e-88	-0.307008	0.934	0.875	1.11549e-83	M09-M14
	NDUFA4	1.17929e-96	-0.304485	0.915	0.855	3.20258e-92	M09-M14
	NDUFB2	4.9372e-125	-0.302661	0.937	0.873	1.3408e-120	M09-M14
	TBCA	1.4251e-63	-0.301338	0.835	0.779	3.87014e-59	M09-M14
	ADORA3	1.44603e-56	-0.297522	0.197	0.313	3.92698e-52	M09-M14
	NDUFC1	2.53754e-42	-0.295744	0.784	0.724	6.8912e-38	M09-M14
	MKNK1	1.82562e-41	-0.294655	0.426	0.49	4.95783e-37	M09-M14
	TMSB10	0	-0.292923	0.999	0.999	0	M09-M14
	TFPT	3.16448e-42	-0.291937	0.334	0.413	8.59379e-38	M09-M14
	LY96	1.98514e-47	-0.29079	0.742	0.718	5.39105e-43	M09-M14
	MYEOV2	3.9164e-49	-0.2899	0.72	0.696	1.06358e-44	M09-M14
	ABCC5	1.67641e-67	-0.28967	0.169	0.295	4.55263e-63	M09-M14
	HINT1	2.81392e-69	-0.286078	0.862	0.806	7.64177e-65	M09-M14
	CLTA	3.67356e-73	-0.28534	0.871	0.812	9.97628e-69	M09-M14
	VMA21	2.55247e-33	-0.284827	0.642	0.63	6.93173e-29	M09-M14
	C1QC	1.39748e-56	-0.284078	0.502	0.697	3.79514e-52	M09-M14
	SLC7A8	4.95957e-61	-0.283615	0.233	0.355	1.34687e-56	M09-M14
	MPC2	4.97472e-18	-0.282265	0.346	0.383	1.35099e-13	M09-M14
	GLUL	1.49831e-109	-0.279005	0.96	0.959	4.06897e-105	M09-M14
	FUOM	5.29469e-28	-0.276724	0.565	0.569	1.43788e-23	M09-M14
	ETV5	1.26043e-35	-0.276039	0.399	0.469	3.42295e-31	M09-M14
	CRYBB1	1.26433e-61	-0.27349	0.155	0.271	3.43354e-57	M09-M14
	ITSN1	1.11685e-45	-0.273107	0.255	0.353	3.03302e-41	M09-M14
	CD28	6.37892e-70	-0.272108	0.114	0.236	1.73232e-65	M09-M14
	GOLGA4	1.47313e-21	-0.269803	0.423	0.452	4.00058e-17	M09-M14
	TUBB	4.66672e-45	-0.264897	0.831	0.79	1.26734e-40	M09-M14
	ANAPC11	1.59483e-60	-0.264669	0.862	0.799	4.33108e-56	M09-M14
	TIMM8B	3.01572e-37	-0.264448	0.751	0.708	8.18979e-33	M09-M14
	SNX24	2.14864e-44	-0.264436	0.263	0.356	5.83505e-40	M09-M14
	DUSP23	3.38695e-32	-0.264414	0.587	0.593	9.19794e-28	M09-M14
	USMG5	3.70787e-90	-0.263669	0.93	0.871	1.00695e-85	M09-M14
	POLR2L	1.4381e-74	-0.261315	0.896	0.83	3.90545e-70	M09-M14
	MCOLN1	3.90407e-34	-0.261283	0.41	0.468	1.06023e-29	M09-M14
	C1QA	1.07628e-40	-0.260559	0.507	0.658	2.92285e-36	M09-M14
	RWDD1	8.82383e-19	-0.26001	0.615	0.599	2.39629e-14	M09-M14
	RAB42	1.83037e-64	-0.258706	0.119	0.234	4.97075e-60	M09-M14
	ACOT13	4.52428e-34	-0.258247	0.272	0.347	1.22866e-29	M09-M14
	APIP	6.28681e-27	-0.257119	0.386	0.431	1.70731e-22	M09-M14
	MRPL41	2.43111e-26	-0.256731	0.654	0.628	6.60216e-22	M09-M14
	CD59	3.13018e-26	-0.25633	0.295	0.354	8.50062e-22	M09-M14
	SNRPD2	1.87944e-35	-0.254197	0.852	0.781	5.104e-31	M09-M14
	AP2M1	2.04963e-29	-0.254096	0.78	0.712	5.56617e-25	M09-M14
	NDUFA3	8.78813e-32	-0.253667	0.848	0.778	2.38659e-27	M09-M14
	RPL12	4.99191e-125	-0.252845	0.992	0.974	1.35565e-120	M09-M14
	MMD	5.27688e-33	-0.251321	0.235	0.314	1.43304e-28	M09-M14

## Sheet: Extended Data Fig. 7i
	Differentially expressed genes in RTMs in tumours (M10) and RTMs in ascites (M09-M14).
	gene	p_val	avg_logFC	pct.1	pct.2	p_val_adj	cluster
	CCL4	1.08257e-131	3.43733	0.821	0.079	2.93995e-127	M10
	CXCL2	0	3.43662	0.872	0.025	0	M10
	CCL20	0	3.16558	0.679	0.004	0	M10
	CXCL3	0	3.08099	0.692	0.015	0	M10
	CXCL8	0	3.07927	0.731	0.014	0	M10
	CCL3	4.3775e-57	3.02959	0.846	0.221	1.1888e-52	M10
	G0S2	2.6201e-60	2.97942	0.756	0.156	7.1154e-56	M10
	IL1B	0	2.95427	0.782	0.018	0	M10
	CCL4L2	2.23616e-245	2.84673	0.679	0.025	6.07275e-241	M10
	HSPA1A	2.29899e-41	2.83084	0.923	0.445	6.24336e-37	M10
	HSPA1B	1.48127e-63	2.74822	0.795	0.18	4.02267e-59	M10
	NFKBIA	5.02567e-54	2.70731	0.987	0.475	1.36482e-49	M10
	CCL3L3	8.22357e-282	2.65645	0.667	0.02	2.23327e-277	M10
	DNAJB1	6.04636e-50	2.64036	0.897	0.323	1.64201e-45	M10
	TNFAIP3	1.93602e-181	2.6056	0.897	0.07	5.25765e-177	M10
	DUSP2	1.70974e-293	2.48651	0.808	0.031	4.64315e-289	M10
	DUSP1	9.13166e-59	2.48235	0.987	0.414	2.47989e-54	M10
	NR4A2	0	2.39097	0.923	0.022	0	M10
	IGHV3-21	1.42912e-07	2.33789	0.026	0.001	0.00388105	M10
	SOD2	2.63723e-57	2.33462	0.987	0.422	7.16192e-53	M10
	JUN	2.21692e-55	2.32864	0.91	0.281	6.02049e-51	M10
	AREG	0	2.26402	0.615	0.005	0	M10
	FOSB	0	2.25423	0.885	0.026	0	M10
	RGS1	6.81059e-186	2.23021	0.756	0.045	1.84955e-181	M10
	CD83	4.56897e-171	2.22693	0.974	0.093	1.24079e-166	M10
	RGS2	1.40666e-118	2.15134	0.872	0.105	3.82005e-114	M10
	C15orf48	3.45604e-97	2.12877	0.91	0.145	9.38557e-93	M10
	PNRC1	4.77757e-65	2.12313	0.987	0.338	1.29744e-60	M10
	EREG	0	2.10032	0.59	0.003	0	M10
	IER3	5.32265e-46	2.0867	0.962	0.453	1.44547e-41	M10
	EGR1	5.30024e-45	2.01131	0.821	0.252	1.43939e-40	M10
	PPP1R15A	3.44725e-84	1.99429	0.936	0.201	9.36169e-80	M10
	NR4A1	0	1.96769	0.872	0.016	0	M10
	BCL2A1	4.06797e-34	1.96579	0.872	0.459	1.10474e-29	M10
	PLAUR	4.50306e-57	1.87383	0.987	0.369	1.2229e-52	M10
	ATF3	2.50248e-269	1.83935	0.833	0.036	6.79599e-265	M10
	GPR183	1.05229e-103	1.80286	0.808	0.1	2.8577e-99	M10
	ZNF331	1.69554e-92	1.77651	0.731	0.092	4.60457e-88	M10
	BTG1	6.52364e-48	1.77002	0.987	0.501	1.77162e-43	M10
	CHMP1B	7.54444e-68	1.76691	0.731	0.128	2.04884e-63	M10
	APOE	1.47076e-30	1.76275	0.936	0.589	3.99415e-26	M10
	FOS	5.15813e-23	1.65428	0.949	0.738	1.40079e-18	M10
	ZFAND5	1.81216e-32	1.64291	0.859	0.414	4.92129e-28	M10
	NAMPT	2.75868e-57	1.63209	0.987	0.352	7.49175e-53	M10
	HSPH1	1.1021e-36	1.59409	0.821	0.307	2.99297e-32	M10
	KDM6B	6.94944e-175	1.59145	0.872	0.066	1.88726e-170	M10
	HLA-DRB5	2.74052e-36	1.58926	0.936	0.479	7.44244e-32	M10
	OLR1	1.11022e-94	1.57359	0.782	0.1	3.01503e-90	M10
	NR4A3	0	1.5677	0.679	0.005	0	M10
	RBKS	3.14008e-245	1.54989	0.59	0.018	8.52752e-241	M10
	HSP90AA1	8.3719e-33	1.53944	1	0.821	2.27356e-28	M10
	CH25H	7.92663e-209	1.49552	0.372	0.007	2.15264e-204	M10
	GADD45B	1.52094e-36	1.47124	0.872	0.36	4.13041e-32	M10
	RHOB	4.94804e-30	1.43228	0.885	0.405	1.34374e-25	M10
	HLA-DQA1	1.2682e-29	1.42183	0.846	0.355	3.44406e-25	M10
	ZFP36	2.04911e-31	1.41046	0.962	0.654	5.56478e-27	M10
	HBEGF	8.81524e-123	1.37664	0.731	0.065	2.39396e-118	M10
	JUNB	3.31404e-30	1.37173	0.936	0.673	8.99995e-26	M10
	HSPA6	5.46415e-14	1.36095	0.41	0.139	1.4839e-09	M10
	CEBPD	1.30894e-26	1.35379	0.859	0.444	3.55469e-22	M10
	NFKBIZ	1.681e-51	1.35116	0.744	0.166	4.5651e-47	M10
	TNF	8.63009e-36	1.31375	0.359	0.05	2.34367e-31	M10
	IL1RN	2.16002e-34	1.308	0.551	0.124	5.86597e-30	M10
	KLF4	4.8282e-77	1.30332	0.718	0.101	1.31119e-72	M10
	CXCL9	1.23903e-69	1.3001	0.231	0.01	3.36483e-65	M10
	HLA-DRA	3.56699e-30	1.29424	0.987	0.843	9.68687e-26	M10
	MT2A	2.66754e-16	1.29371	0.923	0.667	7.24423e-12	M10
	ICAM1	1.81023e-49	1.2929	0.808	0.206	4.91603e-45	M10
	CXCR4	3.00044e-127	1.28588	0.615	0.042	8.14828e-123	M10
	MCL1	2.21421e-44	1.27922	0.974	0.456	6.01313e-40	M10
	SOCS3	3.39952e-53	1.24865	0.808	0.189	9.23208e-49	M10
	BAG3	5.6047e-78	1.23878	0.513	0.049	1.52207e-73	M10
	C5AR1	6.56128e-32	1.23112	0.846	0.381	1.78185e-27	M10
	CD9	3.74285e-29	1.20482	0.513	0.118	1.01645e-24	M10
	HLA-DQB1	6.12175e-24	1.20261	0.846	0.428	1.66248e-19	M10
	PHLDA1	3.2666e-70	1.1995	0.59	0.071	8.8711e-66	M10
	MIR155HG	4.02552e-56	1.18434	0.41	0.043	1.09321e-51	M10
	INSIG1	1.21123e-63	1.17537	0.705	0.114	3.28933e-59	M10
	FN1	6.66729e-23	1.17365	0.936	0.57	1.81063e-18	M10
	HLA-DPB1	1.1075e-29	1.17177	0.962	0.625	3.00764e-25	M10
	THAP2	2.52447e-88	1.16402	0.5	0.041	6.8557e-84	M10
	CD74	7.93537e-27	1.15465	1	0.957	2.15501e-22	M10
	HLA-DRB1	1.34801e-23	1.13882	0.974	0.755	3.66078e-19	M10
	HLA-DQA2	2.23924e-60	1.13393	0.436	0.045	6.0811e-56	M10
	SDS	7.92961e-11	1.13337	0.397	0.153	2.15344e-06	M10
	CXCL10	2.96866e-27	1.13082	0.308	0.045	8.06198e-23	M10
	MMP19	4.84099e-33	1.12935	0.551	0.128	1.31467e-28	M10
	ZFAND2A	5.20049e-13	1.12133	0.423	0.143	1.4123e-08	M10
	SAT1	6.92829e-35	1.11624	1	0.935	1.88152e-30	M10
	GK	2.41783e-66	1.11523	0.731	0.121	6.56611e-62	M10
	HSPD1	9.70403e-19	1.11085	0.795	0.429	2.63532e-14	M10
	HERPUD1	2.24364e-26	1.09975	0.833	0.388	6.09304e-22	M10
	SGK1	7.86825e-26	1.09291	0.795	0.338	2.13678e-21	M10
	HLA-DPA1	7.92565e-27	1.08842	0.974	0.703	2.15237e-22	M10
	TWISTNB	1.97925e-43	1.07181	0.564	0.101	5.37505e-39	M10
	REL	6.68191e-26	1.05389	0.821	0.362	1.81461e-21	M10
	BIRC3	7.79364e-111	1.05379	0.59	0.044	2.11652e-106	M10
	TMEM176B	6.80306e-28	1.05029	0.859	0.38	1.84751e-23	M10
	IGKV1-39	0.00386437	1.0351	0.013	0.001	1	M10
	ATP1B3	1.67742e-24	1.02797	0.859	0.432	4.55537e-20	M10
	CXCL1	3.0045e-43	1.02768	0.244	0.019	8.15931e-39	M10
	TSC22D1	6.24265e-52	1.02741	0.462	0.059	1.69532e-47	M10
	ELL2	9.8615e-37	1.02588	0.744	0.219	2.67809e-32	M10
	EIF4A3	1.92502e-35	1.02099	0.654	0.175	5.22779e-31	M10
	CITED2	1.43244e-19	1.02028	0.641	0.248	3.89007e-15	M10
	IER5	7.75781e-29	1.01565	0.59	0.156	2.10679e-24	M10
	LITAF	7.31498e-26	1.01015	0.91	0.553	1.98653e-21	M10
	CREM	1.15355e-20	0.994976	0.744	0.353	3.13269e-16	M10
	HLA-DMA	9.20353e-19	0.993639	0.859	0.528	2.4994e-14	M10
	CKS2	1.75374e-53	0.988048	0.679	0.131	4.76263e-49	M10
	FOSL2	3.51258e-63	0.978238	0.641	0.093	9.53912e-59	M10
	IER2	3.0082e-15	0.960503	0.859	0.535	8.16936e-11	M10
	VEGFA	7.05636e-120	0.956507	0.603	0.043	1.9163e-115	M10
	ABL2	5.30605e-38	0.953344	0.615	0.14	1.44096e-33	M10
	IL10	1.29154e-10	0.941224	0.538	0.257	3.50744e-06	M10
	NFKB1	5.76342e-37	0.931802	0.667	0.17	1.56517e-32	M10
	CSRNP1	2.71024e-84	0.923574	0.641	0.071	7.36019e-80	M10
	BASP1	1.69066e-18	0.919713	0.705	0.326	4.59132e-14	M10
	TGIF1	2.12838e-46	0.917667	0.679	0.149	5.78003e-42	M10
	PLIN2	6.78316e-16	0.910753	0.885	0.655	1.8421e-11	M10
	HSP90AB1	2.74047e-23	0.907351	0.987	0.714	7.4423e-19	M10
	DDIT4	1.07688e-56	0.894619	0.5	0.061	2.92448e-52	M10
	CCRL2	1.47541e-62	0.885879	0.628	0.091	4.00678e-58	M10
	GEM	1.58698e-229	0.885197	0.256	0.002	4.30977e-225	M10
	THBS1	2.32474e-37	0.885189	0.41	0.06	6.31329e-33	M10
	ETS2	3.2405e-27	0.880673	0.731	0.26	8.80023e-23	M10
	TMEM176A	1.02702e-19	0.857402	0.795	0.384	2.78907e-15	M10
	DNAJA1	3.34685e-15	0.857015	0.808	0.514	9.08904e-11	M10
	CXCL16	1.07632e-25	0.844486	0.949	0.47	2.92296e-21	M10
	APOC1	1.82364e-13	0.841516	0.962	0.713	4.95247e-09	M10
	UBC	5.36546e-23	0.83875	0.987	0.793	1.4571e-18	M10
	RASGEF1B	1.29021e-32	0.835725	0.679	0.186	3.50382e-28	M10
	SEPP1	0.0251077	0.830629	0.397	0.314	1	M10
	PFKFB3	1.49343e-28	0.825183	0.577	0.158	4.05572e-24	M10
	PPIF	1.28442e-27	0.823354	0.628	0.186	3.48811e-23	M10
	EGR2	5.19337e-38	0.821367	0.41	0.06	1.41036e-33	M10
	PTGS2	6.52463e-144	0.8168	0.372	0.012	1.77189e-139	M10
	NLRP3	6.81547e-33	0.81434	0.538	0.113	1.85088e-28	M10
	HSPE1	1.12609e-10	0.812911	0.872	0.682	3.05812e-06	M10
	KLF6	3.41481e-14	0.806207	0.949	0.774	9.27361e-10	M10
	PDE4B	4.05193e-88	0.80386	0.628	0.064	1.10038e-83	M10
	CYBA	8.09559e-24	0.8037	1	0.75	2.19852e-19	M10
	HLA-A	8.29888e-21	0.798984	1	0.887	2.25373e-16	M10
	CFLAR	5.71135e-23	0.797059	0.731	0.304	1.55103e-18	M10
	IL4I1	1.09764e-19	0.794396	0.615	0.224	2.98086e-15	M10
	BTG2	1.07358e-27	0.793388	0.731	0.246	2.91552e-23	M10
	NEAT1	1.8714e-13	0.792171	0.949	0.848	5.08216e-09	M10
	TNFAIP6	2.59225e-121	0.786338	0.282	0.008	7.03978e-117	M10
	MAFF	1.76753e-152	0.784015	0.513	0.023	4.80008e-148	M10
	GLA	1.08034e-27	0.782669	0.603	0.172	2.93387e-23	M10
	ACP5	1.21763e-12	0.775777	0.564	0.266	3.30671e-08	M10
	CDKN1A	1.02448e-19	0.775099	0.846	0.386	2.78218e-15	M10
	FCGR2B	2.25675e-12	0.768571	0.603	0.295	6.12867e-08	M10
	MMP9	5.68737e-85	0.767909	0.269	0.011	1.54452e-80	M10
	JUND	5.37327e-19	0.764184	0.705	0.3	1.45922e-14	M10
	GPNMB	5.65378e-12	0.75993	0.859	0.595	1.5354e-07	M10
	SAMSN1	1.44226e-13	0.759871	0.718	0.403	3.91675e-09	M10
	TNFAIP2	2.77047e-10	0.756557	0.577	0.288	7.52377e-06	M10
	DUSP5	2.76384e-79	0.748212	0.359	0.022	7.50577e-75	M10
	VIM	1.04062e-17	0.744565	0.987	0.962	2.826e-13	M10
	SLC2A3	7.91286e-20	0.743332	0.641	0.245	2.1489e-15	M10
	A2M	6.96044e-16	0.743003	0.744	0.347	1.89025e-11	M10
	EEF1A1	9.86414e-28	0.741263	0.974	0.974	2.6788e-23	M10
	CYTIP	1.11693e-30	0.741041	0.564	0.135	3.03325e-26	M10
	TFRC	1.03817e-39	0.73753	0.436	0.066	2.81935e-35	M10
	MT1G	1.17087e-10	0.73205	0.321	0.097	3.17973e-06	M10
	CLK1	4.9162e-34	0.731469	0.641	0.155	1.33509e-29	M10
	ZFP36L2	1.2887e-13	0.716922	0.731	0.398	3.49972e-09	M10
	THBD	6.1227e-14	0.714938	0.385	0.118	1.66274e-09	M10
	STX11	4.98559e-32	0.714526	0.679	0.185	1.35394e-27	M10
	LYZ	3.61124e-14	0.711945	0.949	0.74	9.80704e-10	M10
	TSC22D3	1.10504e-25	0.711182	0.808	0.32	3.00096e-21	M10
	RNF144B	9.45429e-46	0.697416	0.615	0.112	2.5675e-41	M10
	C1QA	2.9332e-12	0.695207	0.885	0.658	7.96568e-08	M10
	PPP1R15B	5.52385e-40	0.694069	0.5	0.086	1.50011e-35	M10
	PER1	2.66305e-48	0.694066	0.564	0.087	7.23206e-44	M10
	SERPINB9	9.23089e-29	0.685402	0.564	0.139	2.50683e-24	M10
	RCAN1	1.67322e-15	0.6845	0.346	0.092	4.54398e-11	M10
	SERTAD1	3.80701e-15	0.68101	0.577	0.247	1.03387e-10	M10
	IRF1	1.01405e-09	0.673361	0.564	0.286	2.75384e-05	M10
	AQP9	9.20183e-20	0.673153	0.679	0.269	2.49894e-15	M10
	DNAAF1	0	0.669561	0.295	0.002	0	M10
	RGCC	7.17446e-11	0.669129	0.474	0.2	1.94837e-06	M10
	SERPING1	6.60919e-14	0.668251	0.641	0.307	1.79486e-09	M10
	OTUD1	1.503e-43	0.665088	0.462	0.065	4.08168e-39	M10
	ZFAS1	2.37805e-19	0.664518	0.821	0.398	6.45808e-15	M10
	MXD1	2.55496e-32	0.661659	0.564	0.127	6.93852e-28	M10
	CYB5D1	1.15018e-203	0.657824	0.372	0.008	3.12354e-199	M10
	HSPA8	1.87162e-13	0.657652	0.962	0.741	5.08277e-09	M10
	NAF1	1.10113e-62	0.657441	0.372	0.031	2.99034e-58	M10
	CTSH	1.03452e-17	0.65601	0.897	0.53	2.80944e-13	M10
	BHLHE40	1.2695e-21	0.651035	0.513	0.147	3.44757e-17	M10
	IRS2	2.04376e-201	0.650192	0.462	0.013	5.55025e-197	M10
	NFE2L2	5.35423e-18	0.649859	0.782	0.394	1.45405e-13	M10
	NPM1	1.76365e-16	0.645011	0.885	0.606	4.78955e-12	M10
	RIPK2	3.57198e-31	0.638833	0.526	0.115	9.70042e-27	M10
	SORL1	4.20361e-31	0.634248	0.654	0.169	1.14157e-26	M10
	ACSL1	7.37861e-11	0.630987	0.667	0.355	2.00381e-06	M10
	NCF1	8.2272e-10	0.629964	0.667	0.375	2.23426e-05	M10
	ATP13A3	5.96701e-22	0.624581	0.538	0.152	1.62046e-17	M10
	PHACTR1	7.97148e-37	0.623138	0.526	0.099	2.16482e-32	M10
	IVNS1ABP	6.03845e-15	0.622868	0.615	0.252	1.63986e-10	M10
	PIM3	5.42444e-11	0.621205	0.526	0.233	1.47311e-06	M10
	ITM2B	1.97665e-13	0.617782	0.962	0.786	5.36799e-09	M10
	CLEC4E	3.20727e-159	0.617075	0.372	0.011	8.70999e-155	M10
	CAPG	1.78242e-10	0.614206	0.821	0.55	4.84052e-06	M10
	VMO1	3.06391e-11	0.611796	0.487	0.19	8.32066e-07	M10
	UBB	4.69409e-11	0.610362	0.962	0.719	1.27477e-06	M10
	GNA13	6.6176e-28	0.608561	0.744	0.239	1.79714e-23	M10
	ARL5B	1.64382e-43	0.608555	0.41	0.053	4.46412e-39	M10
	PABPC4	1.10977e-18	0.606673	0.705	0.283	3.01379e-14	M10
	TREM1	1.37916e-18	0.605524	0.449	0.125	3.74539e-14	M10
	YBX3	4.20925e-16	0.598273	0.641	0.288	1.14311e-11	M10
	C1QC	2.52136e-10	0.596321	0.859	0.697	6.84725e-06	M10
	SDC4	2.64718e-86	0.594714	0.372	0.022	7.18895e-82	M10
	ADAM8	1.9478e-49	0.592857	0.474	0.062	5.28965e-45	M10
	HLA-B	1.75118e-18	0.591064	1	0.942	4.75567e-14	M10
	DNAJA4	6.50244e-23	0.590088	0.321	0.059	1.76587e-18	M10
	RPS2	2.12377e-17	0.587758	0.974	0.88	5.76753e-13	M10
	IFRD1	6.23634e-38	0.5846	0.551	0.102	1.6936e-33	M10
	RILPL2	6.89003e-15	0.580788	0.641	0.281	1.87113e-10	M10
	WTAP	1.17742e-16	0.579489	0.603	0.238	3.19753e-12	M10
	PDE4DIP	3.97848e-19	0.569108	0.615	0.213	1.08044e-14	M10
	ZNF267	1.52245e-26	0.56382	0.538	0.136	4.13452e-22	M10
	ERN1	3.35915e-76	0.561388	0.385	0.027	9.12244e-72	M10
	INHBA	2.3672e-226	0.557923	0.154	0	6.4286e-222	M10
	ARL4C	3.9623e-08	0.55705	0.462	0.217	0.00107604	M10
	TIPARP	1.60523e-23	0.556943	0.308	0.052	4.35931e-19	M10
	C3	1.6926e-40	0.555944	0.41	0.055	4.59658e-36	M10
	HLA-C	3.92889e-12	0.555697	1	0.916	1.06697e-07	M10
	BCAS2	6.37131e-14	0.554971	0.526	0.199	1.73026e-09	M10
	GRN	2.26085e-11	0.554413	0.923	0.75	6.13979e-07	M10
	C1QB	2.91591e-10	0.551926	0.872	0.66	7.91874e-06	M10
	KMO	1.69708e-29	0.550963	0.577	0.139	4.60877e-25	M10
	CD44	1.90347e-11	0.550392	0.897	0.6	5.16924e-07	M10
	ZC3H12A	8.74257e-88	0.550105	0.397	0.025	2.37422e-83	M10
	DDX5	2.26856e-14	0.545765	0.974	0.697	6.16073e-10	M10
	HLA-DMB	1.35894e-11	0.540146	0.718	0.415	3.69048e-07	M10
	GPR84	2.69289e-57	0.536143	0.385	0.036	7.31308e-53	M10
	NFIL3	2.62146e-39	0.535174	0.462	0.071	7.11911e-35	M10
	CEBPB	4.04801e-12	0.534874	0.923	0.646	1.09932e-07	M10
	CD86	1.30872e-16	0.533841	0.679	0.287	3.5541e-12	M10
	NUPR1	8.07934e-09	0.533362	0.462	0.197	0.000219411	M10
	CH507-42P11.8	0	0.532927	0.372	0.004	0	M10
	CCL5	4.69372e-29	0.53223	0.244	0.028	1.27467e-24	M10
	SLC16A10	9.59594e-51	0.531778	0.487	0.064	2.60597e-46	M10
	SFPQ	4.23706e-14	0.530739	0.782	0.403	1.15066e-09	M10
	RANBP2	3.88685e-11	0.529552	0.5	0.227	1.05555e-06	M10
	ARID5B	3.36363e-26	0.52615	0.423	0.085	9.1346e-22	M10
	KLF10	1.1931e-15	0.51993	0.615	0.242	3.2401e-11	M10
	PPP1R10	3.01414e-21	0.51831	0.538	0.154	8.18551e-17	M10
	FOXO3	1.25074e-20	0.517154	0.474	0.129	3.39663e-16	M10
	KYNU	1.09873e-21	0.51699	0.564	0.168	2.98381e-17	M10
	LMNA	7.93399e-09	0.514066	0.577	0.294	0.000215463	M10
	SIAH2	2.25509e-22	0.51399	0.359	0.072	6.12414e-18	M10
	TRAF1	1.56915e-162	0.513517	0.282	0.005	4.26133e-158	M10
	IGKC	0.0553924	0.513275	0.051	0.02	1	M10
	IL7R	1.28868e-20	0.513201	0.397	0.091	3.49967e-16	M10
	SELK	1.8516e-08	0.512992	0.718	0.487	0.000502839	M10
	EIF3E	6.18886e-15	0.512369	0.718	0.343	1.68071e-10	M10
	ARIH1	2.88488e-19	0.507718	0.462	0.128	7.83448e-15	M10
	ALOX5AP	5.75958e-09	0.507096	0.577	0.283	0.000156413	M10
	PILRA	7.57596e-14	0.505185	0.654	0.292	2.0574e-09	M10
	HSPB1	0.238155	0.50509	0.885	0.799	1	M10
	MT1H	0.00350743	0.504775	0.077	0.025	1	M10
	CPVL	2.30594e-13	0.502249	0.705	0.334	6.26225e-09	M10
	KLF2	1.20165e-05	0.500767	0.551	0.33	0.326333	M10
	CCL2	5.44141e-26	-2.3022	0.231	0.805	1.47772e-21	M09-M14
	S100A8	1.17598e-15	-1.28142	0.641	0.908	3.19361e-11	M09-M14
	FABP5	6.18284e-21	-1.23004	0.949	0.941	1.67907e-16	M09-M14
	PPDPF	1.27098e-25	-1.15728	0.846	0.93	3.4516e-21	M09-M14
	DAB2	7.76102e-18	-1.07855	0.628	0.845	2.10766e-13	M09-M14
	ATP5E	1.29549e-35	-1.05413	0.974	0.985	3.51818e-31	M09-M14
	FTL	2.95714e-20	-1.01181	1	1	8.0307e-16	M09-M14
	SH3BGRL3	7.12001e-39	-1.00642	0.987	0.994	1.93358e-34	M09-M14
	S100A9	2.14403e-21	-0.988094	0.859	0.938	5.82255e-17	M09-M14
	CALM3	1.51786e-19	-0.977711	0.808	0.884	4.12205e-15	M09-M14
	UQCRQ	8.99046e-19	-0.94544	0.692	0.871	2.44154e-14	M09-M14
	ARPC1B	9.79856e-27	-0.876537	0.897	0.937	2.661e-22	M09-M14
	OST4	1.30425e-23	-0.875945	0.897	0.929	3.54195e-19	M09-M14
	BLVRB	1.37122e-14	-0.872045	0.731	0.829	3.72383e-10	M09-M14
	MYL6	1.90769e-30	-0.857557	0.987	0.986	5.18072e-26	M09-M14
	NOP10	1.23719e-16	-0.794498	0.821	0.875	3.35982e-12	M09-M14
	UQCR11	2.36016e-21	-0.790191	0.936	0.922	6.4095e-17	M09-M14
	UCP2	1.02498e-15	-0.789711	0.769	0.881	2.78355e-11	M09-M14
	ATP5J2	3.3385e-16	-0.77674	0.808	0.863	9.06637e-12	M09-M14
	SERF2	1.54217e-31	-0.772524	0.987	0.992	4.18808e-27	M09-M14
	S100A6	1.96463e-10	-0.75003	0.974	0.966	5.33534e-06	M09-M14
	NDUFC1	2.17831e-11	-0.749387	0.526	0.724	5.91563e-07	M09-M14
	LYVE1	1.32243e-07	-0.729264	0.359	0.595	0.00359132	M09-M14
	TCEB2	3.12054e-18	-0.724182	0.846	0.907	8.47446e-14	M09-M14
	RETN	1.77318e-06	-0.720526	0.115	0.375	0.0481542	M09-M14
	NDUFA3	3.44211e-11	-0.716849	0.641	0.778	9.34774e-07	M09-M14
	TXNDC17	1.81629e-11	-0.713164	0.577	0.752	4.93251e-07	M09-M14
	AIF1	9.88726e-20	-0.711908	0.987	0.978	2.68508e-15	M09-M14
	IDH1	2.75583e-09	-0.711669	0.487	0.686	7.48401e-05	M09-M14
	ADAP2	4.00303e-11	-0.70499	0.615	0.761	1.0871e-06	M09-M14
	LST1	3.01264e-12	-0.703493	0.808	0.866	8.18143e-08	M09-M14
	GNG5	7.1986e-20	-0.69801	0.936	0.948	1.95492e-15	M09-M14
	CCR1	2.30187e-09	-0.696585	0.474	0.657	6.25118e-05	M09-M14
	SNRPG	4.15716e-12	-0.6955	0.641	0.775	1.12896e-07	M09-M14
	NDUFA1	2.30319e-13	-0.692498	0.756	0.858	6.25478e-09	M09-M14
	TMA7	1.22484e-17	-0.692466	0.897	0.917	3.32629e-13	M09-M14
	HMOX1	0.0276587	-0.689596	0.731	0.751	1	M09-M14
	IFITM3	9.64669e-15	-0.685288	0.987	0.981	2.61975e-10	M09-M14
	STAB1	6.36858e-10	-0.684603	0.641	0.782	1.72952e-05	M09-M14
	ARPC2	1.22993e-22	-0.67586	0.974	0.954	3.34012e-18	M09-M14
	HSBP1	8.60798e-14	-0.67517	0.859	0.853	2.33767e-09	M09-M14
	IFITM2	3.76728e-09	-0.66848	0.859	0.864	0.000102308	M09-M14
	NDUFB2	7.54977e-15	-0.668274	0.846	0.873	2.05029e-10	M09-M14
	TUBA1A	1.73133e-07	-0.667645	0.564	0.704	0.00470178	M09-M14
	C1orf162	2.07567e-15	-0.667553	0.872	0.917	5.63691e-11	M09-M14
	TOMM5	1.46192e-09	-0.662391	0.474	0.687	3.97013e-05	M09-M14
	C4orf48	3.27999e-11	-0.650131	0.718	0.807	8.90746e-07	M09-M14
	ANAPC11	3.84751e-11	-0.645576	0.705	0.799	1.04487e-06	M09-M14
	CALM1	3.72801e-14	-0.6419	0.885	0.916	1.01242e-09	M09-M14
	NDUFS5	7.35362e-11	-0.640005	0.692	0.796	1.99702e-06	M09-M14
	COX7A2	2.26833e-12	-0.639132	0.833	0.867	6.16009e-08	M09-M14
	NEDD8	4.69975e-12	-0.638777	0.679	0.797	1.27631e-07	M09-M14
	COX8A	1.09503e-16	-0.638625	0.897	0.904	2.97377e-12	M09-M14
	NDUFA4	7.24777e-12	-0.637172	0.859	0.855	1.96828e-07	M09-M14
	ROMO1	6.80007e-11	-0.636454	0.718	0.802	1.8467e-06	M09-M14
	TIMM8B	5.18666e-09	-0.634949	0.526	0.708	0.000140854	M09-M14
	TPM3	1.54453e-13	-0.632114	0.859	0.895	4.19448e-09	M09-M14
	AP2S1	8.26051e-14	-0.630766	0.91	0.888	2.24331e-09	M09-M14
	RCN3	8.84843e-10	-0.629609	0.051	0.406	2.40297e-05	M09-M14
	GTF3C6	2.31596e-08	-0.624852	0.5	0.663	0.000628944	M09-M14
	FKBP1A	2.86582e-12	-0.60872	0.795	0.852	7.78272e-08	M09-M14
	POLR2L	1.05463e-10	-0.60669	0.756	0.83	2.86405e-06	M09-M14
	SIGLEC1	6.5816e-08	-0.604991	0.577	0.716	0.00178736	M09-M14
	IFIT3	3.32009e-07	-0.602439	0.295	0.552	0.00901638	M09-M14
	TBCA	2.30248e-09	-0.601081	0.692	0.779	6.25285e-05	M09-M14
	SAMHD1	2.3538e-08	-0.600158	0.718	0.8	0.00063922	M09-M14
	RWDD1	2.33762e-07	-0.596673	0.372	0.599	0.00634826	M09-M14
	LINC01272	7.15065e-07	-0.593487	0.59	0.716	0.019419	M09-M14
	SEC61B	2.04791e-09	-0.593256	0.782	0.846	5.56151e-05	M09-M14
	UBL5	4.48247e-15	-0.593106	0.91	0.9	1.21731e-10	M09-M14
	HIST1H1E	2.34073e-06	-0.591538	0.013	0.244	0.0635672	M09-M14
	IFI30	7.60518e-05	-0.589846	0.795	0.766	1	M09-M14
	CTSL	9.5019e-08	-0.586916	0.949	0.926	0.00258043	M09-M14
	TUBA1B	3.33396e-10	-0.584867	0.833	0.916	9.05404e-06	M09-M14
	CDK2AP2	8.07736e-07	-0.579233	0.321	0.545	0.0219357	M09-M14
	CFL1	1.21218e-19	-0.578836	0.987	0.969	3.29192e-15	M09-M14
	SEPW1	5.91254e-08	-0.574704	0.782	0.792	0.00160567	M09-M14
	MINOS1	1.42783e-08	-0.574615	0.628	0.745	0.000387755	M09-M14
	XAF1	3.08e-07	-0.573811	0.41	0.647	0.00836437	M09-M14
	CSTB	5.31544e-10	-0.573804	0.923	0.933	1.44351e-05	M09-M14
	EMP3	4.78646e-08	-0.572876	0.833	0.883	0.00129986	M09-M14
	PLEKHO2	2.15576e-07	-0.572371	0.218	0.483	0.00585439	M09-M14
	ABRACL	2.12817e-08	-0.568725	0.628	0.762	0.000577948	M09-M14
	S100A4	1.79392e-06	-0.568314	0.91	0.925	0.0487175	M09-M14
	UQCR10	1.08374e-12	-0.566553	0.885	0.892	2.9431e-08	M09-M14
	VAMP8	2.31374e-16	-0.558669	0.962	0.93	6.28343e-12	M09-M14
	CD36	1.05328e-05	-0.557132	0.333	0.546	0.28604	M09-M14
	ME2	4.48927e-05	-0.556951	0.462	0.579	1	M09-M14
	DDAH2	2.18363e-06	-0.556898	0.526	0.644	0.0593008	M09-M14
	VAMP5	6.44559e-08	-0.553665	0.846	0.849	0.00175043	M09-M14
	RGL1	8.79013e-06	-0.553594	0.269	0.485	0.238713	M09-M14
	PDCD5	4.20186e-06	-0.553213	0.397	0.555	0.11411	M09-M14
	LGALS9	1.26985e-08	-0.551059	0.756	0.791	0.000344852	M09-M14
	RNF213	1.14006e-06	-0.549357	0.615	0.708	0.0309606	M09-M14
	COX6B1	1.07965e-12	-0.54797	0.949	0.897	2.93201e-08	M09-M14
	FCER1G	1.74245e-13	-0.547593	1	0.983	4.73197e-09	M09-M14
	RNF141	9.24099e-06	-0.547007	0.269	0.495	0.250958	M09-M14
	RPS26	3.12173e-11	-0.543818	0.936	0.924	8.47767e-07	M09-M14
	PFN1	5.85694e-19	-0.542823	0.974	0.987	1.59057e-14	M09-M14
	UQCC2	1.39312e-06	-0.542652	0.385	0.599	0.037833	M09-M14
	PSMA7	1.48031e-08	-0.542231	0.821	0.822	0.000402006	M09-M14
	TMIGD3	0.000865775	-0.540761	0.218	0.371	1	M09-M14
	RBP7	1.31525e-06	-0.539824	0.077	0.336	0.0357184	M09-M14
	MPP1	3.26731e-06	-0.539296	0.551	0.682	0.0887303	M09-M14
	COX20	1.75481e-07	-0.538984	0.372	0.621	0.00476555	M09-M14
	NRROS	6.33648e-08	-0.535623	0.103	0.398	0.0017208	M09-M14
	GTF2H5	6.033e-06	-0.530937	0.333	0.497	0.163838	M09-M14
	SDF2L1	0.000774825	-0.527049	0.423	0.537	1	M09-M14
	RAD23A	5.04754e-06	-0.525415	0.513	0.638	0.137076	M09-M14
	PRR13	4.5907e-10	-0.524792	0.872	0.86	1.2467e-05	M09-M14
	VMA21	8.37914e-06	-0.524433	0.5	0.63	0.227552	M09-M14
	RAP2B	2.91218e-05	-0.523691	0.526	0.623	0.790861	M09-M14
	USMG5	3.63886e-10	-0.523606	0.885	0.871	9.88206e-06	M09-M14
	NDUFB3	7.01279e-06	-0.523532	0.59	0.64	0.190446	M09-M14
	ACTB	1.71544e-18	-0.523303	1	1	4.65862e-14	M09-M14
	C7orf73	2.69612e-06	-0.52142	0.564	0.7	0.0732186	M09-M14
	MYEOV2	1.48966e-06	-0.520726	0.59	0.696	0.0404547	M09-M14
	MX1	8.77519e-08	-0.514307	0.487	0.735	0.00238308	M09-M14
	TMSB10	1.21032e-21	-0.511874	1	0.999	3.28686e-17	M09-M14
	FUOM	2.94921e-05	-0.511617	0.423	0.569	0.800917	M09-M14
	LINC00116	2.774e-05	-0.511105	0.436	0.582	0.753336	M09-M14
	ATP5L	7.8499e-12	-0.505864	0.872	0.901	2.1318e-07	M09-M14
	NPL	4.99567e-06	-0.502239	0.667	0.73	0.135667	M09-M14
